# Supplementary material for: A Brg1-Rme1 circuit in Candida albicans hyphal gene regulation
Source: mBio. 2024 Jul 30;15(9):e01872-24. doi: 10.1128/mbio.01872-24 (PMC11389389; doi:10.1128/mbio.01872-24)
Supplement: Table S1 — Cluster analysis outcomes. [file mbio.01872-24-s0003.xlsx]

## Sheet: Legend
Table S1. Cluster analysis outcomes. The 507 genes that correlated or anticorrelated with epithelial cell damage are listed along with their log fold changes relative to the species median.
Candidate genes driving epithelial cell damage ability were identified by co-expression clustering. We found genes whose expression levels in WT isolates correlate with epithelial cell damage ability. We used RNA-seq data from Cravener et al. for seventeen WT clinical isolates, cultured in RPMI + FBS at 37°C for 4 hours with vigorous shaking before RNA extraction and sequencing. Counts were norma…
In this file, separate tabs list genes whose expression levels correlate directly with epithelial cell damage by clinical isolates, or correlate inversely ("anticorrelate") with epithelial cell damage. The tabs list the genes from each cluster (where cluster numbers are arbitrary outcomes from the program) as well as the log fold change for each gene in high- and low-damage strains relative to th…

## Sheet: Damage correlated genes
cluster 5	cluster 11		3 letter	SC5314	L26	P78048	P67067	P78042
CMD1	ACB1		ACB1	0.221774	0.541673	-0.00105203	-0.410575	-0.54823
CNH1	AXL2		AXL2	0.61569	0.745762	-0.0537413	-0.367261	-1.03043
DPM3	BEM2		BEM2	0.756084	0.961492	0.213214	-0.101046	-0.663795
ECE1	BMT7		BMT7	0.528589	0.740624	0.134373	0.270889	-0.0394019
ENP1	CBP1		CBP1	0.159581	0.432625	0.0749922	-0.116635	-0.575661
EXO1	CCE1		CCE1	-0.177997	0.810027	0.18031	-0.653179	-0.681518
FAB1	CDC11		CDC11	0.419478	0.760651	-0.0449162	-0.10592	-0.145283
FGR6-1	CDC13		CDC13	0.514287	0.532638	0.0595928	-0.45187	-0.705617
GLE1	CHS1		CHS1	0.197697	0.86211	-0.212755	-0.206271	-0.666624
HHF1	CHS6		CHS6	-0.0288724	0.60615	0.0882487	0.0108898	-0.659293
HHO1	CKS1		CKS1	0.148798	0.407139	0.110758	0.08632	-0.247944
HHT21	COI1		CMD1	0.0917502	0.373862	-0.231092	-0.468605	0.302378
HTA1	COX17		CNH1	0.32734	0.624289	0.0225475	-0.280816	0.402483
IFA21	CPP1		COI1	0.199474	0.170009	-0.0862911	-0.266299	-0.769827
LYS1	CST5		COX17	0.135285	0.56699	-0.0629885	-0.442876	-0.476975
MNT4	DBF4		CPP1	0.557676	0.752655	-0.0638891	-0.308059	-0.941819
NAT4	DCC1		CST5	0.138274	0.197636	-0.26164	-0.521302	-0.575274
orf19.1034	DTD2		DBF4	0.132727	0.678973	-0.0292879	-0.464719	-0.410955
orf19.1804	DUG3		DCC1	0.102889	0.376977	-0.0850378	-0.0933929	-0.316621
orf19.1948	ECM33		DPM3	0.221884	0.597666	0.00128016	-0.518128	-0.0470885
orf19.2529.1	ECM331		DTD2	0.224615	0.866219	0.157947	0.00844023	-0.573182
orf19.2682	ERG5		DUG3	-0.0897582	0.637592	-0.0541326	-0.395345	-0.524088
orf19.2739	EXG2		ECE1	5.42664	5.26598	0.124566	-1.86482	1.31152
orf19.2852	FGR29		ECM33	0.568889	0.77624	0.0954558	-0.574837	-0.811036
orf19.3698	FGR6-10		ECM331	1.84885	2.35185	-0.735163	0.103413	-3.27272
orf19.3910	FRP2		ENP1	-0.0700617	0.454206	-0.30177	-0.553161	-0.12991
orf19.411	GAL1		ERG5	0.314128	0.571605	-0.114805	-0.450318	-0.62861
orf19.4511	GAL10		EXG2	0.307754	1.12368	-0.16817	0.226434	-1.22077
orf19.4844	GCA1		EXO1	0.303202	0.156187	-0.423698	-0.949739	-0.148374
orf19.5137	GCA2		FAB1	0.0472191	0.106449	-0.00606037	-0.143978	-0.0233198
orf19.5177	GCN2		FGR29	0.312343	0.642518	-0.0553644	-0.0972872	-0.825906
orf19.5184	GFA1		FGR6-1	0.12671	0.649736	-0.147325	-1.44755	-0.427682
orf19.5694	GIR2		FGR6-10	-0.108043	0.141283	-0.186307	-0.62989	-0.791581
orf19.5720	GLN4		FRP2	0.160033	0.753175	0.079224	0.135371	-0.907981
orf19.6175	GLY1		GAL1	0.0489318	1.02005	-0.0681907	-0.213008	-0.657427
orf19.6264.3	GPH1		GAL10	0.261355	1.28258	-0.20626	-0.104428	-1.11938
orf19.6264.4	HGC1		GCA1	0.823399	2.59667	0.903684	-0.566387	-1.12863
orf19.6458.1	HGT6		GCA2	0.483872	2.01657	0.613424	-0.117891	-1.34978
orf19.6469	HMX1		GCN2	0.29002	0.586437	0.0152409	-0.0101459	-0.339021
orf19.6907	HSP90		GFA1	0.745572	0.790599	-0.125859	0.261419	-0.856464
orf19.7038	HST1		GIR2	-0.206916	0.937423	0.238756	-0.321219	-0.617914
orf19.7108	HWP1		GLE1	0.0549472	0.599449	0.401163	-0.759368	-0.0805597
orf19.7116	HXK2		GLN4	0.121133	0.796788	-0.0344773	-0.0434736	-0.564765
orf19.7127.1	HYR1		GLY1	0.379854	0.464478	-0.0824012	-0.12666	-0.297799
orf19.7139	IHD1		GPH1	0.161735	0.87802	0.172676	0.0149576	-0.187075
orf19.7183	INO1		HGC1	0.739931	0.889503	0.239804	-0.2647	-0.67776
orf19.727	INT1		HGT6	0.575198	0.870741	-0.049756	-0.287704	-1.34727
orf19.7343	IQG1		HHF1	-0.0392656	0.00500733	0.0110125	-0.795626	-0.229366
orf19.7409.1	IRO1		HHO1	0.130852	0.664885	-0.0702454	-0.74875	0.11169
orf19.7488	IST2		HHT21	-0.0259867	0.140983	0.165338	-0.788844	-0.305909
orf19.7506	KCH1		HMX1	0.159188	0.66233	0.0660816	-0.124701	-0.766696
orf19.7545	LTE1		HSP90	0.116809	0.974461	0.023859	-0.318807	-0.673895
orf19.949	MIT1		HST1	-0.164685	0.629668	-0.231754	-0.292318	-0.491064
PCL1	MNN4-4		HTA1	0.0418577	0.112861	-0.153783	-0.493317	-0.0317141
PEX14	MP65		HWP1	0.895906	1.46708	-0.0467769	-0.23155	-0.814401
PFK1	orf19.1139		HXK2	0.518462	0.301019	-0.240403	-0.393528	-0.613221
PGA33	orf19.1334		HYR1	3.64818	5.77226	-0.717682	-0.153389	-2.6238
PLC1	orf19.1336.2		IFA21	0.32745	0.375415	0.173572	-1.22527	-0.067997
POL32	orf19.1409.2		IHD1	1.38389	1.53623	0.0780906	-0.517533	-1.85149
PRE5	orf19.1562		INO1	3.2352	3.93859	-0.715936	-0.152507	0.236494
PSF3	orf19.1654		INT1	0.134245	0.302802	-0.451147	-0.515664	-0.577108
RBP1	orf19.2076		IQG1	0.431079	1.07611	0.0201021	-0.238905	-0.770713
RPB4	orf19.2175		IRO1	0.523725	0.770313	-0.0467109	-0.0806645	-0.611634
RPL3	orf19.2210		IST2	0.41102	0.500473	0.0456549	0.144212	-0.390002
RRS1	orf19.2274		KCH1	0.359974	0.957082	0.0703447	-0.0145174	-0.2576
RTF1	orf19.2330		LTE1	0.518973	0.259843	0.08308	-0.170662	-0.571167
SEF2	orf19.3219		LYS1	0.371904	0.439434	0.106618	-0.337019	0.147044
SMC6	orf19.3264.1		MIT1	0.410408	0.201142	-0.0631029	-0.0771876	-0.27962
snR13	orf19.33		MNN4-4	3.36326	4.12777	0.446514	-0.218574	-5.03813
SRB1	orf19.3475		MNT4	0.419332	0.799845	0.215927	-0.902428	-0.327848
SYS1	orf19.3695		MP65	0.982279	1.48934	-0.0172425	0.319795	-0.44312
TBP1	orf19.3751		NAT4	0.167767	1.17179	-0.129775	-1.0635	-0.381267
TLO4	orf19.3947		orf19.1034	0.166737	0.224919	0.195055	-1.1121	-0.184459
TOM22	orf19.4019		orf19.1139	0.448869	0.848974	-0.0556812	0.0181688	-0.4168
TOS4	orf19.4246		orf19.1334	0.213787	1.14765	-0.27274	-0.104239	-0.55999
WOR3	orf19.4666		orf19.1336.2	-0.288011	1.09175	0.0100637	-0.289983	-0.554915
ZCF13	orf19.4771		orf19.1409.2	0.282387	0.672159	0.0260545	-0.225548	-0.634209
	orf19.4805		orf19.1562	1.33264	1.60523	-0.706292	0.0832967	-0.986871
	orf19.5168		orf19.1654	0.383025	0.433654	-0.052261	0.0204857	-0.470889
	orf19.5514		orf19.1804	-0.0448154	0.740838	0.00984847	-0.672804	0.0553175
	orf19.5539		orf19.1948	0.0873403	0.436568	-0.0130755	-0.193557	0.0230121
	orf19.6090		orf19.2076	0.536518	0.810622	0.511539	-0.158086	-0.72881
	orf19.6148		orf19.2175	0.666161	1.17502	-0.168469	-0.156235	-0.901965
	orf19.6156		orf19.2210	1.56007	1.73579	-0.320286	0.0649149	-0.333724
	orf19.6414		orf19.2274	0.301151	0.818148	0.193785	0.0864468	-0.820772
	orf19.6455		orf19.2330	0.0392628	0.449851	0.15192	0.0619708	-0.503716
	orf19.6456		orf19.2529.1	-0.16707	0.447687	-0.206638	-0.656785	-0.212312
	orf19.6463		orf19.2682	-0.0331086	0.434337	0.038234	-0.336727	0.0548137
	orf19.6474		orf19.2739	-0.0513131	0.211473	0.0394986	-1.01221	-0.298927
	orf19.6476		orf19.2852	0.398119	0.57941	0.398711	-0.600523	0.224067
	orf19.6509		orf19.3219	0.0568792	0.487804	0.298115	-0.13086	-0.228284
	orf19.6526		orf19.3264.1	0.498657	0.947215	0.347141	0.29014	-0.0196171
	orf19.6528		orf19.33	0.750352	0.946708	0.476445	-0.0407975	-0.17911
	orf19.6537		orf19.3475	0.667234	1.19644	0.093695	-0.259077	-1.53826
	orf19.6552		orf19.3695	0.138724	0.657786	0.201065	0.00100765	-0.217576
	orf19.6553		orf19.3698	0.3725	0.477803	0.150526	-0.656897	-0.183896
	orf19.6559		orf19.3751	0.478425	0.883682	-0.0579104	0.0141851	-0.212889
	orf19.6563.1		orf19.3910	0.0564194	0.37494	-0.111986	-0.0836005	0.116096
	orf19.6579		orf19.3947	-0.25828	0.0540217	-0.327133	-0.279188	-0.723924
	orf19.6918		orf19.4019	-0.000656335	0.226825	-0.286481	-0.206296	-0.604058
	orf19.6921		orf19.411	0.0613963	0.255515	-0.219065	-0.543088	0.149666
	orf19.7022		orf19.4246	0.182027	0.678606	0.00759088	-0.100131	-0.360316
	orf19.7051		orf19.4511	0.0234129	0.643063	-0.133927	-1.0181	-0.0997845
	orf19.7079		orf19.4666	0.266786	0.773633	0.037993	-0.054612	-0.156849
	orf19.7104		orf19.4771	0.671009	1.08252	0.358159	-0.0346471	-0.234583
	orf19.7110		orf19.4805	0.480808	0.791585	-0.0334654	0.377934	-0.514857
	orf19.716		orf19.4844	0.0077269	0.349761	-0.17135	-0.286874	-0.00801075
	orf19.7163		orf19.5137	0.284272	0.611599	-0.112207	-1.15846	-0.198951
	orf19.7193		orf19.5168	0.104819	0.738578	0.138726	-0.0743166	-0.657255
	orf19.7202		orf19.5177	0.113786	0.177534	0.026994	-0.990518	-0.247526
	orf19.7260		orf19.5184	0.069537	0.525554	0.0023038	-0.262643	-0.0586675
	orf19.7567		orf19.5514	0.798429	2.12058	1.12947	0.375095	0.114699
	orf19.9		orf19.5539	-0.00928731	0.44614	0.129642	-0.0154804	-0.406342
	PCL2		orf19.5694	0.263557	0.331179	0.0355865	-0.869961	0.205784
	PGA23		orf19.5720	0.110091	0.454525	-0.0403717	-0.828491	0.116765
	PGA54		orf19.6090	-0.0110386	0.138736	-0.0469014	-0.0792169	-0.320841
	PGA6		orf19.6148	0.58905	1.19188	0.0586642	-0.682285	-1.83562
	PMT1		orf19.6156	0.118351	0.273198	0.0827412	-0.00789738	-0.222666
	RAS2		orf19.6175	0.0867744	0.135249	0.106645	-1.33012	-0.0924658
	RBR1		orf19.6264.3	0.374427	0.489501	0.123962	-0.766588	0.116922
	RBT4		orf19.6264.4	0.243647	0.393249	0.308711	-1.04098	-0.277669
	RCT1		orf19.6414	0.399479	0.399432	0.126713	-0.044463	-0.175788
	RFC2		orf19.6455	-0.0289631	0.703583	0.171379	-0.12324	-0.827922
	RFX2		orf19.6456	0.240071	0.807811	0.220747	0.0672353	-0.472582
	RPL4B		orf19.6458.1	-0.060712	0.627153	0.0773342	-0.994239	-0.528391
	RPL5		orf19.6463	-0.0328566	0.549242	-0.0812464	-0.208134	-0.572862
	RPP0		orf19.6469	-0.0063064	0.721886	-0.0494658	-9.48394	-1.38574
	RPP1B		orf19.6474	-0.0459844	0.96146	0.14588	-0.0649343	-0.392973
	RSR1		orf19.6476	0.0704699	0.723142	-0.0695494	0.02175	-0.517529
	RVS161		orf19.6509	0.170665	0.447209	0.0748152	-0.593845	-0.984642
	SAC7		orf19.6526	0.391219	0.801467	-0.0228253	0.24455	-0.587765
	SAP4		orf19.6528	-0.258138	0.870225	0.0726791	-0.331429	-0.79149
	SAP5		orf19.6537	-0.189569	0.751681	-0.00293832	-0.313922	-0.550937
	SAP6		orf19.6552	0.117034	0.860298	0.247574	0.038907	-0.989531
	SEC1		orf19.6553	0.0285517	0.682254	0.193598	-0.0843345	-0.542779
	SGA1		orf19.6559	-0.0107977	0.546039	0.0187425	-0.348758	-0.587259
	SHE3		orf19.6563.1	-0.0103741	0.759568	0.102866	-0.407919	-0.920523
	SKN7		orf19.6579	0.047873	1.00606	0.128284	-0.167078	-0.680442
	SNG3		orf19.6907	-0.0221536	0.561895	-0.0663381	-0.496392	-0.309815
	snR73		orf19.6918	0.263543	0.558443	0.184499	-0.181959	-0.39954
	SPT6		orf19.6921	0.335706	0.898025	-0.0057547	-0.603748	-0.424583
	SUI3		orf19.7022	0.00738307	0.552815	0.114469	0.0188576	-0.605901
	SUN41		orf19.7038	-0.0676207	0.655427	0.278469	-0.856006	-0.324761
	SUR2		orf19.7051	-0.136225	0.655716	-0.0782224	-0.331111	-0.355752
	TAF19		orf19.7079	0.394779	0.90676	-0.0854732	0.180202	-0.229987
	TGL99		orf19.7104	0.365217	1.04882	-0.131409	-0.23891	-0.683174
	TOM7		orf19.7108	0.491894	0.837917	0.188349	-0.617016	-0.182299
	TOS1		orf19.7110	0.64858	1.00005	-0.445865	0.0672939	-1.14431
	TUB2		orf19.7116	0.0219571	0.613783	0.0394223	-1.38552	0.00420342
	UAP1		orf19.7127.1	0.368813	0.300845	-0.291633	-1.48493	-0.0239144
	UME1		orf19.7139	0.0414123	0.0632168	-0.22932	-0.963804	-0.292673
	UME6		orf19.716	0.429275	1.53014	0.0714704	0.0568591	0.119264
	USO6		orf19.7163	0.295037	1.0953	0.226292	-0.664171	-0.954732
	WHI3		orf19.7183	-0.137525	0.654231	0.18152	-0.756097	-0.505359
	WOR4		orf19.7193	0.0208964	0.856179	0.138875	0.185284	-0.577272
	YPS7		orf19.7202	0.728949	0.685455	-0.167912	-0.448444	-0.314579
	YPT72		orf19.7260	0.09274	0.217379	-0.0696936	-0.0293916	-0.0515112
	ZSF1		orf19.727	-0.00966504	0.0961843	-0.153021	-0.851928	-0.361746
			orf19.7343	0.129631	0.610307	0.306003	-0.591988	-0.132384
			orf19.7409.1	-0.0369922	0.344921	0.229373	-1.18672	-0.432622
			orf19.7488	0.0491917	0.37295	-0.0653597	-1.71818	-0.626225
			orf19.7506	-0.00881749	0.449252	-0.00955425	-1.5028	0.118975
			orf19.7545	-0.632945	-0.395862	-1.00585	-0.973546	-0.70113
			orf19.7567	0.34237	1.11154	0.154214	-0.0509624	-0.387634
			orf19.9	0.306553	0.442498	-0.0642257	0.0252619	-0.320715
			orf19.949	0.317144	0.278166	0.0288914	-0.274807	0.165585
			PCL1	0.573176	0.740079	0.116556	-0.334072	-0.0145985
			PCL2	0.287242	0.508699	-0.0657298	-0.726556	-0.886876
			PEX14	0.138638	0.516823	0.226174	-0.843508	-0.0621097
			PFK1	-0.0271383	-0.0441021	-0.147184	-0.645086	-0.308334
			PGA23	2.97343	3.73969	0.205284	0.854474	-3.11268
			PGA33	0.282672	0.385858	0.114134	-0.104929	0.267981
			PGA54	0.147877	0.516583	-0.116353	-0.0565909	-0.530963
			PGA6	0.0981718	1.34089	0.26414	-0.288641	-1.94164
			PLC1	0.0709775	0.544236	0.145617	-0.275702	-0.0987023
			PMT1	0.274781	0.735291	-0.0238772	0.0647642	-0.632795
			POL32	0.231763	0.280074	-0.0317157	-0.365567	-0.11776
			PRE5	-0.0541926	0.451639	-0.14369	-0.260426	-0.0122725
			PSF3	0.210911	0.482719	0.40023	-0.687139	-0.233165
			RAS2	2.2784	2.46941	-0.4641	0.166996	-0.108488
			RBP1	0.0485733	0.582328	0.199182	-0.785302	-0.0749199
			RBR1	2.56563	3.75576	-1.52206	0.184605	-2.89792
			RBT4	1.31152	2.07861	0.0171749	-0.882314	-3.7763
			RCT1	0.314569	0.706505	0.0676214	0.132039	-0.226167
			RFC2	0.0193352	0.582165	0.128113	-0.305218	-0.590001
			RFX2	0.574201	0.591537	-0.095286	0.194014	-0.495707
			RPB4	-0.177612	0.183186	0.226291	-1.52219	-0.475018
			RPL3	0.148001	0.297869	0.0611057	-0.185338	-0.0584781
			RPL4B	0.115778	0.27855	-0.00479392	-0.0303391	-0.0552768
			RPL5	-0.00686603	0.316338	0.0592418	-0.186183	-0.377145
			RPP0	0.233764	0.533596	-0.104609	-0.131225	-0.0787811
			RPP1B	0.133517	0.668914	-0.137479	-0.25634	-0.188978
			RRS1	-0.0354414	0.168001	-0.0460275	-0.586899	-0.202531
			RSR1	0.635712	1.07359	0.0627848	-0.232138	-0.133616
			RTF1	-0.0764905	0.515519	0.0867462	-1.2896	-0.422106
			RVS161	0.41448	0.741881	0.232135	-0.0545124	-0.115964
			SAC7	0.181973	1.57344	-0.0425337	-0.268669	-0.0345727
			SAP4	6.86039	8.40567	-0.201726	-1.81218	-3.75012
			SAP5	2.74067	3.00453	-2.40585	-0.963701	-5.75693
			SAP6	4.2399	5.0542	-1.994	-2.53364	-7.56675
			SEC1	0.0214475	0.738472	0.222988	-0.361214	-0.607113
			SEF2	0.156401	0.277293	0.0997296	-0.295519	0.0573843
			SGA1	0.272633	0.819718	0.0913952	-0.323277	-0.146065
			SHE3	0.54213	0.931468	0.143133	-0.699544	-1.30445
			SKN7	0.541359	0.722013	-0.192057	-0.117833	-0.0547606
			SMC6	0.125523	0.600855	-0.0342421	-0.690105	-0.181882
			SNG3	0.367005	1.43193	0.155278	0.350837	-0.677692
			snR13	0.621966	0.554218	0.13448	-0.433216	0.306954
			snR73	-0.262827	0.03689	-0.225703	-0.230161	-0.483429
			SPT6	0.0858682	0.58161	0.0658536	-0.219919	-0.143628
			SRB1	0.278924	0.333075	-0.222654	-1.19549	-0.290523
			SUI3	-0.0745942	0.753519	-0.231763	-0.295447	-0.438151
			SUN41	0.863588	0.728112	-0.00284143	-0.0880771	-0.89795
			SUR2	0.628335	0.632022	-0.0326691	-0.794939	-1.4591
			SYS1	0.280417	0.624535	-0.0117146	-0.661116	-0.206926
			TAF19	-0.174158	0.87275	-0.110038	0.0258292	-0.905449
			TBP1	0.121348	0.50102	-0.0119617	-0.327041	-0.136108
			TGL99	-0.0445524	0.193065	-0.0824243	-0.300479	-0.444861
			TLO4	0.365736	0.55522	0.117697	-0.703165	-0.101314
			TOM22	0.398317	1.24294	0.531092	-0.717866	-0.204058
			TOM7	0.0699814	1.06718	0.103016	-0.740785	-0.796665
			TOS1	0.5388	1.164	-0.537791	-0.0101329	-2.12392
			TOS4	-0.144853	-0.00623752	-0.158226	-0.687121	-0.43626
			TUB2	0.606931	0.588838	0.063774	0.0422946	-0.508524
			UAP1	0.0791508	0.595809	0.252761	-0.0233367	-0.435431
			UME1	-0.0951411	0.478129	0.0270676	-0.136668	-0.417021
			UME6	0.874468	1.06	-0.035212	-0.0864037	-0.689512
			USO6	0.339928	0.497009	-0.0375488	-0.301036	-0.680979
			WHI3	0.284496	0.740133	-0.0134913	0.143783	-0.53185
			WOR3	0.702194	0.762047	0.463104	-0.577285	0.132431
			WOR4	0.418736	0.615438	-0.464797	-0.949927	-0.59899
			YPS7	0.0224936	0.638255	0.086872	-0.314931	-0.516057
			YPT72	0.502473	0.367529	0.000463465	-0.233132	-0.552506
			ZCF13	0.0622713	0.0753473	-0.0916114	-0.150446	0.0191892
			ZSF1	0.0806948	0.268241	-0.358171	-0.703808	-0.934326

## Sheet: Damage anticorrelated genes
cluster 27	cluster 30	Cluster 41		3 letter	SC5314	L26	P78048	P67067	P78042
TPS1	orf19.6003	orf19.5730		AAH1	-0.318578	-0.602046	0.178673	0.172044	-0.266773
orf19.3204	orf19.419	orf19.2030		ACS1	-0.118081	-0.151429	0.38671	1.74072	1.33167
orf19.3851	THI13	orf19.3607		ADR1	0.0446549	-0.00355455	0.143194	0.689271	0.990045
ECM15	STF2	orf19.21		AGO1	-0.263656	-0.417623	0.150755	0.0858814	0.462436
PRC3	SET6	orf19.2091		AHP1	-0.723291	-1.10055	0.248825	-0.0231713	0.779287
BIO2	PGA18	ZCF5		ALD5	-0.481618	-0.768331	0.24232	1.4987	0.423025
CPA2	orf19.697	GYP7		ALS6	0.0203039	-0.191404	0.199344	0.590633	0.227431
orf19.4610	MODF	MCR1		AMS1	-0.303683	-0.266236	-0.0883863	0.429614	0.8052
IAH1	BMT9	orf19.7296		ARA1	-0.794757	-0.568052	0.630748	0.369682	0.739898
orf19.1121	ARF1	orf19.3244		ARF1	-0.0865686	-0.62946	0.576206	0.0154137	0.400163
orf19.2755	orf19.3508	HSP21		ARG3	0.00814505	-0.779585	0.055048	0.934256	1.60746
orf19.1050	MSN4	GDS1		ARG5,6	-0.965232	-1.74723	-0.758947	1.75271	1.87089
PLC2	MRV2	KRE1		ARG83	-0.718342	-0.238071	0.018301	0.058661	0.573351
UGA3	orf19.1608	ALD5		ARP2	0.0613023	-0.287057	0.146362	0.0201359	0.512352
orf19.6586	orf19.6196	ACS1		ATP19	-0.308501	-0.0619975	-0.0131387	0.672868	0.457246
CHT1	orf19.1913	orf19.7422		BIO2	1.0641	-0.473877	0.168512	1.48113	1.98056
GYP8	GUT1	ATP19		BMT4	-0.779229	-2.31368	-0.645333	0.092704	1.57162
FAD3	CHT2	RHD3		BMT9	-0.487122	-2.46559	0.571804	1.89066	1.25049
FMP45	CFL11	RAD10		CFL11	-0.413418	-1.46125	0.19501	0.0532826	-0.0267889
TRY5	orf19.4589	TRP99		CFL2	-0.331255	-0.840382	0.361134	-0.0829278	0.837219
orf19.2446	orf19.1796	orf19.5282		CHT1	-0.0990846	-0.555384	-0.312933	0.190165	0.489081
orf19.1953	AAH1	orf19.670.2		CHT2	-1.77069	-3.09796	0.721998	0.483391	0.129144
CPA1		orf19.2515		CPA1	-0.680349	-1.92125	-0.11784	0.0341339	2.59565
orf19.338		RHD1		CPA2	-0.492157	-1.67476	-0.147358	1.39926	2.59145
orf19.2966		orf19.3147		CSO99	0.244132	-0.0828073	0.840951	0.829169	1.68752
GAP4		orf19.5780		CSP37	-1.16487	-0.228606	0.742745	0.76881	1.95242
GTT12		orf19.4883		CYT1	-0.0805237	-0.0201835	0.0620267	1.27093	0.323692
GRE2		orf19.996		DPP1	-0.249427	-1.01381	-0.15262	0.0384461	0.785144
ADR1		MRF1		ECM15	-0.56397	-1.0906	-0.178217	0.105661	0.441515
GNP3		orf19.4735		ECM38	-0.141357	-1.05759	-0.43227	0.39022	1.49873
orf19.2743		GLX3		ECM4	-0.0468461	-0.100669	0.187346	0.766451	1.38938
SST2		YIM1		ECM42	-0.642469	-1.60961	-0.62216	-0.253974	0.626187
orf19.4575		orf19.3223.1		FAA2-1	0.145782	-0.28412	0.0519026	0.926569	1.00326
orf19.2769		orf19.3425		FAD3	0.165504	-0.443282	-0.138868	0.364294	1.07596
AMS1		orf19.3688		FCY23	-0.375983	-0.464957	-0.285653	0.244528	-0.0826865
GOR1		orf19.557		FDH1	-0.0887009	-1.35225	1.39166	2.30024	2.65206
orf19.6805		orf19.2821		FDH3	-0.392581	-0.615915	-0.279567	0.840609	1.17077
GTT11		orf19.1682		FGR22	-0.559792	-0.460762	0.144655	-0.0696443	0.130282
ECM42		orf19.31		FGR50	-0.193002	-1.02347	-0.144294	0.600141	1.83503
orf19.2529		RPM2		FMP45	-1.29683	0.265009	0.976692	1.47713	2.56572
PDE1		orf19.6209		FOX2	0.0598337	-0.497886	-0.21665	1.5379	2.03126
OFR1		SHE9		FRE9	-0.29611	-0.393402	-0.237329	-0.0453622	0.396429
orf19.2770		CYT1		FRP1	-0.222692	-0.639258	-0.292798	-0.0383298	0.60452
FRP1		orf19.1584		GAD1	-0.682618	0.0661987	0.409832	0.249377	0.442866
orf19.1852		orf19.3351		GAP4	-0.588147	-0.935694	0.148691	0.454006	0.56588
SMD3		orf19.3310		GAT1	-0.41884	-0.338588	0.745567	0.606407	1.68665
orf19.2724		LEU42		GDS1	-0.5608	-0.378742	-0.0489387	0.109748	0.0600844
orf19.1417		FCY23		GLX3	0.0356688	0.202245	0.619448	0.893154	0.395789
orf19.5267		orf19.913.2		GNP3	-0.304496	-0.649375	-0.293629	0.179099	0.804241
orf19.934		ALS6		GOR1	0.0938453	-0.355235	-0.112443	0.576174	0.919412
MIM1		orf19.4376		GRE2	-0.118985	0.0892829	0.4476	0.670664	0.889519
orf19.7279.1		PEX6		GST2	-0.70479	-0.768473	0.396482	0.499304	1.48203
HBR2		orf19.3447		GTT11	-0.1789	-0.630362	0.430487	0.796863	0.841788
orf19.2284		orf19.4520		GTT12	-0.354586	-0.784698	0.346975	0.0429763	0.995552
orf19.5070		orf19.2346		GUT1	0.117186	-0.916972	0.25555	0.577787	0.724795
orf19.5140		orf19.3335		GYP7	-0.514738	-0.247168	-0.0037341	0.810447	0.238274
FGR50		orf19.5536		GYP8	-0.259969	-0.265986	0.0282221	0.165504	0.463132
HOS3		orf19.4916		HBR2	-0.527218	-0.894463	0.19823	0.521421	1.30237
MCM3				HGT5	-0.141579	-0.396026	-0.116467	-0.00555849	0.403962
orf19.1356				HIS3	-0.203798	-0.271643	-0.136844	0.543812	0.997581
PTP3				HIT1	-0.339597	-0.618936	-0.206139	0.375117	1.36109
YDC1				HNM1	-0.0787941	-0.307469	-0.0916508	0.518334	0.72448
orf19.4756				HOS1	-0.272129	-0.467984	0.125184	0.0982378	0.503256
orf19.5295				HOS3	-0.567356	-1.10962	0.00633244	-0.110946	0.406178
PXA1				HSP104	-0.0761904	-0.356531	0.0495086	0.207905	0.550603
orf19.5633				HSP21	-0.825897	-0.957839	1.3201	3.33189	1.45004
orf19.1395				IAH1	-0.0880418	-0.343625	-0.169066	0.552699	1.15465
orf19.5201.1				ILV6	-0.142699	-0.170483	0.272811	0.152637	0.194506
orf19.7502				KRE1	-0.486927	-0.359001	0.211108	1.55133	0.80697
ECM4				LAP3	-0.0736995	0.181495	0.584061	0.377032	0.481171
RIB3				LEU2	-0.378677	-0.173308	-0.0563724	0.28308	0.896891
OPT8				LEU4	-0.681006	-0.898565	-0.373315	1.47649	2.38685
ILV6				LEU42	-0.490845	-0.222829	-0.0397378	1.16026	0.77151
SOD1				LPG20	-0.701937	-0.718347	0.0325938	0.282004	0.272977
orf19.1656				LYS144	-0.362338	-1.1771	-0.0615934	0.605178	0.52434
RMT2				LYS4	-0.236315	-0.332789	-0.136933	0.582545	0.729458
CSO99				MCM3	0.165402	-0.252308	-0.19937	0.285479	0.515354
MET2				MCR1	-0.238322	-0.267831	0.374794	1.12508	0.550186
orf19.2742				MDH1	-0.159921	0.070337	0.372159	0.950181	1.1081
orf19.3743				MET2	-0.0291618	-0.474654	-0.0979692	0.229021	0.866707
HOS1				MET4	-0.434174	-0.406952	-0.287255	0.124297	0.568442
orf19.4634				MIM1	-0.0555313	-0.101803	0.347682	0.173073	0.55407
PDK2				MLH3	-0.0109885	0.0289354	0.0862835	0.083403	0.122416
orf19.2579				MNN13	-0.275145	-0.581269	0.189917	0.168184	0.355076
orf19.4633				MODF	-0.0965571	-0.802446	0.227656	0.205117	-0.00113328
AGO1				MRF1	-0.362589	-0.251069	0.448792	0.751722	0.400947
ARP2				MRV2	0.0890577	-1.66726	1.19461	2.03461	1.3913
SPS20				MSN4	-0.287121	-1.07535	0.550944	-0.182729	0.535542
OPT3				MXR1	-0.414713	-0.470757	-1.75895e-05	-0.179338	0.503375
DPP1				OFR1	-0.275914	-0.487281	0.0832205	0.140595	0.259709
orf19.499				OPT3	-0.160385	-0.57503	-0.153389	0.640399	1.56343
orf19.3793				OPT8	-0.407023	-0.755177	-0.486865	0.512451	1.51151
orf19.970				orf19.1050	-0.139269	-0.00208617	0.291467	-0.00665901	0.222001
orf19.5686				orf19.1114	-0.0636871	-0.0992015	0.121857	0.111483	0.136967
MXR1				orf19.1121	-0.332987	-0.374782	0.11173	0.253788	0.2107
orf19.6654				orf19.1152	-0.213292	0.192395	0.283034	0.335084	0.749591
AHP1				orf19.1169	-0.446264	-0.520266	-0.195601	0.173048	0.459693
GAT1				orf19.1287	-0.86632	-0.728007	0.130541	0.0141184	1.22218
orf19.5608				orf19.1356	-0.580704	-0.516187	0.130413	-0.00964679	0.259486
orf19.2686				orf19.1395	-1.14496	-1.58181	0.357314	1.08133	1.98035
ARA1				orf19.1417	-0.438649	-0.351629	0.226258	0.392146	0.425668
LEU4				orf19.1584	-0.671803	-0.572067	-0.0622003	0.848901	0.45227
GAD1				orf19.1608	-0.227063	-0.517598	0.0710735	-0.0835475	0.051503
RME1				orf19.1656	-0.256541	-0.492492	0.174317	0.673533	0.890354
TPO3				orf19.1681	-0.350123	-0.323218	-0.0383065	-0.129683	0.46666
orf19.4142				orf19.1682	-0.0936632	0.00293634	0.215466	0.820839	0.253895
orf19.3108				orf19.1796	-0.141627	-0.42643	0.223379	0.00732957	0.0985059
orf19.7297				orf19.1852	-0.1019	-0.507516	0.128876	0.762175	0.830687
orf19.6681				orf19.1913	-0.063447	-0.200299	-0.0193227	0.0417183	-0.0221246
orf19.5763				orf19.1950	-0.50111	-0.285201	-0.225238	0.14265	0.677213
orf19.3226				orf19.1953	-0.422085	-0.720616	-0.0272162	0.252306	1.05594
orf19.5711				orf19.1959	-0.155296	-0.262214	0.119066	0.12856	0.849516
orf19.1169				orf19.1975	-0.33706	-0.301067	0.226155	-0.0315446	0.23062
PST3				orf19.2030	-0.0512435	-0.153608	0.335477	1.14658	0.990186
orf19.2846				orf19.2091	-0.26776	-0.0223677	-0.111423	0.983494	0.34667
orf19.3156				orf19.21	-0.303776	-0.0623056	0.332099	0.534649	0.0357732
orf19.7288				orf19.2284	0.144027	-0.390961	-0.214516	0.247844	0.43475
RBE1				orf19.2346	-0.367371	-0.406036	-0.0713074	0.618667	0.484369
HSP104				orf19.2446	-0.189026	-0.0992604	0.109364	0.0327541	0.194879
ARG3				orf19.2515	0.0618203	0.0236185	0.338995	0.596268	0.206033
orf19.7504				orf19.2529	-0.0174246	-0.337236	0.027671	0.171409	0.504769
HNM1				orf19.2579	-0.191712	-0.600851	-0.283776	0.409964	0.573177
RGS2				orf19.2638.1	-1.05933	-0.915411	-0.0476777	0.953041	0.876925
HIT1				orf19.2676	-0.151545	-0.188669	-0.042473	0.157226	0.280931
UGA33				orf19.2686	-0.323682	-0.69546	0.0550362	0.374609	1.35917
orf19.3932				orf19.2724	-0.717824	-0.948871	0.509725	-0.0830034	2.01829
orf19.7310				orf19.2737	-0.3783	-0.072328	0.347952	0.691909	1.12156
orf19.2737				orf19.2742	-0.170817	-0.450716	0.139713	0.359699	0.436405
orf19.6660				orf19.2743	0.0475926	-0.149291	0.153404	0.567369	0.984875
orf19.1975				orf19.2755	-0.126999	-0.0413222	0.150461	0.19725	0.274026
FGR22				orf19.2769	-0.587402	-0.232697	0.161252	0.435178	0.687758
orf19.4680				orf19.2770	-0.785739	-1.22828	0.140874	0.312468	1.15123
orf19.2676				orf19.2821	-0.100699	0.17705	0.331912	1.43293	0.796903
LYS144				orf19.2846	-0.470919	-0.627268	0.607195	1.55285	3.61934
orf19.4347				orf19.285	-0.305785	-0.439021	0.0022141	0.140471	0.409702
orf19.5683				orf19.2966	-0.182575	-0.650622	0.0690509	0.0329476	0.519002
PXA2				orf19.31	-0.374551	-0.595445	-0.350866	0.592762	-0.246535
orf19.1114				orf19.3108	-0.316588	-0.861781	0.145613	-0.3045	1.02654
orf19.4396				orf19.3136	-0.0337729	-0.0950247	0.0226035	0.219678	0.535496
GST2				orf19.3147	-0.49573	-0.501291	0.0896587	0.13593	-0.0656897
PEP7				orf19.3156	0.11863	0.517474	0.97527	0.758224	0.968427
PHHB				orf19.3204	-0.478976	-0.647689	-0.161567	0.145704	0.510237
LPG20				orf19.3223.1	-0.22345	-0.506008	0.173792	0.617973	-0.176122
orf19.1287				orf19.3226	-0.182601	-0.518253	0.479679	-0.0470881	0.969227
orf19.6608				orf19.3244	0.181868	-0.145075	0.395179	0.591528	0.0186677
CSP37				orf19.3310	-0.50748	-0.496608	-0.359224	0.764516	-0.0443889
BMT4				orf19.3335	-0.425905	-0.0361454	0.500445	0.675528	0.478253
HIS3				orf19.3351	-0.0282416	-0.174898	0.322676	1.33793	0.425114
HGT5				orf19.338	-0.0733119	-0.231284	0.344442	0.560163	0.635755
orf19.285				orf19.3395	-0.927297	-0.834064	0.499305	0.829668	0.652875
MNN13				orf19.3425	-0.188611	0.0928797	0.216731	1.00996	0.313724
MLH3				orf19.3447	-0.0905381	-0.340334	0.262989	0.413721	0.0604306
CFL2				orf19.3508	0.0153886	-0.130244	0.607892	0.298899	0.216054
orf19.5648				orf19.3607	-0.547528	-0.438823	0.199788	0.409367	-0.211123
FDH1				orf19.3688	0.0339124	-0.154856	0.214738	0.355839	-0.0734657
orf19.4046				orf19.3743	-0.11669	-0.141663	0.102559	0.407444	0.493499
orf19.4264				orf19.3793	-0.866446	-0.833612	0.80471	0.0283667	1.37044
LAP3				orf19.3851	-0.163132	-0.49665	-0.0207968	0.0346106	0.525372
orf19.3929				orf19.3929	-0.0692492	-0.213039	-0.00657081	0.206451	0.545282
ECM38				orf19.3932	-0.338481	-0.183286	0.479863	0.608471	1.48801
YWP1				orf19.4046	0.169281	-0.604098	-0.381369	0.248766	0.494954
FDH3				orf19.4142	0.185147	-0.0830365	0.369515	0.259855	0.760525
SFC1				orf19.419	0.0405423	-0.630818	0.422945	0.573004	0.693451
FOX2				orf19.4264	-0.425906	-0.819507	0.454542	0.624403	1.35883
orf19.5227				orf19.4347	-0.47566	-0.937281	-0.039468	-0.258263	0.678664
MDH1				orf19.4376	-0.548487	-0.773231	-0.126455	1.4916	0.150824
LYS4				orf19.4380.1	-0.212801	0.0259715	0.131125	0.484626	0.905574
orf19.5809				orf19.4396	-0.267534	-0.616819	0.138919	0.290355	0.909352
"ARG5,6"				orf19.4520	-0.519901	-0.772797	-0.0712716	0.880857	0.618433
PPR1				orf19.4570	-0.624044	-1.69772	0.127264	-0.145952	0.790618
FAA2-1				orf19.4575	-0.157422	-0.395439	0.039088	0.184809	0.869112
orf19.7437				orf19.4589	-0.155278	-1.06937	-0.0734418	0.0769045	0.157552
orf19.3395				orf19.4600	-0.637346	-0.304894	0.0324865	0.499649	1.37771
orf19.6316				orf19.4610	-0.146632	-0.621211	-0.312293	0.17445	0.622797
orf19.4380.1				orf19.4633	-0.113798	-0.577443	0.0485134	0.281165	0.57656
MET4				orf19.4634	-0.0685033	-0.242911	0.169215	-0.041849	0.387389
FRE9				orf19.4680	-0.406068	-0.736785	-0.277545	0.66286	1.30927
TFS1				orf19.4735	-0.0111059	0.0781584	0.189916	0.646448	0.379791
orf19.6658				orf19.4756	-0.386719	-0.729633	0.175449	0.251542	1.09703
orf19.4600				orf19.4883	-0.420662	-0.659659	0.534255	1.94987	0.50183
orf19.1959				orf19.4894	0.0236368	-0.480934	0.26874	0.551368	0.532487
LEU2				orf19.4916	-0.268973	-0.216058	0.200324	0.834226	-0.172625
orf19.1152				orf19.499	-0.149174	-1.06462	-0.282458	0.335711	1.29533
ARG83				orf19.5070	0.109556	-0.789758	-0.116022	0.209954	0.866697
PGA13				orf19.5140	0.138041	-0.9311	0.498609	1.00251	1.67944
UGA32				orf19.5201.1	0.0456084	-0.264789	0.430894	0.21183	0.657743
orf19.1681				orf19.5227	-0.767933	-0.662171	-0.23877	0.155156	0.243125
orf19.3136				orf19.5267	-0.292577	-1.63683	-0.401056	-0.372961	1.35396
orf19.1950				orf19.5282	-0.630234	-0.0231809	-0.167587	1.33197	0.434073
orf19.4894				orf19.5295	-0.37909	-0.857278	0.563362	0.178656	1.32716
orf19.4570				orf19.5536	-0.142102	-0.0459748	0.113047	1.43212	0.280699
orf19.2638.1				orf19.557	-0.649154	-0.923255	0.365612	1.18334	-0.572055
				orf19.5608	-0.132197	-0.201806	0.184413	0.414371	1.07986
				orf19.5633	-0.261318	-0.446887	0.0335601	0.299113	0.795759
				orf19.5648	-0.171427	-0.417689	-0.0512362	0.233658	0.867791
				orf19.5683	-0.319914	-1.49047	0.248658	0.267093	2.99979
				orf19.5686	-0.357779	-0.619243	0.128712	0.848801	1.15442
				orf19.5711	-0.176804	-0.591121	0.0701572	0.641274	0.568258
				orf19.5730	-0.546701	-0.641345	0.00238757	0.321608	0.173587
				orf19.5763	0.111669	-0.257635	0.376029	0.811347	0.77168
				orf19.5780	-0.383036	-0.173479	-0.224138	0.448873	0.18721
				orf19.5809	-0.335525	-1.04502	-0.426541	0.768769	0.832478
				orf19.6003	-0.0571624	-0.469212	0.201872	0.206837	0.309814
				orf19.6196	-0.369824	-0.972565	0.294941	0.358207	0.316692
				orf19.6209	-1.17823	-0.712266	0.185773	0.522943	0.0802196
				orf19.6316	-0.11026	-0.174211	0.209303	0.387168	1.4217
				orf19.6586	-0.0274294	-0.190771	1.07291	0.0574581	1.69491
				orf19.6608	0.0754529	0.0635708	0.309488	0.307855	0.502721
				orf19.6654	-0.0723633	-0.270354	0.220939	0.287869	1.09585
				orf19.6658	-0.562731	-0.4183	-0.226838	0.205267	0.801354
				orf19.6660	-0.175479	-0.903988	-0.590843	0.666105	1.74183
				orf19.6681	0.0372669	-0.347276	-0.177225	0.245935	0.62802
				orf19.670.2	-0.903927	-0.425378	-0.0215962	0.890276	0.61282
				orf19.6805	-0.643092	-0.775171	-0.0475789	0.301	1.75973
				orf19.697	0.0780953	-0.707293	0.235812	0.262792	0.3014
				orf19.7279.1	0.101641	-1.19503	-0.13764	0.669688	1.95599
				orf19.7288	-0.0527398	-0.631732	0.228967	0.714377	1.15787
				orf19.7296	0.518146	-0.240781	0.887501	2.4484	1.09973
				orf19.7297	-0.350402	-0.593951	0.255749	-0.00795103	0.84935
				orf19.7310	-1.54954	-1.40154	1.09965	0.682679	2.57464
				orf19.7422	-0.506811	-0.253362	-0.168239	0.216352	0.074193
				orf19.7437	-0.211301	-0.187419	-0.0533275	0.398638	0.530275
				orf19.7502	0.196664	0.0541506	0.879225	0.249835	1.04
				orf19.7504	0.145348	-0.546202	0.0380066	0.27681	0.865992
				orf19.913.2	-0.192501	-0.0367819	-0.00831222	0.556319	0.245613
				orf19.934	-0.0406577	-0.0245018	0.340431	0.428139	0.605032
				orf19.970	0.0542356	-0.527763	0.197668	0.298811	0.831499
				orf19.996	-0.144049	-0.188124	-0.090449	0.242358	-0.0521734
				PDE1	-0.317033	-0.85589	0.380905	0.51207	1.08888
				PDK2	-0.258082	-0.260543	0.122609	0.928074	1.23553
				PEP7	-0.0346174	-0.533471	-0.179548	-0.107144	0.394241
				PEX6	0.0382121	-0.354288	0.125945	0.599672	0.104486
				PGA13	-0.55178	0.0574577	0.450318	0.622743	1.41927
				PGA18	0.012408	-0.675517	1.74589	0.181999	0.681862
				PHHB	-0.267828	-0.29442	0.464155	0.0602801	0.369611
				PLC2	-0.237201	-0.101378	0.804577	0.22857	0.43876
				PPR1	-0.163136	-0.189509	-0.000915441	0.608466	0.802572
				PRC3	-0.0100517	-0.327523	0.30169	0.0261682	0.918063
				PST3	-0.00603842	-0.293621	0.139787	0.201807	0.737817
				PTP3	-0.395695	-0.0738783	0.272341	0.294668	0.483781
				PXA1	-0.05249	-0.295526	-0.138855	0.857392	1.54357
				PXA2	-0.0361502	-0.276375	0.00455004	0.704087	0.972623
				RAD10	-0.549614	-0.241547	-0.229815	0.304168	-0.112469
				RBE1	-0.696274	-1.08076	0.020819	0.11844	0.100149
				RGS2	-0.773015	-0.513055	0.00405407	0.00650985	0.84002
				RHD1	-1.97459	-3.97569	0.110403	1.38549	-0.916029
				RHD3	-1.07654	-1.89192	0.107221	0.672283	-1.423
				RIB3	-0.10581	-0.573671	0.0397926	0.0333041	0.745201
				RME1	-1.51376	-3.11893	2.94996	1.77455	5.32508
				RMT2	-0.448918	-0.382143	0.0829276	0.0357671	0.453591
				RPM2	-0.164872	-0.547378	0.132695	0.523463	0.129981
				SET6	-0.0381504	-0.686484	0.303602	-0.110252	0.0841265
				SFC1	0.153969	-0.246111	0.0830667	1.17746	1.44415
				SHE9	-0.235815	-0.817907	0.08294	0.535595	-0.0231872
				SMD3	-0.21193	-0.193273	0.11229	0.388677	0.768054
				SOD1	-0.343202	-0.615331	0.25872	-0.153663	1.03397
				SPS20	-0.374024	-0.533829	-0.0464377	0.225738	0.499631
				SST2	-0.294293	-1.27234	-0.180487	0.527269	0.694675
				STF2	-0.245296	-0.708878	0.210812	-0.219884	-0.185777
				TFS1	-0.509408	-0.267608	0.391281	0.413857	1.81783
				THI13	-0.0564313	-0.224795	0.412233	0.0734139	0.264452
				TPO3	-0.168683	-1.00908	-0.131525	-0.0718013	1.18578
				TPS1	-0.117759	-0.301769	-0.0421907	0.353075	0.625599
				TRP99	-0.291159	-0.0667167	0.094105	0.958363	0.460616
				TRY5	-0.241445	-0.890433	0.140088	0.760302	0.662645
				UGA3	-0.516253	-0.112865	0.114135	0.212728	0.527262
				UGA32	-0.509558	-0.575362	-0.198336	-0.0421375	0.929913
				UGA33	-0.0545395	-0.305058	-0.0669046	0.172716	0.718599
				YDC1	-0.447943	-0.304554	-0.00908636	0.335792	0.878879
				YIM1	-0.759351	-0.722339	0.110092	0.475667	0.287308
				YWP1	-3.5923	-1.19749	0.425356	0.122439	0.39538
				ZCF5	-1.10768	-0.431338	-0.0271148	1.33887	0.464598
