# Supplementary material for: A Brg1-Rme1 circuit in Candida albicans hyphal gene regulation
Source: mBio. 2024 Jul 30;15(9):e01872-24. doi: 10.1128/mbio.01872-24 (PMC11389389; doi:10.1128/mbio.01872-24)
Supplement: Table S2 — RNA-seq data. [file mbio.01872-24-s0004.xlsx]

## Sheet: Legend
Table S2. RNA-seq data.
Differentially expressed genes, log fold changes, and adjusted p-values are listed in separate tabs for PTDH3-RME1 vs WT, brg1Δ/Δ vs WT, rme1Δ/Δ vs WT, brg1Δ/Δ rme1Δ/Δ vs brg1Δ/Δ, and brg1Δ/Δ rme1Δ/Δ vs WT comparisons. The last tab lists iron homeostasis genes that are under Brg1 control. All strains are from the SC5314 background.

## Sheet: TDH3-RME1 vs WT
Differential expression of SC5314 PTDH3-RME1 mutant and wild type strain (DeSeq2 results)
			log2FoldChange	padj
Gene	orf number	Gene name	PTDH3-RME1 vs WT	PTDH3-RME1 vs WT
C6_03030W	orf19.5585	SAP5	-5.52119	4.13e-116
C1_07040C	orf19.6200	orf19.6200	-4.98696	5.84e-15
C4_03470C	orf19.3374	ECE1	-4.58119	0
C1_07030C	orf19.6202	RBT4	-4.12629	0
C2_01940C	orf19.1506	orf19.1506	-3.79025	0.0884123
C5_01380W	orf19.1930	CFL5	-3.75407	0.000876604
C1_00270W	orf19.6079	orf19.6079	-3.69335	9.44e-19
C1_00290W	orf19.6078	POL93	-3.65557	1.29e-22
C7_00630C	orf19.7056	orf19.7056	-3.64226	7.79e-18
C1_13090W	orf19.4936	orf19.4936	-3.61777	0.158693
C6_02710C	orf19.5542	SAP6	-3.5602	1.26e-05
C5_01360W	orf19.1932	CFL4	-3.46541	0.000416105
C1_13450W	orf19.4975	HYR1	-3.44775	1.86e-256
C4_03500C	orf19.3378	orf19.3378	-3.35154	0.0244845
CR_01870C	orf19.2585	orf19.2585	-3.20551	0.26848
CR_02750C	orf19.2833	PGA34	-3.18857	3.17e-84
C3_05610W	orf19.6996	MNN14	-3.11802	1.73e-67
C2_02560W	orf19.1581	orf19.1581	-3.10907	0.136037
C5_02460C	orf19.4255	ECM331	-3.06292	3.05e-146
C4_03570W	orf19.1321	HWP1	-3.05627	0
C3_02250C	orf19.1620	orf19.1620	-3.00441	4.2e-26
C6_03850C	orf19.5760	IHD1	-2.99177	0
CR_06670W	orf19.701	CFL11	-2.86931	1.49e-54
C6_03090W	orf19.5592	orf19.5592	-2.83411	3.43e-37
C1_04010C	orf19.4476	orf19.4476	-2.70455	9.4e-13
C1_12300W	orf19.5233	orf19.5233	-2.62223	0.401583
C3_03700C	orf19.6949	orf19.6949	-2.59055	0.169044
C1_05940W	orf19.2454	PHO87	-2.49929	7.72e-33
C1_04050C	orf19.4481	MFALPHA	-2.46647	0.174197
C4_06920C	orf19.3117	CSA2	-2.46452	0.000777289
C4_03480C	orf19.3375	orf19.3375	-2.34624	0.0665531
C1_06280C	orf19.1822	UME6	-2.31748	1.54e-273
C4_04040W	orf19.5306	orf19.5306	-2.22772	0.439079
C1_10150W	orf19.4884	WOR1	-2.19288	2.88e-15
C1_03870C	orf19.4459	orf19.4459	-2.17498	1.84e-07
C1_05140W	orf19.4056	BRG1	-2.13145	5.38e-160
CR_07220C	orf19.6148	orf19.6148	-2.09782	2.19e-100
C6_00840W	orf19.85	GPX2	-2.09387	8.13e-119
C6_03790C	orf19.5753	HGT10	-2.09244	0.000188707
C5_04830W	orf19.3969	SFL2	-2.08057	1.61e-78
C1_01980W	orf19.4527	HGT1	-2.07115	3.56e-177
C2_02390W	orf19.1562	orf19.1562	-2.06234	1.97e-48
C2_08440W	orf19.3637	orf19.3637	-2.04955	0.0390196
C7_01380W	orf19.6919	orf19.6919	-2.01987	0.00309973
C1_13100W	orf19.4936.1	orf19.4936.1	-1.97513	1.88e-59
C5_04040C	orf19.1286	orf19.1286	-1.94679	0.377555
C2_01270W	orf19.1996	CHA1	-1.86748	3.88e-25
C5_04110W	orf19.3893	SCW11	-1.78511	1.02e-47
C3_05990C	orf19.7380	orf19.7380	-1.7619	9.63e-66
C2_07720C	orf19.2210	orf19.2210	-1.73934	5.04e-81
C3_02300W	orf19.1616	FGR23	-1.72663	2.68e-26
C2_02530W	orf19.1577	orf19.1577	-1.68928	0.256986
C3_07730W	orf19.6713	WOR4	-1.68726	7.53e-39
C5_03750W	orf19.1120	FAV2	-1.6866	1.86e-40
C5_04220W	orf19.3905	MRV5	-1.68326	0.57307
C4_04540C	orf19.3828	orf19.3828	-1.68112	0.0229551
C1_05920W	orf19.2457	orf19.2457	-1.67537	3.44e-51
C5_04210C	orf19.3904	MRV4	-1.65006	0.582197
C1_06290C	orf19.1821	orf19.1821	-1.64598	0.584418
CR_07550C	orf19.2625	orf19.2625	-1.63102	0.724683
C1_14010W	orf19.7208	CSK1	-1.60901	0.730024
C1_06000W	orf19.2445	orf19.2445	-1.60803	0.0154521
C2_09330C	orf19.4094	orf19.4094	-1.60435	0.747632
C4_07260W	orf19.3073	orf19.3073	-1.59487	1.59e-06
C2_10130W	orf19.1768	orf19.1768	-1.58739	1.14e-34
C1_12040W	orf19.5262	orf19.5262	-1.57444	0.0979837
C4_04400C	orf19.1409.3	orf19.1409.3	-1.57206	0.547089
C5_04370C	orf19.3923	PGA37	-1.5482	0.136839
C2_00990W	orf19.2024	orf19.2024	-1.54213	0.0437401
C7_01530W	orf19.6575	orf19.6575	-1.48793	0.241698
CR_06660W	orf19.700	SEO1	-1.4751	2.73e-22
CR_07070C	orf19.1816	ALS3	-1.46523	5.48e-87
CR_10210W	orf19.7597	PGA12	-1.45623	0.203678
C6_00820W	orf19.3642	SUN41	-1.45248	1.04e-147
C5_04930C	orf19.3981	MAL31	-1.43898	1.79e-15
C2_07710W	orf19.2211	orf19.2211	-1.42536	0.0250326
C2_00980W	orf19.2025	orf19.2025	-1.41874	0.266233
C3_01270W	orf19.1724	orf19.1724	-1.37323	0.120477
C6_01730W	orf19.3413	FGR37	-1.36316	0.51741
C3_04730C	orf19.5933	orf19.5933	-1.36165	0.164399
CR_10110W	orf19.7586	CHT3	-1.36093	7.72e-49
C2_00900W	orf19.2034	orf19.2034	-1.35752	0.551017
C3_04870W	orf19.5954	orf19.5954	-1.35059	0.35299
C3_01550C	orf19.1690	TOS1	-1.34065	3.66e-104
C2_08890W	orf19.217	orf19.217	-1.33165	2.22e-05
C1_12910W	orf19.4921.1	orf19.4921.1	-1.32866	2.1e-19
C7_00480W	orf19.7071	FGR2	-1.32661	0.166964
C7_03090C	orf19.5145	SSP96	-1.31903	7.6e-08
C7_03480W	orf19.6705	orf19.6705	-1.31648	2.8e-133
C4_05770C	orf19.1263	CFL1	-1.30791	1.85e-05
C3_00010C	orf19.5474	orf19.5474	-1.30026	5.14e-51
C3_00020W	orf19.5475	orf19.5475	-1.29725	7.85e-49
CR_04900C	orf19.6302	PGA39	-1.27697	0.239321
CR_05320C	orf19.5289	orf19.5289	-1.27186	0.0488394
C3_00040W	orf19.5472	orf19.5472	-1.26919	1.07e-34
C2_07180W	orf19.2274	orf19.2274	-1.26399	5.73e-18
C3_01180C	orf19.3156	orf19.3156	-1.26108	1.35e-50
CR_07610C	orf19.6288	orf19.6288	-1.25484	0.275751
C3_00030C	orf19.5469	orf19.5469	-1.24607	1.51e-61
CR_03660C	orf19.4365	orf19.4365	-1.24459	1.23e-17
CR_03890W	orf19.467	WOR3	-1.23819	8.15e-43
C4_04170C	orf19.5292	AXL2	-1.23261	8.42e-65
C4_06820C	orf19.3127	CZF1	-1.22925	9.9e-30
C2_00050C	orf19.1920	orf19.1920	-1.22865	0.730125
C1_02530C	orf19.2942	DIP5	-1.22511	2.81e-83
C2_01330C	orf19.1992	SIR2	-1.22315	1.4e-39
C7_02000C	orf19.6520	orf19.6520	-1.22202	0.103657
C4_05350W	orf19.1793	orf19.1793	-1.21483	5.22e-56
C1_12010C	orf19.5265	KIP4	-1.2089	1.94e-85
C4_02930W	orf19.2701	orf19.2701	-1.18094	0.0570144
CR_06650C	orf19.699	orf19.699	-1.17605	3.83e-09
C1_05150C	orf19.450	orf19.450	-1.17133	0.278455
C7_01440W	orf19.6585	orf19.6585	-1.16843	7.48e-21
C5_02870C	orf19.4310	orf19.4310	-1.16194	0.300651
C1_05630C	orf19.2489	orf19.2489	-1.1552	1.55e-66
C5_01755C	0	C5_01755C	-1.15279	1.67e-07
C3_05450C	orf19.6983	orf19.6983	-1.1505	2.94e-20
C1_02600W	orf19.2948	SNO1	-1.14294	2.16e-43
C5_02600W	orf19.4274	PUT1	-1.14205	1.22e-27
C2_01020W	orf19.2020	HGT6	-1.14159	6.08e-82
C7_00180W	orf19.7105	FAR1	-1.13201	0.0227034
C1_03880C	orf19.4461	orf19.4461	-1.10928	0.661259
C5_03430W	orf19.2638	orf19.2638	-1.10038	6.22e-19
C4_01220C	orf19.4668	orf19.4668	-1.09759	4.3e-12
C2_06930C	orf19.2247	orf19.2247	-1.08949	4.89e-07
C1_14220C	orf19.7231	FTR2	-1.08824	7.55e-66
C2_00140W	orf19.2119	NDT80	-1.07606	1.98e-45
C5_02350C	orf19.4243	orf19.4243	-1.07428	2.39e-14
C5_02360C	orf19.4244	orf19.4244	-1.07392	1.59e-07
C5_03210C	orf19.2657	orf19.2657	-1.07361	7.61e-15
C2_06360C	orf19.5500	MAK16	-1.06699	8.2e-35
C5_02470W	orf19.4257	INT1	-1.04583	1.59e-58
C1_05840W	orf19.2467	PRN1	-1.04052	4.66e-07
C4_02030W	orf19.4590	RFX2	-1.0283	1.52e-73
C2_02680W	orf19.5839	PDR17	-1.02632	4.12e-51
C2_08320C	orf19.1351	orf19.1351	-1.01979	5.52e-08
C1_12560C	orf19.3760	DLH1	-1.01555	0.338418
C6_03440W	orf19.5704	orf19.5704	-1.01336	1.56e-23
C3_07540C	orf19.6737	orf19.6737	-1.01271	7.23e-27
C1_10030W	orf19.4870	DBP3	-1.01254	1.43e-35
C2_00790C	orf19.2045	orf19.2045	-1.01203	4.07e-43
C3_01360C	orf19.1715	IRO1	-1.00724	1.2e-73
C2_07530C	orf19.1874	orf19.1874	-1.0057	0.295082
C2_01980C	orf19.1510	SRD1	-0.995715	5.19e-42
C6_01670W	orf19.3419	MAE1	-0.994628	1.08e-62
C1_12440W	orf19.5220	orf19.5220	-0.991053	7.05e-08
CR_09920W	orf19.7566	orf19.7566	-0.990756	1.25e-30
C7_03500W	orf19.6707	orf19.6707	-0.985938	1.51e-43
C4_04590W	orf19.3822	SCS7	-0.98511	5.25e-54
C2_10340W	orf19.1744	HEM4	-0.984287	1.01e-11
C6_00010W	orf19.6339	NRG2	-0.974714	0.635645
C7_00090C	orf19.7114	CSA1	-0.973254	1.51e-30
C4_05250W	orf19.6864	orf19.6864	-0.970488	8.71e-22
C6_00470C	orf19.4212	FET99	-0.961559	0.000630163
C2_06590C	orf19.34	GIT1	-0.961083	0.0597916
C5_02590C	orf19.4273	orf19.4273	-0.958291	5.43e-23
C7_01730C	orf19.6551.1	STE18	-0.957749	7.02e-08
C3_04240C	orf19.5866	orf19.5866	-0.957108	0.472774
C1_03580W	orf19.3059.1	orf19.3059.1	-0.950601	0.462834
C4_02730C	orf19.2725	orf19.2725	-0.940754	0.444169
C1_00160C	orf19.6090	orf19.6090	-0.939757	8.18e-31
C3_02330C	orf19.1611	orf19.1611	-0.93921	3.84e-14
CR_02490W	orf19.176	OPT4	-0.935721	3.23e-06
C1_11450C	orf19.657	SAM2	-0.933738	1.74e-37
C3_01430W	orf19.1708	orf19.1708	-0.930323	2.35e-14
C6_03500C	orf19.5716	SAP4	-0.917407	0.207861
CR_07460C	orf19.6119	orf19.6119	-0.917205	3.15e-40
C2_01780W	orf19.1490	MSB2	-0.914286	8.55e-56
C1_03350C	orf19.3034	RLI1	-0.909466	1.3e-35
C3_02040C	orf19.1642	orf19.1642	-0.908028	1.44e-16
CR_00920W	orf19.3264	CCE1	-0.905317	3.83e-08
C2_05160C	orf19.3547	orf19.3547	-0.903894	1.7e-22
CR_05520W	orf19.5850	NOC2	-0.901053	1.56e-25
C6_00440C	orf19.4215	FET34	-0.901005	9.81e-06
C6_03600C	orf19.5728	orf19.5728	-0.899029	0.559945
C2_00670C	orf19.2061	orf19.2061	-0.896425	0.00413029
C1_11520C	orf19.1168	ZCF3	-0.895515	3.45e-20
C2_05770W	orf19.6888	orf19.6888	-0.893283	5.22e-11
CR_00550W	orf19.7480	orf19.7480	-0.890498	0.0755587
C5_04490C	orf19.3934	CAR1	-0.888963	1.05e-34
CR_03830C	orf19.4354	MCM2	-0.885007	7.23e-27
C4_01850C	orf19.4608	PDC12	-0.883861	3.73e-09
C1_12790C	orf19.6343	FEN1	-0.883165	7.98e-24
C3_02130W	orf19.1633	UTP4	-0.882197	1.15e-34
C7_01950W	orf19.6526	orf19.6526	-0.881099	1.4e-21
CR_09880W	orf19.7561	DEF1	-0.877308	1.97e-39
C5_00410W	orf19.948	orf19.948	-0.876234	0.162822
C1_09700W	orf19.4834	orf19.4834	-0.872584	0.0810408
C1_09040C	orf19.4760	orf19.4760	-0.869823	3.63e-18
C2_00600C	orf19.2067	orf19.2067	-0.869287	1.92e-16
C2_04050C	orf19.815	DCK1	-0.867948	1.14e-69
C1_03230C	orf19.3015	ARX1	-0.864436	4.92e-22
C7_03540C	orf19.6686	ENP2	-0.864303	1.14e-19
C5_03720C	orf19.1123	orf19.1123	-0.863568	0.121232
CR_08210C	orf19.6385	ACO1	-0.862613	5.07e-31
C5_03980W	orf19.3213	orf19.3213	-0.862356	1.11e-41
C3_05160C	orf19.5991	orf19.5991	-0.861727	1.39e-24
C2_09380W	orf19.563	RRP15	-0.861576	3.61e-18
C1_09510W	orf19.4815	YTM1	-0.860781	1.6e-26
C6_04160C	orf19.76	SPB1	-0.858291	1.36e-28
C1_10400C	orf19.4910	FGR41	-0.857654	4.98e-32
C6_03100W	orf19.5595	SHE3	-0.857343	1.76e-54
C2_00030W	orf19.1923	RRN3	-0.855582	2.18e-24
C2_07840W	orf19.2197	orf19.2197	-0.855073	0.477109
C7_03850W	orf19.7197	orf19.7197	-0.853309	1.08e-18
C3_02150C	orf19.1631	ERG6	-0.850985	1.96e-35
C2_00130W	orf19.1906	orf19.1906	-0.849706	0.162074
C1_02630C	orf19.2952	EXG2	-0.849217	9.12e-47
C5_03650C	orf19.6678	orf19.6678	-0.846623	1.53e-05
C3_05320W	orf19.6968	orf19.6968	-0.846545	2.29e-45
C1_04040C	orf19.4479	orf19.4479	-0.843065	1.99e-22
CR_01710W	orf19.2564	orf19.2564	-0.842836	3.05e-10
C7_00570W	orf19.7062	RPA135	-0.842814	9.33e-26
C5_03790W	orf19.1115	GUK1	-0.842359	1.9e-24
C3_01200W	orf19.3159	UTP20	-0.841639	1.62e-23
C7_03700C	orf19.5507	ENP1	-0.841127	4.92e-24
CR_09800C	orf19.7552	orf19.7552	-0.83836	1.52e-22
C2_09490W	orf19.1405	PHO13	-0.836683	6.14e-22
C4_03690C	orf19.1309	orf19.1309	-0.836046	6.26e-06
C6_00830C	orf19.84	CAN3	-0.835894	1.55e-14
C2_01340W	orf19.1991	orf19.1991	-0.835519	1.38e-60
C5_05410C	orf19.4040	ILV3	-0.830434	8.06e-06
C3_04450C	orf19.5896	orf19.5896	-0.829811	0.321606
C3_03450C	orf19.342	BMT7	-0.828285	1.46e-07
C7_04190C	orf19.7154	UTP18	-0.825628	2.69e-31
CR_02980C	orf19.2859	SRP40	-0.824815	6.53e-33
C6_02130C	orf19.3494	CTF5	-0.822415	2.66e-06
C1_13820C	orf19.5020	orf19.5020	-0.820423	5.25e-11
C1_13780W	orf19.5015	MYO2	-0.819568	6.48e-51
CR_07680C	orf19.6282	orf19.6282	-0.818942	8.17e-07
CR_10240W	orf19.7599	UTP5	-0.818408	1.09e-18
C5_02790C	orf19.4304	GAP1	-0.817863	1.94e-30
C1_07010W	orf19.6205	orf19.6205	-0.817851	1.2e-09
C1_09180W	orf19.4776	LYS143	-0.817106	0.0134835
C3_06000W	orf19.7381	AHR1	-0.814301	2.76e-36
C4_01940W	orf19.4599	PHO89	-0.813904	0.000160537
C4_04730W	orf19.3809	BAS1	-0.810357	3.96e-29
C2_07300C	orf19.2287	RPA12	-0.806335	1.89e-13
C1_03060C	orf19.2998	TSR2	-0.804917	1.2e-22
C2_09020W	orf19.202	CDC47	-0.802019	1.02e-35
C1_08410C	orf19.386	SAM4	-0.80201	1.26e-24
C1_01390C	orf19.3328	orf19.3328	-0.801291	1.38e-23
C2_09340W	orf19.4095	orf19.4095	-0.800923	0.690305
CR_03020C	orf19.2426	orf19.2426	-0.799029	3.99e-27
C7_01550W	orf19.6573	BEM2	-0.79695	2.7e-38
C4_02260C	orf19.4563	orf19.4563	-0.79644	1.72e-15
C3_05170W	orf19.5992	WOR2	-0.795013	7.97e-15
C2_00680C	orf19.2060	SOD5	-0.792815	0.000950812
CR_06120W	orf19.3867	RPL7	-0.790126	4.74e-21
C4_04790W	orf19.3801	FAV1	-0.789344	0.000326777
CR_09270C	orf19.7323	CBP1	-0.788745	7.61e-48
C2_10090C	orf19.1772	orf19.1772	-0.787742	4.38e-10
C2_02430W	orf19.1566	UTP21	-0.78662	9.96e-16
C5_00660C	orf19.922	ERG11	-0.785799	2.6e-37
C6_01660C	orf19.3420	orf19.3420	-0.785133	0.591047
C3_02350W	orf19.1609	orf19.1609	-0.784851	2.61e-17
C5_04390C	orf19.3925	orf19.3925	-0.782853	0.772889
C6_00110C	orf19.6326	orf19.6326	-0.781066	1.99e-19
C1_05900W	orf19.2459	orf19.2459	-0.780323	1.56e-31
C4_05330C	orf19.1791	orf19.1791	-0.778732	7.98e-14
C5_04820W	orf19.3968	orf19.3968	-0.777637	0.775721
C1_12470W	orf19.69	orf19.69	-0.777566	0.00105445
C2_07960C	orf19.2185	NSA1	-0.777417	1.55e-20
C1_10670C	orf19.1839	RPA190	-0.776157	1.26e-30
CR_10650W	orf19.7650	LTV1	-0.775675	6.47e-20
C1_13730C	orf19.5010	DIM1	-0.772248	5.82e-13
C1_06250W	orf19.1825	orf19.1825	-0.771432	9.1e-17
C1_12310C	orf19.5232	CSI2	-0.771397	1.17e-17
C5_04750C	orf19.3962	HAS1	-0.771056	3.27e-25
C4_06720W	orf19.3138	NOP1	-0.770946	8.16e-27
C2_06270W	orf19.5489	orf19.5489	-0.769491	1.15e-05
C3_07300W	orf19.6766	NOP13	-0.768495	6.33e-15
CR_02790C	orf19.2837	ALG5	-0.765633	1.95e-17
C2_09320C	orf19.4093	PES1	-0.76531	1.88e-24
CR_09730C	orf19.6589	SSF1	-0.764996	1.19e-16
C2_03940C	orf19.829	SCH9	-0.763176	3.72e-23
C4_04470W	orf19.3839	SAP10	-0.762009	1.01e-07
C1_10970W	orf19.2319	orf19.2319	-0.760863	1.29e-27
C3_04530C	orf19.5908	TEC1	-0.760132	4.19e-17
C6_03860C	orf19.5762	PGA61	-0.760114	4.57e-05
C2_05270W	orf19.3556	orf19.3556	-0.759231	2e-24
C6_02380W	orf19.3481	orf19.3481	-0.75895	1.67e-35
C1_07170C	orf19.4450	ZCF23	-0.758792	4.97e-12
C3_04560W	orf19.5912	MAK21	-0.758652	1.66e-25
C2_06390C	orf19.18	IMH3	-0.757483	4.04e-24
C1_07370C	orf19.4433	CPH1	-0.75708	5.47e-17
C5_01960C	orf19.3175	orf19.3175	-0.756286	3.09e-28
C1_07790C	orf19.5049	orf19.5049	-0.754655	4.95e-13
C1_02110C	orf19.3668	HGT2	-0.753385	2.92e-10
CR_06480C	orf19.718	RRN11	-0.752094	1.65e-17
C1_03390W	orf19.3040	EHT1	-0.751112	4.38e-27
CR_01950W	orf19.2594	orf19.2594	-0.750828	4.28e-22
C1_04130W	orf19.1047	ERB1	-0.748497	2.53e-25
C1_00900W	orf19.6014	RRS1	-0.74744	6.13e-16
C4_01450W	orf19.4640	PWP1	-0.747231	8.07e-24
C6_03640W	orf19.5732	NOG2	-0.74518	5.2e-26
C2_08430C	orf19.3638	PGA46	-0.744943	0.0523218
C1_09910C	orf19.4857	orf19.4857	-0.744702	5.14e-11
C1_05970W	orf19.2449	orf19.2449	-0.74413	0.458035
C7_01030C	orf19.7011	orf19.7011	-0.74308	5.49e-22
CR_09160C	orf19.7312	ERG13	-0.742089	2.15e-29
C4_01500W	orf19.4634	orf19.4634	-0.741931	2.3e-13
C1_05740C	orf19.2478	orf19.2478	-0.741194	3.3e-08
C2_09660W	orf19.1388	orf19.1388	-0.740967	1.35e-16
C1_08290C	orf19.5106	DIP2	-0.740806	8.79e-18
C1_08230C	orf19.5102	PLB5	-0.739394	2.43e-23
C3_01710C	orf19.1673	PPT1	-0.739248	1.87e-21
C5_04570C	orf19.3941	URA7	-0.737773	1.46e-22
C1_10850W	orf19.2332	orf19.2332	-0.737488	0.149061
C6_02770W	orf19.5550	MRT4	-0.737359	5.29e-23
C4_03270W	orf19.2667	RPF1	-0.735741	5.46e-17
C7_01390W	orf19.6920	orf19.6920	-0.734569	1.26e-05
CR_02520W	orf19.172	RPC19	-0.734371	1.56e-16
C2_02540W	orf19.1578	orf19.1578	-0.734229	5.85e-22
CR_10550W	orf19.7635	DRS1	-0.733763	3.06e-21
C1_04390C	orf19.5198	NOP4	-0.729057	4.32e-20
C5_03340W	orf19.2645	orf19.2645	-0.729041	0.888471
C6_03570W	orf19.5724	orf19.5724	-0.729041	0.888471
CR_04430W	orf19.533	orf19.533	-0.729041	0.888471
C2_00170C	orf19.2115	orf19.2115	-0.727534	3.8e-25
C1_06430C	orf19.6267	orf19.6267	-0.727145	0.753838
C1_02590C	orf19.2947	SNZ1	-0.724977	3.79e-36
C1_09430W	orf19.4805	orf19.4805	-0.72495	1.65e-35
C3_04900W	orf19.5959	NOP14	-0.724773	7.27e-15
C2_08140C	orf19.2170	PHM7	-0.724135	3.28e-52
CR_02210W	orf19.3751	orf19.3751	-0.722382	6.97e-22
C2_07450C	orf19.1886	RCL1	-0.720993	1.88e-21
C5_03930C	orf19.3219	orf19.3219	-0.719744	7.46e-35
C4_03830W	orf19.5038	orf19.5038	-0.718881	2.78e-11
C3_03280C	orf19.327	HTA3	-0.718509	7.11e-27
CR_00800C	orf19.3276	PWP2	-0.718294	9.52e-16
C2_10110W	orf19.1770	CYC1	-0.717184	6.64e-19
C2_00410C	orf19.2090	orf19.2090	-0.71682	2.49e-20
CR_03840C	orf19.4355	orf19.4355	-0.71591	2.66e-08
C3_07400W	orf19.6751	orf19.6751	-0.713779	3.79e-11
C2_03370W	orf19.889	THI20	-0.711396	1.45e-05
C1_03790C	orf19.1030	orf19.1030	-0.709761	9.72e-18
CR_02360W	orf19.3733	IDP2	-0.70896	6.7e-17
C3_06390W	orf19.7398	orf19.7398	-0.708361	1.24e-14
C4_04530C	orf19.3829	PHR1	-0.7078	1.28e-40
CR_03650W	orf19.4363	SGD1	-0.706661	3.83e-20
CR_09120C	orf19.7308	TUB1	-0.704824	2.39e-38
C6_03160C	orf19.5602	BMT6	-0.704662	2.61e-17
C1_01330C	orf19.3322	DUT1	-0.704381	3.17e-14
C4_00510C	orf19.4191	RLP24	-0.704293	3.65e-19
C1_07360W	orf19.4435	orf19.4435	-0.702563	8.46e-19
C3_04350C	orf19.5879	orf19.5879	-0.700937	2.01e-05
C1_04880C	orf19.755	MRPL37	-0.699826	9.32e-15
C5_01790C	orf19.3196	orf19.3196	-0.69939	0.0239692
CR_04170W	orf19.501	orf19.501	-0.698802	6.63e-27
C7_02340C	orf19.6477	orf19.6477	-0.69724	2.43e-16
C1_01910W	orf19.4532	orf19.4532	-0.696273	1.63e-22
C1_10270C	orf19.4897	SFH5	-0.695585	1.52e-32
C1_08870C	orf19.4746	JIP5	-0.694624	2e-14
C3_00800W	orf19.3071	MIH1	-0.693615	2.4e-14
CR_00380W	orf19.7495	orf19.7495	-0.693253	0.0254467
C2_02450C	orf19.1569	UTP22	-0.692912	9.17e-18
C5_00310C	orf19.962	orf19.962	-0.692663	2.18e-18
C2_01070W	orf19.2017	orf19.2017	-0.692559	1.67e-24
C1_09490C	orf19.4813	GUA1	-0.692415	1.51e-20
C2_03710W	orf19.849	MNN41	-0.692338	0.520953
C5_02780W	orf19.4301	orf19.4301	-0.692146	4.92e-14
C5_01750C	orf19.3200	MTLA2	-0.691835	0.222016
C4_04410C	orf19.3846	LYS4	-0.69111	2.4e-17
C4_03030C	orf19.2688	NAN1	-0.690797	1.78e-21
C4_05260W	orf19.2631	orf19.2631	-0.69052	1.46e-16
C3_03650W	orf19.6955	HBR3	-0.689888	5.92e-17
C5_02550C	orf19.4268	UTP13	-0.689802	2.5e-21
C4_02540W	orf19.2747	RGT1	-0.689254	0.234103
C6_03310W	orf19.5619	orf19.5619	-0.688878	8.79e-26
C2_02200W	orf19.1536	orf19.1536	-0.686741	2.43e-27
CR_02530W	orf19.171	DBP2	-0.686343	4.08e-24
C1_06760C	orf19.6234	orf19.6234	-0.683762	2.69e-16
C3_07140C	orf19.6786	orf19.6786	-0.683375	2.57e-08
C4_01420W	orf19.4643	orf19.4643	-0.682945	6.3e-13
C5_01480W	orf19.4143	FYV5	-0.682732	2.12e-05
C1_03780C	orf19.1031	HMG1	-0.682725	1.33e-29
C2_10730W	orf19.5353	orf19.5353	-0.682613	5.74e-06
C5_03460C	orf19.2637	orf19.2637	-0.681405	3.66e-07
C3_00560C	orf19.5407	SOF1	-0.681328	1.18e-14
C1_05850W	orf19.2465	POL32	-0.68098	6.87e-15
C7_00330C	orf19.7088	orf19.7088	-0.679881	1.47e-10
C1_13810W	orf19.5019	orf19.5019	-0.67914	7.67e-22
CR_10690W	orf19.7657	POP3	-0.678851	2.17e-07
CR_03370C	orf19.2385	KTI12	-0.67799	4.2e-13
C7_03210W	orf19.5134	orf19.5134	-0.677346	5.78e-09
C7_01500W	orf19.6579	orf19.6579	-0.676764	4.94e-16
C2_06970W	orf19.2251	AAH1	-0.676633	2.29e-07
CR_02710W	orf19.2830	RRP9	-0.676351	2.14e-15
C4_04080C	orf19.5302	PGA31	-0.675872	0.382222
C2_09350W	orf19.4096	TAZ1	-0.675859	3.59e-11
C2_04570W	orf19.4492	orf19.4492	-0.675704	1.02e-22
C1_12600C	orf19.3756	CHR1	-0.674845	2.68e-13
C3_05540C	orf19.6989	orf19.6989	-0.674319	0.00121321
CR_06740W	orf19.708	orf19.708	-0.6743	2.98e-09
C2_05750W	orf19.6886	orf19.6886	-0.673116	1.19e-08
C3_06380W	orf19.7424	NSA2	-0.671043	1.72e-15
C7_00290C	orf19.7093	HGT13	-0.670666	0.0219427
C6_02300C	orf19.3471	orf19.3471	-0.669934	1.7e-05
C1_06730W	orf19.6237	RAC1	-0.66941	4.36e-21
C1_00950C	orf19.6010	CDC5	-0.66807	6.07e-31
C1_07980C	orf19.5069	orf19.5069	-0.6678	0.25326
CR_06720W	orf19.706	NMD3	-0.667774	6.35e-15
CR_06500C	orf19.716	orf19.716	-0.667317	2.73e-16
C1_05500W	orf19.414	RSM22	-0.667074	8.36e-12
C4_03730C	orf19.1305	orf19.1305	-0.660757	1.92e-10
C3_06160C	orf19.7397.1	orf19.7397.1	-0.66019	7.6e-14
C1_01030W	orf19.3291	HMT1	-0.659705	5.08e-20
C4_04580W	orf19.3823	ZDS1	-0.659561	1.49e-23
C4_00810C	orf19.4160	orf19.4160	-0.659092	7.72e-09
C1_10950C	orf19.2320	orf19.2320	-0.658712	5.78e-16
C2_08180C	orf19.2167	orf19.2167	-0.658098	6.57e-19
C6_04530C	orf19.2143	orf19.2143	-0.657664	5.48e-23
CR_07170W	orf19.732	orf19.732	-0.657074	9.23e-05
C2_07940C	orf19.2187	ALG7	-0.655863	6.45e-16
C5_01500C	orf19.4145	ZCF20	-0.655716	0.00319783
C5_04910W	orf19.3978	orf19.3978	-0.655578	1.37e-08
C1_13360C	orf19.4962	RMP1	-0.655112	3.82e-05
CR_10520C	orf19.7631	SLD5	-0.654817	5.09e-07
C3_07550C	orf19.6736	orf19.6736	-0.654007	3.45e-09
C4_00540C	orf19.4188	NMD5	-0.651856	1.47e-22
C6_01170W	orf19.124	CIC1	-0.651134	8.65e-12
C4_06760W	orf19.3133	GUT2	-0.651133	2.02e-35
CR_02110W	orf19.2611	MCM6	-0.650962	3.3e-22
C2_02960C	orf19.5808	orf19.5808	-0.65029	1.47e-11
C6_02350C	orf19.3477	orf19.3477	-0.650226	1.29e-15
C4_06210C	orf19.2917	orf19.2917	-0.649559	2.6e-15
C5_04720C	orf19.3957	orf19.3957	-0.649069	3.6e-12
C1_01110C	orf19.3300	ZPR1	-0.648964	1.95e-22
CR_00650W	orf19.7464	orf19.7464	-0.647464	0.715582
C1_04260W	orf19.1061	HHT21	-0.646927	3.61e-23
C1_00710C	orf19.6034	TUB2	-0.644979	1.39e-36
C1_12220W	orf19.5242	CDC6	-0.644654	2.79e-07
C4_04110W	orf19.5299.1	orf19.5299.1	-0.642988	7.66e-07
C1_09710C	orf19.4835	orf19.4835	-0.641317	7.58e-17
C7_03400C	orf19.1335	orf19.1335	-0.641004	8.58e-19
C1_10880W	orf19.2330	orf19.2330	-0.640984	1.15e-18
C1_08400C	orf19.385	GCV2	-0.640603	1.09e-14
C3_03460C	orf19.344	orf19.344	-0.640569	0.00146777
C1_00640C	orf19.6041	RPO41	-0.63994	5.57e-21
C3_03040W	orf19.300	AIP2	-0.639764	8.89e-22
C1_01380C	orf19.3327	TRM2	-0.639527	7.88e-11
C4_02830C	orf19.2712	HCA4	-0.638571	7.8e-18
C2_01420C	orf19.1447	orf19.1447	-0.63808	4.32e-06
C4_05010W	orf19.3778	orf19.3778	-0.637851	6.87e-10
C7_02200W	orf19.6494	WHI3	-0.63726	1.28e-16
C5_01130W	orf19.1957	CYC3	-0.63681	2.46e-13
CR_10470C	orf19.7624	orf19.7624	-0.636226	6.76e-14
C1_07200W	orf19.4447	YMC1	-0.635496	7.89e-18
C2_10180W	orf19.1763	IFR1	-0.633241	0.000233955
C4_06610C	orf19.2871	SDH12	-0.633151	6.48e-20
CR_00900W	orf19.3265	TRM1	-0.632997	4.55e-17
C6_00370C	orf19.1199	NOP5	-0.63296	8.36e-20
C4_05230C	orf19.6862	orf19.6862	-0.632391	3.93e-09
CR_06540W	orf19.712	KIP1	-0.631861	1.15e-09
C3_07410C	orf19.6749	KRS1	-0.627511	6.26e-22
CR_03360W	orf19.2386	orf19.2386	-0.627509	3.29e-13
C2_08550C	orf19.3624	MSU1	-0.627275	6.72e-08
C1_00780C	orf19.6028	HGC1	-0.626839	6.56e-22
CR_01600C	orf19.2547	orf19.2547	-0.626044	3.09e-07
C5_01400W	orf19.1926	SEF2	-0.624646	2.73e-06
C1_06540C	orf19.6259	orf19.6259	-0.624536	5.57e-10
C2_06530W	orf19.29	orf19.29	-0.623619	0.000133397
C5_05490C	orf19.4051	HTS1	-0.622491	2.93e-18
C2_04120C	orf19.809	orf19.809	-0.621877	2.77e-11
C7_00690W	orf19.7050	NOP15	-0.621777	1.89e-11
C6_01040C	orf19.107	orf19.107	-0.619887	1.02e-12
CR_05840W	orf19.6628	orf19.6628	-0.619669	2.18e-09
C3_05910W	orf19.7371	ZCF35	-0.618931	9.52e-10
C4_06850C	orf19.3124	orf19.3124	-0.61864	3.55e-14
C1_10260C	orf19.4896	RPA34	-0.61665	8.41e-16
C3_02180C	orf19.1626	orf19.1626	-0.616538	2.54e-16
C7_02770W	orf19.5188	CHS1	-0.616375	8.71e-24
C2_00070C	orf19.1915	MPP10	-0.616048	2.86e-14
C6_01780C	orf19.3406	orf19.3406	-0.615833	1.23e-08
C3_01000W	orf19.2504	BMS1	-0.615784	1.63e-15
C1_03710C	orf19.1133	MSB1	-0.615663	2.08e-12
C5_01650C	orf19.6294	MYO1	-0.615578	2.55e-18
C3_07110W	orf19.6789	orf19.6789	-0.615191	4.03e-11
CR_02370W	orf19.3732	ERG25	-0.61375	1.28e-19
C3_06050C	orf19.7386	orf19.7386	-0.613274	9.29e-15
C1_03190C	orf19.3010.1	ECM33	-0.612607	6.48e-39
C5_00630C	orf19.926	EXO1	-0.61075	3.48e-08
C6_04230W	orf19.1080	orf19.1080	-0.61071	0.307898
C2_02690W	orf19.5838	SER2	-0.610118	8.03e-18
C3_07800C	orf19.6175	orf19.6175	-0.608775	1.25e-09
C2_08000C	orf19.2183	KRE30	-0.608726	1.61e-25
CR_00680W	orf19.3287	BUD22	-0.608662	2.96e-12
CR_04650W	orf19.1738.1	orf19.1738.1	-0.608047	1.15e-15
C2_02610C	orf19.1587	HGT20	-0.606223	0.00146228
C6_01890C	orf19.3393	orf19.3393	-0.605818	1.26e-13
C2_03090C	orf19.5789	ADE8	-0.605456	1.73e-16
C5_01580C	orf19.4152	CEF3	-0.604946	1.47e-21
C1_07800W	orf19.5050	MTO1	-0.603385	7.3e-10
C1_08810C	orf19.4739	MSS116	-0.602476	1.01e-12
C2_02980C	orf19.5805	DLD1	-0.601272	6.11e-13
C1_07710C	orf19.1233	ADE4	-0.600969	3.82e-17
C5_04780W	orf19.3964	ASH2	-0.600093	1.47e-13
C1_12550C	orf19.3761	CDC54	-0.599507	1.43e-11
C4_06590W	orf19.2875	orf19.2875	-0.599383	3.85e-13
C4_05790W	orf19.1265	orf19.1265	-0.599326	1.59e-16
C4_04810C	orf19.3798	orf19.3798	-0.598703	3.59e-10
C3_05310W	orf19.6967	USO6	-0.598392	3.79e-26
C3_05890W	orf19.7369	TRM12	-0.598363	2.64e-07
C3_00790W	orf19.5376	orf19.5376	-0.597323	1.82e-08
C1_05760C	orf19.2475	PGA26	-0.596301	0.0200228
C2_09100C	orf19.4068	orf19.4068	-0.596148	2.96e-13
C1_08140W	orf19.5090	orf19.5090	-0.593995	5.62e-08
C3_01520C	orf19.1697	orf19.1697	-0.593964	5.69e-19
C3_04380C	orf19.5885	orf19.5885	-0.593694	7e-17
C4_00660W	orf19.4176	orf19.4176	-0.593357	3.62e-13
CR_05180C	orf19.637	SDH2	-0.592507	8.5e-16
C1_03010W	orf19.2992	RPP1A	-0.592414	5.89e-24
C2_03110W	orf19.5785	orf19.5785	-0.592328	0.510647
C1_08590C	orf19.406	ERG1	-0.592045	5.36e-16
CR_01780W	orf19.2575	orf19.2575	-0.592029	2.31e-11
C2_04090W	orf19.812	orf19.812	-0.591186	0.30496
C1_01180C	orf19.3306	orf19.3306	-0.590316	0.00116247
C5_01610W	orf19.6297	orf19.6297	-0.590295	5.77e-10
CR_04680C	orf19.1736	orf19.1736	-0.590281	0.015016
CR_08490W	orf19.6417	TSR1	-0.5889	1.56e-17
C7_04140C	orf19.7160	orf19.7160	-0.588875	5.68e-12
C7_01270C	orf19.6907	orf19.6907	-0.588858	6.23e-09
C4_06560W	orf19.2878	PGA15	-0.588839	0.0114223
CR_01030W	orf19.3252	DAL81	-0.588567	1.64e-06
C7_02950C	orf19.5166	DBF4	-0.587842	2.66e-14
CR_00440C	orf19.7489	LRG1	-0.586328	1.44e-21
C1_12250C	orf19.5238	orf19.5238	-0.585659	1.12e-20
C1_13070C	orf19.4933	FAD3	-0.585618	1.17e-06
C7_01400C	orf19.6921	orf19.6921	-0.585273	7.58e-10
C2_05210W	orf19.3551	DAD2	-0.584668	5.06e-05
C3_06030W	orf19.7384	NOG1	-0.584634	5.85e-16
C1_13370W	orf19.4963	orf19.4963	-0.584148	1.35e-13
CR_01070W	orf19.3248	orf19.3248	-0.583229	3.31e-06
C3_02840W	orf19.275	orf19.275	-0.583133	9.55e-05
C1_11400C	orf19.663	GIN4	-0.582894	3.66e-19
C4_01410W	orf19.4645	BEM1	-0.580821	5.38e-18
C7_01520W	orf19.6577	FLU1	-0.580058	1.22e-12
C2_06440C	orf19.22	orf19.22	-0.579571	1.86e-15
C7_01840W	orf19.6536	IQG1	-0.579448	7.81e-25
CR_02140W	orf19.2614	RSR1	-0.579318	7.82e-21
C1_14080W	orf19.7215	orf19.7215	-0.579239	2.16e-17
C4_00960W	orf19.4698	PTC8	-0.577479	2.64e-06
C2_08480W	orf19.3630	RRP8	-0.575925	9.8e-11
C6_01560W	orf19.3430	orf19.3430	-0.575064	6.1e-06
CR_02190C	orf19.3753	SEF1	-0.574383	1.75e-12
C5_04400W	orf19.3926	RNY11	-0.574303	0.419428
C5_01600C	orf19.6298	SPB4	-0.573337	2.94e-08
C2_04080W	orf19.813	orf19.813	-0.57325	8.54e-13
C5_05220W	orf19.4015	CAG1	-0.572516	0.000380559
C1_10620W	orf19.1833	orf19.1833	-0.571016	9.79e-16
C7_01200C	orf19.6902	DBP7	-0.57101	1.22e-09
C1_11380W	orf19.665	NEP1	-0.570874	3.01e-13
C1_08460C	orf19.391	UPC2	-0.568122	8.54e-11
C1_04170C	orf19.1051	HTA2	-0.567707	3.29e-17
CR_10410C	orf19.7618	orf19.7618	-0.56657	4.92e-12
C4_03420C	orf19.3368	orf19.3368	-0.566078	0.000792021
C7_01570C	orf19.6569	orf19.6569	-0.565452	9.61e-05
C4_04520W	orf19.3831	orf19.3831	-0.565436	8.14e-11
C4_07150W	orf19.3088	orf19.3088	-0.565396	1.37e-05
CR_06160C	orf19.3871	DAD3	-0.565289	1.13e-05
C6_00720C	orf19.3656	COX15	-0.56519	5.22e-13
C6_04180W	orf19.73	orf19.73	-0.565016	8.65e-17
CR_02890C	orf19.2847	orf19.2847	-0.564072	5.62e-13
C1_09050W	orf19.4761	HST1	-0.563663	2.49e-11
C1_08840W	orf19.4742	orf19.4742	-0.563078	0.0016914
C7_01660C	orf19.6558	orf19.6558	-0.562718	1.44e-15
C3_01480C	orf19.1701	RKI1	-0.562441	4.45e-17
C3_06420C	orf19.7427	orf19.7427	-0.562361	6.56e-13
C2_02910W	orf19.5814.1	orf19.5814.1	-0.561975	0.481018
CR_09950C	orf19.7569	SIK1	-0.559753	1.58e-16
C4_05660C	orf19.1251	BRN1	-0.559703	1.29e-11
C2_02170W	orf19.1533	orf19.1533	-0.559685	2.69e-16
C2_02740C	orf19.5832	HPT1	-0.559483	2.94e-15
C2_05960C	orf19.5216	orf19.5216	-0.55933	2.57e-08
C1_00680W	orf19.6037	ASM3	-0.559276	0.0241491
CR_04110W	orf19.494	orf19.494	-0.558618	1.41e-07
C3_02850C	orf19.276	orf19.276	-0.558251	4.56e-05
C6_04330W	orf19.1091	NOP8	-0.557337	4.6e-10
C5_04560C	orf19.3940.1	CUP1	-0.556107	0.00289295
C4_01000C	orf19.4689	PGA57	-0.556104	0.0741439
C5_02430W	orf19.4251	ZCF22	-0.556081	0.0409429
C2_10360C	orf19.1742	HEM3	-0.555474	1.37e-10
C3_03620C	orf19.6957	orf19.6957	-0.554911	0.27624
C5_00210C	orf19.976	BRE1	-0.553551	3.85e-16
C4_04370C	orf19.1409	VAC7	-0.553115	1.54e-07
CR_04280C	orf19.516	orf19.516	-0.552482	7.44e-10
C2_08530C	orf19.3626	orf19.3626	-0.55222	7.36e-09
C3_01770C	orf19.1668	orf19.1668	-0.552137	2.89e-07
C2_07190C	orf19.2275	orf19.2275	-0.551036	3.33e-15
CR_10540C	orf19.7634	MCD1	-0.550477	6e-09
C2_05090W	orf19.3540	MAK5	-0.550277	5.65e-16
CR_07600W	orf19.6291	orf19.6291	-0.550091	1.17e-15
C2_05080C	orf19.3539	orf19.3539	-0.550005	1.66e-05
C4_00970C	orf19.4697	MDN1	-0.549926	1.12e-13
C3_02020W	orf19.1646	orf19.1646	-0.548646	6.14e-13
C1_04710C	orf19.773	orf19.773	-0.548496	1.85e-08
C3_01940C	orf19.1654	orf19.1654	-0.548223	2.33e-14
C5_00180W	orf19.980	AFL1	-0.548191	1.74e-14
C4_02790C	orf19.2717	SAS10	-0.547118	5.81e-13
C5_03370C	orf19.2642	orf19.2642	-0.546301	2.81e-05
C6_03080C	orf19.5591	ADO1	-0.54596	4.36e-19
C1_11410C	orf19.8278	orf19.8278	-0.544276	0.0046936
C4_06960W	orf19.3113	orf19.3113	-0.544153	2.01e-05
CR_03550W	orf19.4399	NCS2	-0.543974	2.45e-08
C3_04610W	orf19.5919	MEA1	-0.542824	2.53e-07
C1_01560W	orf19.3345	SIZ1	-0.542168	1.37e-13
C3_00720W	orf19.5383	PMA1	-0.541613	4.78e-20
C3_04990W	orf19.5967	FGR44	-0.540868	2.17e-11
C7_02540W	orf19.6456	orf19.6456	-0.540505	1.27e-09
C5_00740W	orf19.576	CTF8	-0.540422	0.00588828
C4_02010C	orf19.4592	HSX11	-0.539835	0.000265217
C1_14330W	orf19.7245	orf19.7245	-0.539577	5e-06
C2_07390C	orf19.1893	orf19.1893	-0.53943	1.18e-15
C4_00490W	orf19.5678	orf19.5678	-0.538995	1.02e-06
C3_00570C	orf19.5406	orf19.5406	-0.538721	2.59e-13
C6_01150W	orf19.122	CDC20	-0.538273	1.05e-14
C1_10210C	orf19.4890	CLA4	-0.53742	5.79e-17
C1_11550W	orf19.1164	GAR1	-0.536431	4.42e-15
C4_04240C	orf19.1426	orf19.1426	-0.536217	4.45e-17
CR_05330W	orf19.5288.1	orf19.5288.1	-0.535881	2.05e-09
C3_02240C	orf19.1621	GPA2	-0.53499	2.86e-17
C5_02770W	orf19.4299	MSW1	-0.533595	5.7e-08
C6_03070C	orf19.5589	orf19.5589	-0.533253	2.22e-06
C1_07490C	orf19.2796	orf19.2796	-0.532405	2.5e-08
C5_00060C	orf19.5692	orf19.5692	-0.531194	3.2e-15
CR_04160C	orf19.500	orf19.500	-0.530239	3.67e-10
C6_03200W	orf19.5607	orf19.5607	-0.529999	4.72e-13
C4_02480C	orf19.2754	TIM13	-0.529558	4.54e-07
C2_04200W	orf19.801	TBF1	-0.529481	1.18e-13
C4_00820W	orf19.4159	orf19.4159	-0.528869	4.28e-12
C1_09320C	orf19.4792	orf19.4792	-0.528331	3.04e-06
C2_09610W	orf19.1393	orf19.1393	-0.528058	8.53e-09
C7_01370W	orf19.6918	orf19.6918	-0.527751	6.79e-06
CR_09530C	orf19.6608	orf19.6608	-0.527347	4.18e-15
CR_00460C	orf19.7488	orf19.7488	-0.527261	2.53e-09
C1_06270W	orf19.1823	orf19.1823	-0.526681	4.03e-12
C1_04180W	orf19.1052	orf19.1052	-0.526014	1.65e-13
C3_00270C	orf19.5442	orf19.5442	-0.525602	1.64e-11
C7_00080C	orf19.7115	SAC7	-0.52435	6.83e-10
CR_00080W	orf19.7534	MIS12	-0.524225	7.65e-13
C3_05210C	orf19.5999	DYN1	-0.523087	4.67e-19
C7_03080W	orf19.5147	LMO1	-0.52141	4.19e-17
C5_00030W	orf19.5698	orf19.5698	-0.521147	1.38e-10
C2_05230C	orf19.3553	RPF2	-0.520831	2.47e-11
CR_10750C	orf19.7664	orf19.7664	-0.520721	3.07e-10
C3_04320W	orf19.5875	VAM3	-0.520098	1.07e-05
C5_00170W	orf19.5680	orf19.5680	-0.520005	4.35e-09
C2_06850W	orf19.2237.1	orf19.2237.1	-0.519631	0.00024497
C4_04020C	orf19.5308	orf19.5308	-0.519432	0.827761
CR_00050W	orf19.7539	INO2	-0.5194	0.000100056
C1_14290C	orf19.7239	MDG1	-0.51889	2.42e-25
C4_06490C	orf19.2885	PRI2	-0.51837	2.64e-07
C7_04130C	orf19.7161	SUI3	-0.518257	9.59e-14
C1_09460W	orf19.4809	ERG12	-0.518237	6.79e-17
C2_10270W	orf19.1753	PUS7	-0.518169	1.02e-11
C2_06250C	orf19.5487	CDC46	-0.517939	8.01e-10
C5_02130W	orf19.4217	orf19.4217	-0.516814	1.13e-05
C3_03800W	orf19.6937	PTR22	-0.516813	5.48e-11
CR_10170C	orf19.7593	orf19.7593	-0.516552	3.22e-08
C2_09400C	orf19.1598	ERG24	-0.51629	2.45e-14
C1_00800C	orf19.6026	ERG2	-0.516196	8.74e-15
C1_00550W	orf19.6053	CIS2	-0.515713	1.3e-06
CR_05610C	orf19.5843	SRR1	-0.515422	1.72e-05
C3_03440C	orf19.341	orf19.341	-0.515418	9.65e-07
C1_05530C	orf19.412	SSH1	-0.514707	9.27e-18
C4_03070W	orf19.2685	PGA54	-0.513712	1.45e-15
C3_00370C	orf19.5430	BUD21	-0.512991	6.69e-07
CR_04740C	orf19.6317	ADE6	-0.512777	4.19e-13
C5_04880C	orf19.3974	PUT2	-0.512712	1.92e-11
C2_01410C	orf19.1446	CLB2	-0.510738	2.58e-16
C2_06480W	orf19.25	orf19.25	-0.510634	1.1e-06
C7_00360W	orf19.7084	DFI1	-0.51048	1.11e-19
CR_04270C	orf19.515	orf19.515	-0.510289	0.0048465
C3_00680C	orf19.5390	orf19.5390	-0.509253	3.43e-06
C1_05870W	orf19.2462	PRN3	-0.508012	0.000268835
C6_01550C	orf19.3431	orf19.3431	-0.507038	5.57e-05
C3_00840C	orf19.6156	orf19.6156	-0.507019	1.5e-05
C3_06060W	orf19.7387	ELP3	-0.506324	6.78e-10
CR_07360W	orf19.6133	PIF1	-0.506244	4.49e-11
C2_07920W	orf19.2191	orf19.2191	-0.506106	0.000164908
C7_03910W	orf19.7190	OGG1	-0.506065	0.000123443
C4_02910W	orf19.2704	orf19.2704	-0.505811	0.721554
C1_07340W	orf19.4437	orf19.4437	-0.50494	1.93e-16
C2_04180C	orf19.804	orf19.804	-0.504749	5.41e-12
C5_01020C	orf19.1968.1	orf19.1968.1	-0.502818	0.00207559
C1_03770W	orf19.1032	SKO1	-0.501898	5.77e-09
CR_08100C	orf19.6369	RIO2	-0.501694	4.16e-13
C2_08100W	orf19.2175	orf19.2175	-0.501577	1.71e-10
C1_08560W	orf19.401	TCP1	-0.501063	1.7e-16
C1_11070W	orf19.2309	PET127	-0.50087	7.06e-07
C1_02190W	orf19.3676	ABP140	-0.500729	2.27e-05
C7_03990C	orf19.7182	orf19.7182	-0.500067	4.35e-11
C3_06100C	orf19.7392	DED1	-0.499931	2.54e-12
C1_00990C	orf19.3288	NMA111	-0.49993	3.89e-12
C1_09870W	orf19.4853	HCM1	-0.49991	0.000475236
CR_04360C	orf19.526	NHP2	-0.499787	3.08e-11
C6_00450C	orf19.4214	orf19.4214	-0.49945	0.836704
CR_09900C	orf19.7564	DPB2	-0.499237	6.9e-06
C4_01230C	orf19.4666	orf19.4666	-0.498042	3.37e-11
C1_07960W	orf19.5067	orf19.5067	-0.497917	9.7e-05
C6_00400C	orf19.1202	orf19.1202	-0.497533	1.79e-07
CR_09740W	orf19.7546	orf19.7546	-0.496591	6.4e-10
CR_08280W	orf19.6392	orf19.6392	-0.496115	1.91e-08
CR_03340C	orf19.2389	orf19.2389	-0.496015	1.56e-05
C2_06280C	orf19.5491	orf19.5491	-0.496007	0.0017093
C4_02280W	orf19.2775	IDI1	-0.494935	1.13e-12
C2_05200C	orf19.3550	SGO1	-0.494589	1.95e-09
C1_01600W	orf19.3350	MRP20	-0.494494	3.34e-13
C4_05020W	orf19.3777	IMG2	-0.494165	4.04e-05
C4_04350W	orf19.1412	orf19.1412	-0.493388	9.35e-08
CR_09810W	orf19.7553	orf19.7553	-0.492979	0.000299861
C1_10960W	orf19.2318.1	orf19.2318.1	-0.492807	4.63e-10
C5_03380W	orf19.2641	ARP1	-0.492744	7.54e-06
C1_03210C	orf19.3013	CDC12	-0.49258	2.77e-24
C2_10540W	orf19.5326	orf19.5326	-0.492062	7.59e-05
C1_12680W	orf19.6355	orf19.6355	-0.491325	3.74e-09
C6_02760W	orf19.5549	orf19.5549	-0.491292	0.448116
C6_03730C	orf19.5747	orf19.5747	-0.491093	2.87e-10
CR_05630W	orf19.6652	DBP8	-0.490663	5.37e-07
C1_03410W	orf19.3042	orf19.3042	-0.489974	0.000559929
C7_01020C	orf19.7012	orf19.7012	-0.48955	3.72e-10
C3_03390C	orf19.336	YAH1	-0.488862	1.21e-06
C2_08670C	orf19.3609	UTP15	-0.488322	1.48e-09
C7_02460C	orf19.6463	orf19.6463	-0.488316	1.03e-10
C1_05050C	orf19.58	RRP6	-0.487723	6.58e-09
C2_07830W	orf19.2198	FLC3	-0.487558	2.89e-14
C1_04240C	orf19.1059	HHF1	-0.487496	1.15e-19
C7_03670W	orf19.6702	DED81	-0.487361	6.27e-14
C5_03410C	orf19.2639	orf19.2639	-0.487018	1.82e-09
C1_05060W	orf19.59	REI1	-0.486754	1.05e-07
CR_04600W	orf19.551	orf19.551	-0.486432	8.54e-08
C1_11440C	orf19.658	GIN1	-0.486393	7.82e-07
C4_01890C	orf19.4603	ARL1	-0.486028	3.31e-13
C6_04520W	orf19.2138	ILS1	-0.485491	9.57e-19
C1_05230W	orf19.443	orf19.443	-0.485442	3.05e-06
C7_02840C	orf19.5178	ERG5	-0.484599	2.25e-15
C7_01210C	orf19.6903	orf19.6903	-0.484593	1.48e-07
C7_01750W	orf19.6550	orf19.6550	-0.484367	0.0159007
C1_11430W	orf19.660	orf19.660	-0.48328	5.22e-07
CR_07950W	orf19.603	IMP4	-0.482999	1.48e-07
C4_05540W	orf19.1235	HOM3	-0.482276	2.16e-08
C7_01890C	orf19.6531.1	TOM7	-0.482254	1.01e-13
C1_02870W	orf19.2975	YPT7	-0.481986	1.59e-10
C4_06120W	orf19.4716	GDH3	-0.481794	0.0156471
C2_03000C	orf19.5802	orf19.5802	-0.481559	5.8e-06
C6_00670W	orf19.4192	CDC14	-0.481207	5.1e-09
C5_00810C	orf19.584	orf19.584	-0.480285	0.591866
C2_04310W	orf19.1591	ERG10	-0.479189	7.76e-17
C1_02230W	orf19.3680	SEP7	-0.479108	4.78e-19
CR_04580W	orf19.549	orf19.549	-0.478243	1.49e-12
C2_10310C	orf19.1747	KIP2	-0.477079	5.14e-09
C5_02490C	orf19.4261	TIF5	-0.47597	1.7e-12
C4_02870C	orf19.2709	ZUO1	-0.475679	1.28e-12
C5_03360W	orf19.2643	RPO26	-0.475658	1.31e-10
C2_07910C	orf19.2191.1	orf19.2191.1	-0.475644	2.13e-06
C6_00950C	orf19.96	TOP1	-0.47503	1.27e-08
C1_10200C	orf19.4889	orf19.4889	-0.473805	1.28e-10
C1_12960C	orf19.4927	BNI1	-0.473539	2.43e-16
C5_01250W	orf19.1944	GPR1	-0.473006	5.76e-08
CR_07120C	orf19.9	orf19.9	-0.472783	0.00115534
C2_10740C	orf19.5356	orf19.5356	-0.47231	1.35e-10
C1_01510W	orf19.3337	orf19.3337	-0.471697	0.324773
C7_03180C	orf19.5137.1	HHO1	-0.471435	1.59e-13
CR_07710W	orf19.1986	ARO2	-0.470416	2.7e-13
C3_00860W	orf19.6163	CSE4	-0.469866	3.25e-07
C1_09210C	orf19.4779	orf19.4779	-0.469783	1.95e-06
C5_03000C	orf19.4325	orf19.4325	-0.468967	9.4e-09
CR_04570C	orf19.548	CDC10	-0.468453	1.33e-20
C3_03550C	orf19.353	ULP1	-0.468396	5.3e-05
C7_01600W	orf19.6565	orf19.6565	-0.468379	1.16e-11
CR_08020C	orf19.596.1	NOP10	-0.468372	3.76e-10
C3_05730C	orf19.7354	LAC1	-0.468324	5.59e-11
CR_05790C	orf19.6632	ACO2	-0.467964	3.14e-08
C2_04970W	orf19.3529	ABP2	-0.467745	0.000559298
C1_11000C	orf19.2314	orf19.2314	-0.46755	3e-06
C5_04270C	orf19.3911	SAH1	-0.467528	4.18e-17
C5_02120C	orf19.4219	RIX7	-0.467198	1.04e-08
C7_01740C	orf19.6551	orf19.6551	-0.466854	3.62e-05
C3_06300W	orf19.7402	DOT1	-0.466705	7.7e-09
CR_01010W	orf19.3255	TEN1	-0.466151	0.00167041
CR_01410C	orf19.2527	orf19.2527	-0.465708	4.53e-06
C2_02780C	orf19.5827	BUB2	-0.46536	0.000160202
C1_12760W	orf19.6346	orf19.6346	-0.464888	1.82e-09
CR_07010W	orf19.2364	MIS11	-0.464837	6.37e-15
C1_04620W	orf19.6855	orf19.6855	-0.464757	6.2e-16
CR_01270C	orf19.3227	FTH2	-0.464637	1.9e-09
C2_10820C	orf19.5365	orf19.5365	-0.464239	4.06e-10
CR_06510W	orf19.715	orf19.715	-0.464173	0.0300271
C2_05340C	orf19.3564	RPC40	-0.464121	8.82e-10
C2_02570W	orf19.1582	orf19.1582	-0.463952	0.000340672
C3_01530C	orf19.1693	CAS4	-0.463818	2.72e-15
C5_05340W	orf19.4029	orf19.4029	-0.463542	3.9e-10
C6_04340W	orf19.1092	orf19.1092	-0.462919	3.09e-10
C1_01860W	orf19.4537	orf19.4537	-0.462053	2.81e-13
C7_01900W	orf19.6531	NUC2	-0.46196	2.12e-08
C1_13110C	orf19.4937	CHS3	-0.46174	1.31e-16
C1_05470W	orf19.417	MTM1	-0.461625	4.49e-09
C7_03440W	orf19.1332	SNG4	-0.46112	3.41e-08
C3_00330W	orf19.5436	UTP8	-0.460748	1.41e-09
C4_04250W	orf19.1424	orf19.1424	-0.460669	3.45e-06
C4_05830W	orf19.1268	orf19.1268	-0.460662	0.160904
C4_04100C	orf19.5299	ECM1	-0.460417	1.06e-05
C6_04540C	orf19.2146	HAT2	-0.460411	1.04e-08
C1_03620C	orf19.3061.1	orf19.3061.1	-0.46037	5.7e-14
C3_00590W	orf19.5402	orf19.5402	-0.460336	0.00102165
C1_10010C	orf19.4867	SWE1	-0.459661	4.07e-06
CR_09370W	orf19.7332	ELF1	-0.459531	2.14e-11
CR_10400W	orf19.7617	orf19.7617	-0.458579	1.9e-11
C5_01070C	orf19.1964	orf19.1964	-0.458562	4.84e-08
C5_04790C	orf19.3965	orf19.3965	-0.458453	1.12e-05
C2_06740W	orf19.3148	orf19.3148	-0.457721	1.39e-07
C5_03290C	orf19.2650.1	orf19.2650.1	-0.457348	1.45e-06
C3_06130W	orf19.7395	orf19.7395	-0.457102	0.0858922
CR_01370C	orf19.2520	orf19.2520	-0.456762	3.22e-10
C4_01860C	orf19.4607	orf19.4607	-0.45663	1.06e-07
C4_02400C	orf19.2763	orf19.2763	-0.45548	1.3e-05
C4_03120C	orf19.2678	BUB1	-0.455047	1.59e-07
C1_12200W	orf19.5244	MCD4	-0.454605	2.49e-08
C1_05640C	orf19.2488	FAL1	-0.454352	2.46e-06
C5_00350C	orf19.954	orf19.954	-0.454138	4.86e-10
C2_06920C	orf19.2246	orf19.2246	-0.452828	1.03e-14
C1_13060C	orf19.4932	orf19.4932	-0.452004	1.84e-14
C6_02440C	orf19.5513	PRP45	-0.451913	0.000537787
C2_01050W	orf19.2018.2	orf19.2018.2	-0.451781	0.000270494
CR_02090C	orf19.2609	CET1	-0.451097	1.05e-11
C5_04990W	orf19.3990	orf19.3990	-0.45061	0.000408654
CR_02420W	orf19.3724	orf19.3724	-0.450432	2.81e-05
C2_10330C	orf19.1745	orf19.1745	-0.449834	0.126955
C3_02950C	orf19.288	MET13	-0.449713	9.62e-13
C1_13720W	orf19.5009	orf19.5009	-0.449451	1.94e-12
CR_01570W	orf19.2544	orf19.2544	-0.448133	5.68e-05
C1_11350C	orf19.668	TOS4	-0.447866	0.000109492
C5_04540C	orf19.3940	orf19.3940	-0.447699	0.00182036
C3_06450W	orf19.7434	GLG2	-0.447582	1.82e-05
C2_07340W	orf19.1902	NOC4	-0.447575	8.4e-08
C3_02980C	orf19.292	orf19.292	-0.445706	0.000646006
CR_03430W	orf19.2378	orf19.2378	-0.445674	0.000179181
CR_00060C	orf19.7538	orf19.7538	-0.444574	2.47e-09
CR_03570C	orf19.4401	YVH1	-0.444323	6.22e-05
C1_07470C	orf19.2798	orf19.2798	-0.444274	1.5e-05
C2_04300C	orf19.1592	orf19.1592	-0.444065	1.95e-06
C3_02660W	orf19.258	orf19.258	-0.443955	0.510689
C5_01050C	orf19.1967	orf19.1967	-0.443696	6.16e-10
C6_00190W	orf19.1177	orf19.1177	-0.443529	2.76e-09
CR_05620C	orf19.6653	MTG2	-0.443236	1.79e-07
CR_00970W	orf19.3261	ATO9	-0.443081	0.250254
C1_03940W	orf19.4468	orf19.4468	-0.442804	2.9e-06
C4_02050W	orf19.4587	HGH1	-0.442604	9.78e-09
C5_02180C	orf19.4225	LEU3	-0.442452	9.31e-07
CR_08520C	orf19.6419.1	orf19.6419.1	-0.442214	8.15e-06
C2_09370C	orf19.564	KAR3	-0.442167	1.14e-06
C3_07390C	orf19.6752	orf19.6752	-0.44184	3.99e-08
CR_08960C	orf19.7293	MPS1	-0.44151	3.43e-05
C3_07750W	orf19.6710	UTP9	-0.441056	7.15e-10
CR_07320C	orf19.6136	orf19.6136	-0.441009	7.25e-13
C4_03840C	orf19.5039	RRP42	-0.440864	0.000104798
C2_05320W	orf19.3561	CDC7	-0.440857	1.94e-08
C7_00230W	orf19.7100	orf19.7100	-0.440448	1.84e-07
C6_02880W	orf19.5564	orf19.5564	-0.440384	7.76e-11
C2_04550C	orf19.4495	NDH51	-0.440353	2.76e-08
CR_10260W	orf19.7601	orf19.7601	-0.440272	0.00208384
CR_08580C	orf19.6431	orf19.6431	-0.440136	0.00037583
C1_10860C	orf19.2331	ADA2	-0.440079	3.21e-07
C1_04770C	orf19.767	ERG3	-0.439992	8.46e-09
C2_01240C	orf19.2000	orf19.2000	-0.439609	0.000365166
C3_01850W	orf19.1662	orf19.1662	-0.4392	3.57e-10
CR_06990W	orf19.2366	orf19.2366	-0.439193	0.647994
C1_10910C	orf19.2326	orf19.2326	-0.439102	2.92e-05
C1_14110C	orf19.7217	RPL4B	-0.438935	7.67e-14
C7_00560C	orf19.7063	THG1	-0.438853	1.18e-05
C5_03150W	orf19.4347	orf19.4347	-0.438629	7.27e-08
C2_10570W	orf19.5335	SGS1	-0.438497	3.08e-08
CR_07390C	orf19.6129	MRPL8	-0.438318	2.77e-09
C3_04510W	orf19.5905	orf19.5905	-0.438315	1.31e-06
CR_02620C	orf19.2821	orf19.2821	-0.437853	6.65e-10
C5_00820W	orf19.585	orf19.585	-0.437187	2.23e-10
C4_02640C	orf19.2735	SEN2	-0.436602	3.53e-07
CR_01420W	orf19.2528	orf19.2528	-0.436435	5.16e-08
C6_03550C	orf19.5722	orf19.5722	-0.435941	1.66e-09
C1_11030W	orf19.2311	RPL82	-0.43532	1.52e-14
C1_03080C	orf19.3001	TEM1	-0.435198	4.01e-08
CR_04240C	orf19.512	orf19.512	-0.435129	6.19e-11
C6_01710C	orf19.3415	PTK2	-0.433088	2.18e-08
C3_05140C	orf19.5987	orf19.5987	-0.432937	3.64e-07
C3_00670C	orf19.5389	FKH2	-0.432285	1.59e-08
C6_02910W	orf19.5567	POP4	-0.432165	0.00123742
C7_03610C	orf19.6693	orf19.6693	-0.432111	3.62e-09
C1_08830C	orf19.4741	orf19.4741	-0.431909	0.14173
CR_04050C	orf19.488	MEX67	-0.431669	7.54e-08
C5_02010C	orf19.3170	orf19.3170	-0.431576	2.2e-09
CR_04300W	orf19.518	orf19.518	-0.43122	2.67e-13
C1_01580W	orf19.3348	orf19.3348	-0.431041	7.97e-10
C4_06130W	orf19.4715	orf19.4715	-0.430539	4.79e-16
C6_03120W	orf19.5597	POL5	-0.430463	3.75e-09
C4_00880W	orf19.4705	orf19.4705	-0.430201	2.73e-07
CR_05660W	orf19.6648	SDA1	-0.428649	4.77e-08
C2_00560W	orf19.2071	orf19.2071	-0.428501	0.739884
C1_01000C	orf19.3289	orf19.3289	-0.428315	5.49e-05
C2_06130W	orf19.4105	CSM3	-0.42765	4.48e-05
C1_03180W	orf19.3010	orf19.3010	-0.427426	0.000208954
C5_01010W	orf19.1969	CCW14	-0.427328	1.47e-06
C3_06640W	orf19.7453	orf19.7453	-0.426372	0.000827789
C3_00140W	orf19.5462	orf19.5462	-0.426248	1.66e-09
C3_06240C	orf19.7409.1	orf19.7409.1	-0.426078	0.000116667
CR_05550C	orf19.5847	orf19.5847	-0.42605	6.53e-07
C1_13130C	orf19.4940	orf19.4940	-0.426003	0.000334002
CR_04200W	orf19.506	YDJ1	-0.425617	7.84e-16
C2_08680W	orf19.3608	MSH3	-0.423601	1.05e-06
CR_02650C	orf19.2825	DRE2	-0.423459	1.09e-07
CR_03350C	orf19.2387	orf19.2387	-0.423038	1.3e-08
C3_04490W	orf19.5903	RAX1	-0.422667	7.71e-10
CR_10700W	orf19.7658	RFC4	-0.422523	5.08e-07
C1_14230C	orf19.7232	IRR1	-0.422523	8.76e-08
C2_04860W	orf19.4125	PZF1	-0.422419	0.000825852
C3_06760W	orf19.6828	orf19.6828	-0.42207	1.55e-06
C2_06610C	orf19.35.1	orf19.35.1	-0.421746	1.15e-07
C5_00050W	orf19.5694	orf19.5694	-0.421328	1.43e-05
C3_03360W	orf19.333	FCY2	-0.421052	0.00163616
C7_00700W	orf19.7049	CYB5	-0.420614	1.92e-11
C3_00580W	orf19.5404.1	FLO9	-0.42057	3.38e-08
C6_01770W	orf19.3407	RAD18	-0.42039	0.00329218
CR_02540W	orf19.169	CHO2	-0.420313	1.18e-06
C6_01320W	orf19.139	TRA1	-0.419873	5.96e-12
C1_08990C	orf19.4755	KEX2	-0.419367	2.56e-12
C1_04300C	orf19.1065	SSA2	-0.419311	9.27e-14
C3_00740W	orf19.5382	orf19.5382	-0.418473	0.00021418
C6_00920W	orf19.93	orf19.93	-0.418226	5.09e-10
C1_04570C	orf19.6851	CHL4	-0.41787	0.00337522
C1_11250W	orf19.676	orf19.676	-0.417097	7.31e-09
C1_11590W	orf19.1161	PLD1	-0.416975	9.33e-17
C3_01800C	orf19.1666	orf19.1666	-0.416798	2.56e-08
C2_04160W	orf19.805	orf19.805	-0.416613	2.44e-07
C1_00370W	orf19.6072.1	orf19.6072.1	-0.41587	0.00298054
C7_00410C	orf19.7079	orf19.7079	-0.415062	1.42e-07
C1_08920W	orf19.4751	orf19.4751	-0.415042	1.22e-08
C5_02170C	orf19.4223	GCD11	-0.414574	1.37e-11
CR_08010W	orf19.596.2	DAD4	-0.414451	5.58e-05
CR_04910W	orf19.1803	CDC43	-0.414108	9.39e-05
C4_04570W	orf19.3825	RCE1	-0.413933	5.96e-07
C2_05520W	orf19.3582	orf19.3582	-0.41381	4.23e-06
C4_06280C	orf19.2908	orf19.2908	-0.413779	0.00541532
C2_10710W	orf19.5351	TIF11	-0.413556	3.04e-10
C1_01070C	orf19.3295	orf19.3295	-0.41332	0.000171445
C3_03630W	orf19.6958	ECM18	-0.411864	7.84e-05
C4_00800W	orf19.4161	orf19.4161	-0.411565	0.000135582
C2_05840W	orf19.5207	orf19.5207	-0.411452	3.02e-05
C7_02300W	orf19.6481	YPS7	-0.411378	2.85e-08
C2_09700W	orf19.1382	YEA4	-0.411195	0.000294295
C7_02120C	orf19.6503	orf19.6503	-0.411149	1.19e-06
C2_09050C	orf19.199	orf19.199	-0.410703	1.26e-11
C6_04070C	orf19.1215	orf19.1215	-0.410527	0.0914902
C3_01560W	orf19.1687	orf19.1687	-0.410112	8.1e-07
CR_08500W	orf19.6418	orf19.6418	-0.409996	5.91e-08
C4_03410W	orf19.3367	orf19.3367	-0.409971	1.61e-09
C5_01700W	orf19.3205	MPRL36	-0.409313	4.29e-10
C1_07620C	orf19.2783	PIR32	-0.409108	0.389954
C4_00910C	orf19.4703	orf19.4703	-0.408879	9.21e-06
C5_00460C	orf19.943	FET33	-0.40873	5.53e-06
C2_10210C	orf19.1760	RAS1	-0.408449	2.01e-10
CR_07080W	orf19.1815	orf19.1815	-0.408353	6.2e-09
C2_03870W	orf19.837	GNA1	-0.408198	4.7e-08
C1_12210W	orf19.5243	TRP3	-0.408137	2.85e-08
C3_07770C	orf19.6170	orf19.6170	-0.407959	6.02e-05
C2_02270C	orf19.1545	orf19.1545	-0.407454	2.15e-06
C5_00400C	orf19.949	orf19.949	-0.407301	1.89e-08
C2_03890W	orf19.836	orf19.836	-0.407044	0.00272047
C2_02120W	orf19.1528	orf19.1528	-0.406819	2.64e-06
C4_03140C	orf19.2676	orf19.2676	-0.405536	1.98e-05
C1_03650C	orf19.3064	MRPL27	-0.405468	9.21e-09
C1_02900C	orf19.2980	orf19.2980	-0.405268	9.93e-06
C5_05250C	orf19.4018	orf19.4018	-0.405085	1.28e-08
C1_04720W	orf19.772.1	orf19.772.1	-0.404941	0.000310399
C1_02240W	orf19.3681	orf19.3681	-0.404636	8.81e-13
C2_03560C	orf19.863	orf19.863	-0.404011	1.07e-09
C5_04530W	orf19.3938	orf19.3938	-0.40332	2.16e-09
C2_03920C	orf19.832	GPI13	-0.403236	3.2e-08
CR_07750C	orf19.3704	orf19.3704	-0.402958	5.39e-08
C1_05270C	orf19.439	orf19.439	-0.402471	1.94e-08
CR_03500W	orf19.4393	CIT1	-0.4023	2.9e-12
C2_02660W	orf19.5841	orf19.5841	-0.402148	0.000140583
C5_00420C	orf19.947	MRP17	-0.401755	5.33e-07
C4_06430C	orf19.2891	orf19.2891	-0.401729	3.52e-06
CR_07960C	orf19.600	TRK1	-0.401652	2.64e-08
C2_01060C	orf19.2018	orf19.2018	-0.401319	0.00135387
C2_07680W	orf19.2214	orf19.2214	-0.401084	1.76e-08
C5_04160W	orf19.3899	SDC1	-0.400993	0.00159044
C2_05830C	orf19.5206	orf19.5206	-0.400737	0.000841913
CR_07720C	orf19.1988	CDC45	-0.400554	5.25e-05
C6_02900C	orf19.5566	orf19.5566	-0.400544	0.000217109
C5_02890W	orf19.4311	YNK1	-0.399947	2.44e-15
C2_04700C	orf19.154	orf19.154	-0.3995	0.000856944
CR_06150C	orf19.3870	ADE13	-0.399099	1.7e-08
C2_05300C	orf19.3559	orf19.3559	-0.398671	1.23e-07
C1_00540C	orf19.6054	orf19.6054	-0.398559	9.48e-08
C3_02490C	orf19.239	orf19.239	-0.398546	3.16e-11
C6_02230W	orf19.3463	orf19.3463	-0.398189	1.74e-07
CR_07800W	orf19.3708	SAP2	-0.398181	0.112134
CR_09520C	orf19.6610	orf19.6610	-0.396947	1.09e-06
C7_00910C	orf19.7023	orf19.7023	-0.396471	0.000109173
CR_04940W	orf19.1806	orf19.1806	-0.39564	0.060772
C6_00550W	orf19.4204	orf19.4204	-0.395428	1.11e-09
C1_00050C	orf19.6110	orf19.6110	-0.394696	0.777822
C1_14520W	orf19.7270	orf19.7270	-0.394296	9.18e-09
C1_07910C	orf19.5064	MRPL3	-0.393992	6.04e-08
C6_03170C	orf19.5604	MDR1	-0.393565	0.16503
C2_02100W	orf19.1526	SNF2	-0.392149	8.2e-09
C1_06630W	orf19.6247	orf19.6247	-0.391974	3.03e-06
C4_02590C	orf19.2740	orf19.2740	-0.391132	2.32e-05
C4_04820C	orf19.3797	orf19.3797	-0.391098	9.64e-08
CR_01360W	orf19.2519	orf19.2519	-0.390755	0.0156188
C2_06960W	orf19.2250	SPE3	-0.390237	3.57e-09
C7_03190C	orf19.5137	orf19.5137	-0.389996	0.0019183
C6_03210C	orf19.5608	orf19.5608	-0.389501	8.44e-05
C3_05900W	orf19.7370	orf19.7370	-0.389465	6.83e-05
C3_00690C	orf19.5388	SWD1	-0.388882	0.000171897
C1_10250C	orf19.4895	orf19.4895	-0.388668	0.00135181
C2_04350C	orf19.4519	SUV3	-0.388358	3.73e-05
C6_04450W	orf19.2128	orf19.2128	-0.388038	8.17e-06
CR_04120C	orf19.496	orf19.496	-0.387804	7.73e-06
C6_02690C	orf19.5541	orf19.5541	-0.387228	4.04e-07
C5_05280C	orf19.4022	SDH4	-0.38719	5.46e-05
C2_10840W	orf19.5367	RDH54	-0.387025	2.81e-05
CR_01060W	orf19.3249	LAG1	-0.387021	1.63e-08
CR_10290C	orf19.7604	orf19.7604	-0.386703	8.76e-09
C4_04910C	orf19.3788	SPC34	-0.38572	0.00548883
C2_08960C	orf19.210	orf19.210	-0.385645	0.00286483
CR_05940W	orf19.460	CEK2	-0.384999	0.482567
C4_01530C	orf19.4631	ERG251	-0.384462	3.02e-06
C2_04930C	orf19.3523	CRK1	-0.384369	9.07e-07
C6_02780C	orf19.5551	MIF2	-0.384296	0.000376502
C2_07030C	orf19.2259	orf19.2259	-0.383993	1.39e-07
C1_11230W	orf19.679	FGR39	-0.383699	0.00137232
C4_07140W	orf19.3089	orf19.3089	-0.38354	3.76e-06
C3_06980W	orf19.6803	HUT1	-0.383193	3.03e-05
C2_08560W	orf19.3623	SMC2	-0.383183	9.67e-07
C2_04790C	orf19.185	orf19.185	-0.3829	2.81e-06
CR_10180W	orf19.7594	orf19.7594	-0.382511	0.0353731
C3_03050C	orf19.301	PGA18	-0.382425	1.79e-05
C6_02360W	orf19.3478	NIP7	-0.382014	0.000202611
C4_05270C	orf19.2630	RAD59	-0.381771	8.97e-05
C1_07770W	orf19.4712	FGR6-3	-0.381316	0.00197886
C1_10440W	orf19.985	orf19.985	-0.381297	3.04e-06
C3_01780C	orf19.1667.1	orf19.1667.1	-0.380764	0.1492
C1_05960W	orf19.2451	PGA45	-0.38048	0.00150845
CR_00810W	orf19.3275	orf19.3275	-0.379613	0.000116032
C1_11790W	orf19.1137	orf19.1137	-0.378679	0.00135264
C5_00070W	orf19.5691	CDC11	-0.378342	7.65e-14
C2_08610W	orf19.3616	ERG9	-0.378163	2.73e-10
C4_05750C	orf19.1260	LEA1	-0.378111	2.11e-05
C7_01490W	orf19.6580	orf19.6580	-0.378033	0.00134665
C1_08020W	orf19.5074	UBA2	-0.377234	3.33e-07
C5_02810W	orf19.4305.1	orf19.4305.1	-0.377233	0.00421408
CR_10440W	orf19.7621	orf19.7621	-0.377181	5.96e-05
C1_00360W	orf19.6072	CDC13	-0.377096	3.13e-05
CR_08450C	orf19.6414	orf19.6414	-0.376675	4.94e-09
C2_03950W	orf19.828	orf19.828	-0.376646	2.09e-08
C5_00130C	orf19.5684	orf19.5684	-0.376576	5.31e-08
CR_02600W	orf19.2819	orf19.2819	-0.376515	0.0478114
C4_02440C	orf19.2758	PGA38	-0.37644	1.12e-08
C3_03120C	orf19.309	DAL5	-0.376241	0.150533
C3_05860C	orf19.7366	orf19.7366	-0.376022	4.66e-05
CR_06800C	orf19.1854	HHF22	-0.375984	1.07e-08
CR_02230W	orf19.3748	orf19.3748	-0.375916	0.71993
CR_03100W	orf19.2417	SMC5	-0.375822	2.42e-06
C1_09120W	orf19.4769	IPT1	-0.375753	0.000184974
C5_03860W	orf19.1108	HAM1	-0.375425	4.87e-06
C4_00480W	orf19.5677	DUR4	-0.375141	0.00324682
C3_00150W	orf19.5461	orf19.5461	-0.374409	7.08e-08
C1_11880W	orf19.5279	orf19.5279	-0.373685	4.32e-07
C4_00300C	orf19.5657	SWI1	-0.373489	3.14e-06
C2_07470W	orf19.1883	YCS4	-0.372828	1.7e-08
C1_11390W	orf19.664	orf19.664	-0.372806	0.531852
CR_01670W	orf19.2558	orf19.2558	-0.372693	0.000186364
C2_05980C	orf19.4122	orf19.4122	-0.372664	0.0001
C2_09500W	orf19.1404	orf19.1404	-0.372661	0.000176126
C3_03100C	orf19.307	orf19.307	-0.372529	1.78e-05
C5_05350W	orf19.4030	orf19.4030	-0.372523	5.43e-05
C1_09330W	orf19.4793	orf19.4793	-0.372148	0.00138098
C6_02290C	orf19.3470	orf19.3470	-0.371158	4.67e-05
C4_06950W	orf19.3114	orf19.3114	-0.370878	0.0079314
C2_06750C	orf19.3147	orf19.3147	-0.370741	0.0107034
C1_04370C	orf19.5201	orf19.5201	-0.370564	1.94e-07
C3_06830C	orf19.6818	orf19.6818	-0.370372	2.27e-06
C7_03420C	orf19.1333	SNG3	-0.369736	3.29e-05
C1_12350W	orf19.5229	orf19.5229	-0.369405	2.91e-08
C1_08520C	orf19.397	orf19.397	-0.36938	2.97e-05
C4_06300C	orf19.2907	PGA42	-0.36902	0.20193
C1_05210C	orf19.445	orf19.445	-0.368971	8.93e-07
C5_04740C	orf19.3960	HYS2	-0.368942	1.07e-05
C1_04750W	orf19.769	IFE1	-0.368583	0.276027
C7_02060W	orf19.6511	LIG1	-0.368215	4.55e-08
C1_09810W	orf19.4846	orf19.4846	-0.368041	0.000192546
C1_01350C	orf19.3324	TIF	-0.367879	3.84e-11
C2_00210W	orf19.2111.2	RPL38	-0.367859	5.15e-09
C2_09180W	orf19.4080	orf19.4080	-0.366913	0.0052338
C2_02580W	orf19.1584	orf19.1584	-0.366817	0.01119
C1_09020W	orf19.4758	orf19.4758	-0.366716	5.49e-05
C6_00580W	orf19.4200	orf19.4200	-0.366669	0.690539
C6_02810C	orf19.5555	orf19.5555	-0.3666	4.04e-07
C1_11580W	orf19.1162	orf19.1162	-0.366275	3.12e-05
CR_08080W	orf19.6366	orf19.6366	-0.366251	0.172883
C2_06860W	orf19.2238	LTE1	-0.366077	1.91e-08
C2_07360W	orf19.1900	orf19.1900	-0.365906	0.00010035
CR_02330C	orf19.3736	KAR4	-0.36576	0.00276249
CR_07690W	orf19.3487	orf19.3487	-0.365714	8.54e-05
C1_05030C	orf19.57	PSF2	-0.3656	0.00214163
CR_04750W	orf19.6316.4	orf19.6316.4	-0.36553	0.00037834
C4_03740W	orf19.1304	orf19.1304	-0.365243	0.000196616
C1_07400C	orf19.4428	orf19.4428	-0.364931	6.47e-05
C5_00160W	orf19.5681	orf19.5681	-0.364631	0.00015571
C2_00440W	orf19.2087	SAS2	-0.364545	0.00279982
C1_14590C	orf19.7276.1	TLO4	-0.364477	7.35e-07
C6_01120C	orf19.119	orf19.119	-0.363983	0.0142161
CR_10380C	orf19.7614	orf19.7614	-0.36325	1.88e-06
C2_07950W	orf19.2186	SEH1	-0.362993	7.78e-06
C2_10830W	orf19.5365.1	orf19.5365.1	-0.362711	0.000539543
C5_03550W	orf19.6665	orf19.6665	-0.362479	5.98e-10
CR_01990C	orf19.2600	SPC98	-0.362229	0.000325433
C1_01400C	orf19.3329	orf19.3329	-0.361864	4.87e-06
C5_04890C	orf19.3976	orf19.3976	-0.361647	0.00346984
CR_08640C	orf19.6438	orf19.6438	-0.361611	5.63e-08
C4_06600W	orf19.2873	TOP2	-0.361561	2.24e-06
C2_01370C	orf19.1441	orf19.1441	-0.361487	3.61e-08
C1_03280W	orf19.3022	orf19.3022	-0.361233	1.28e-08
C1_06440C	orf19.6266	orf19.6266	-0.360879	1.29e-05
C2_00120C	orf19.1907	EMC9	-0.360661	8.1e-08
C3_06410C	orf19.7426	orf19.7426	-0.360568	1.97e-06
C2_07170C	orf19.2272	AFT2	-0.35957	5.81e-05
CR_07310W	orf19.6137	orf19.6137	-0.359022	0.00015708
C4_05360C	orf19.1794	orf19.1794	-0.358912	0.0068864
C1_13560W	orf19.4988	orf19.4988	-0.358899	0.000625915
C1_00200C	orf19.6083	orf19.6083	-0.358839	0.0210115
C5_01730W	orf19.3202	orf19.3202	-0.358744	0.00668446
C5_00500W	orf19.939	NAM7	-0.358636	3.66e-09
C2_09060C	orf19.198	ASN1	-0.358575	9.42e-07
C2_06240W	orf19.5486.1	SMD2	-0.358512	0.00453225
C2_07090C	orf19.2264	OLE2	-0.357366	0.000190094
C2_06000W	orf19.4120	LAS1	-0.357224	0.000416105
C3_02710W	orf19.263.1	orf19.263.1	-0.357065	1.48e-11
C3_04600C	orf19.5918	orf19.5918	-0.356889	3.17e-05
C2_00400C	orf19.2091	orf19.2091	-0.356692	5.13e-05
C1_06070W	orf19.2438	orf19.2438	-0.356194	9.04e-07
C4_01080W	orf19.4681	RAT1	-0.356104	7.39e-06
C1_00910W	orf19.6013	orf19.6013	-0.354709	0.00129854
C6_01000C	orf19.102	orf19.102	-0.354423	0.000163646
C6_02340W	orf19.3476	HRR25	-0.354096	5.72e-08
C3_01010W	orf19.2505	orf19.2505	-0.354072	0.416463
C7_03800W	orf19.7202	orf19.7202	-0.35394	4.4e-07
C1_06980C	orf19.6209	orf19.6209	-0.353452	0.00638075
C4_00940W	orf19.4701	orf19.4701	-0.353167	0.00845606
C2_07750W	orf19.2204.2	RHO2	-0.352996	5.25e-05
CR_06380C	orf19.727	orf19.727	-0.35295	0.000442284
C1_14260C	orf19.7236	TIF35	-0.352796	1.58e-07
C5_02970W	orf19.4322	DAP2	-0.352541	3.12e-05
C4_04700W	orf19.3812	SSZ1	-0.351801	5.49e-08
C4_01480C	orf19.4636	orf19.4636	-0.351734	0.0556139
C4_06080W	orf19.4418.1	orf19.4418.1	-0.351716	0.00635108
C2_01030W	orf19.2019	orf19.2019	-0.351246	2.38e-07
C7_01250W	orf19.6906	ASC1	-0.351104	3.1e-09
C1_09620C	orf19.4825	orf19.4825	-0.350944	5.72e-05
C1_01130W	orf19.3301	orf19.3301	-0.35085	0.000123177
C6_02870W	orf19.5563	RNH1	-0.350737	1.58e-06
C1_06090C	orf19.2436	orf19.2436	-0.349913	1.67e-05
C1_13490C	orf19.4981	orf19.4981	-0.349884	0.000638516
C4_05780C	orf19.1264	CFL2	-0.349316	2.18e-06
C5_00890C	orf19.1978	GIT2	-0.349307	3.33e-08
C4_06840W	orf19.3125	orf19.3125	-0.349237	0.000308955
C3_06070C	orf19.7388	PBS2	-0.349235	1.16e-09
C3_02700W	orf19.262	SMC3	-0.349187	0.000335044
C7_03010W	orf19.5160	orf19.5160	-0.349117	8.03e-09
C1_10470W	orf19.989	orf19.989	-0.349069	1.89e-08
C1_11160C	orf19.2299	orf19.2299	-0.348601	0.000421914
C3_00130C	orf19.5459	orf19.5459	-0.348266	5.03e-08
C5_05470W	orf19.4045	EST1	-0.348242	7.67e-09
C1_05860W	orf19.2463	PRN2	-0.347594	0.00105445
C3_02720W	orf19.264	orf19.264	-0.347507	0.00111928
C2_05040C	orf19.3535	orf19.3535	-0.347309	4.48e-07
C5_03850W	orf19.1109	orf19.1109	-0.347274	2.71e-06
C4_07080C	orf19.3100	orf19.3100	-0.34724	0.000641303
C1_12060C	orf19.5259	orf19.5259	-0.346877	0.00298049
C6_02000W	orf19.690	PLB2	-0.346729	0.0362873
C1_08670W	orf19.4725	SWI6	-0.346107	0.000113968
C4_03250C	orf19.2668	RHD2	-0.346088	0.0631293
C6_03990C	orf19.5775	orf19.5775	-0.345967	0.00264484
C7_01450C	orf19.6584	PRT1	-0.345913	8.57e-08
C5_03170C	orf19.4349	orf19.4349	-0.345468	6.47e-08
C1_06770W	orf19.6233	orf19.6233	-0.345259	1.91e-05
C1_07890C	orf19.5061	ADE5,7	-0.34515	3.57e-07
C4_02780W	orf19.2720	orf19.2720	-0.3448	4.47e-11
C3_07690C	orf19.6718	orf19.6718	-0.344697	1.45e-05
C2_10420W	orf19.3490	FGR6-4	-0.344359	0.00028574
C4_04900W	orf19.3788.1	RPL30	-0.343829	1.18e-09
CR_01430W	orf19.2529	orf19.2529	-0.343473	0.000197969
C2_09890W	orf19.1362	SMM1	-0.343469	0.00239077
C3_03900C	orf19.6925	HTB1	-0.343254	2.23e-06
C1_01080W	orf19.3296	orf19.3296	-0.343054	0.00703738
CR_04290W	orf19.517	HAP31	-0.342658	0.00594681
C5_04630W	orf19.3947	orf19.3947	-0.342332	0.000380633
C4_06800W	orf19.3129	orf19.3129	-0.342267	2.31e-07
C1_08110W	orf19.5085	orf19.5085	-0.342111	1.1e-09
C5_00300C	orf19.964	SMC4	-0.342081	9.89e-07
C4_07200C	orf19.3083	orf19.3083	-0.34167	2.37e-05
C1_06740C	orf19.6236	NOP6	-0.341569	0.000341322
C3_07460W	orf19.6742	orf19.6742	-0.341533	3.62e-06
C1_00480C	orf19.6060	GCN20	-0.34144	1.66e-09
C4_02960W	orf19.2697	orf19.2697	-0.341354	5.72e-06
C4_01990W	orf19.4593.1	orf19.4593.1	-0.341289	0.0156289
C4_03970W	orf19.1207	orf19.1207	-0.340795	0.855019
C3_04270C	orf19.5870	CTP1	-0.34073	0.000213439
C2_05580W	orf19.6871	orf19.6871	-0.340388	2.94e-07
C3_00250C	orf19.5444	TIM44	-0.339995	1.53e-08
C3_02670W	orf19.259	orf19.259	-0.339954	0.0154733
C7_00990W	orf19.7015	RPP0	-0.339911	7.6e-10
CR_07340C	orf19.6135	orf19.6135	-0.339207	0.000198807
C1_13900C	orf19.5027	LCB2	-0.339087	6e-08
C5_05400W	orf19.4036	APM1	-0.338962	1.31e-06
C1_12110C	orf19.5254	orf19.5254	-0.338934	0.0333825
C3_00420W	orf19.5425	orf19.5425	-0.338802	3.47e-06
C3_04300C	orf19.5873	POL1	-0.338732	1.1e-05
CR_00860C	orf19.3268	TMA19	-0.338427	5.26e-11
C3_05960W	orf19.7377	ASE1	-0.338401	0.00147822
C4_03780C	orf19.1300	orf19.1300	-0.338394	1.29e-05
C2_04370W	orf19.4517	orf19.4517	-0.338235	2.44e-07
CR_10140W	orf19.7590	orf19.7590	-0.338109	8.42e-07
C6_02330W	orf19.3475	orf19.3475	-0.337912	2.01e-10
C1_13660W	orf19.5004	RAD54	-0.337892	0.000302269
C6_02370C	orf19.3480	orf19.3480	-0.337341	4.26e-07
C4_07180W	orf19.3087	UBI3	-0.337108	1.39e-09
CR_01300W	orf19.3223.1	orf19.3223.1	-0.336213	5.31e-06
C3_01260C	orf19.1725	orf19.1725	-0.335905	0.0137407
CR_03680C	orf19.4367	SMC1	-0.335815	4.19e-05
C5_04840C	orf19.3970	orf19.3970	-0.335786	0.026734
C1_02490C	orf19.2938	orf19.2938	-0.335532	9.41e-05
C7_00370W	orf19.7083	DCC1	-0.334941	0.00901311
C3_04680W	orf19.5928	RPP2B	-0.334277	2.4e-08
C1_01480C	orf19.3334	RPS21	-0.334121	2.07e-08
C1_11130W	orf19.2303	FGR16	-0.333223	0.0124404
C1_11640C	orf19.1155	DPP2	-0.333202	0.000242163
C1_07580C	orf19.2787	PRY1	-0.332629	0.503007
C1_02640C	orf19.2953	TOM20	-0.332614	2.06e-08
C2_05190W	orf19.3549	CDC21	-0.332424	0.000470786
C1_03370W	orf19.3037	orf19.3037	-0.332104	9.21e-08
C6_00260W	orf19.1185	orf19.1185	-0.33184	6.61e-07
CR_01700C	orf19.2563	orf19.2563	-0.331799	0.000130566
C4_03950C	orf19.787	orf19.787	-0.331692	0.0776521
C2_08570W	orf19.3622	ANP1	-0.331626	2.46e-06
C5_00110C	orf19.5685	THS1	-0.331474	1.72e-08
C3_06310C	orf19.7401	ISW2	-0.331348	2.37e-05
CR_09020C	orf19.7298	CHS2	-0.331113	6.99e-08
C3_07020W	orf19.6798	SSN6	-0.330923	4.76e-07
CR_05160C	orf19.639	orf19.639	-0.330821	0.00564082
C3_07980C	orf19.6192	orf19.6192	-0.330714	0.0219427
C1_11740W	orf19.1143	orf19.1143	-0.3307	0.00135264
C5_04860C	orf19.3972	orf19.3972	-0.330458	0.00575215
C2_06640C	orf19.1295	VAS1	-0.330091	1.9e-07
CR_08360C	orf19.6403.1	RPP2A	-0.33004	1.58e-09
C5_02260C	orf19.4232	PTH1	-0.329953	1.59e-05
C6_00510C	orf19.4208	RAD52	-0.329398	0.000328046
C5_04140W	orf19.3897	orf19.3897	-0.329122	0.555999
C4_01770W	orf19.4616	POL30	-0.329116	3.94e-05
C7_01300C	orf19.6910	PSF1	-0.329023	0.0211841
C7_02750W	orf19.5191	FGR6-1	-0.328658	0.00364016
C1_04900W	orf19.753	MNN15	-0.328495	0.00100317
CR_00180C	orf19.7517	CHT1	-0.327954	0.00316376
C1_09790C	orf19.4844	orf19.4844	-0.327941	0.000513391
C6_00170C	orf19.6319	orf19.6319	-0.327857	6.61e-07
C7_03790W	orf19.7203	MRP7	-0.327281	8.75e-07
C2_10160W	orf19.1765	orf19.1765	-0.327245	0.00298455
CR_09830W	orf19.7554	orf19.7554	-0.326942	0.00584988
C5_00280C	orf19.967	orf19.967	-0.326933	8.64e-06
C4_02100C	orf19.4581	GPI14	-0.326893	0.00272777
C2_09790W	orf19.1371	orf19.1371	-0.326532	0.0354404
C3_05870C	orf19.7367	UBP1	-0.326426	2.71e-07
C6_03810W	orf19.5755	orf19.5755	-0.326388	0.0181565
CR_01510C	orf19.2537	orf19.2537	-0.326304	0.593043
C1_04950C	orf19.48	RPM2	-0.326205	3.74e-06
C2_07100W	orf19.2265	orf19.2265	-0.326168	4.28e-07
C1_01160C	orf19.3304	orf19.3304	-0.325098	0.000821568
C1_08270C	orf19.5105	MED15	-0.324976	5.29e-07
CR_05910W	orf19.6623	orf19.6623	-0.324746	6.8e-05
C1_01800W	orf19.4544	orf19.4544	-0.324563	9.16e-05
C2_00260C	orf19.2107	MUQ1	-0.324542	1.03e-05
CR_00580W	orf19.7477	YRB1	-0.324323	9.79e-09
C2_05000C	orf19.3532	MRPL10	-0.323961	2.69e-06
C3_05630W	orf19.6998	GTT1	-0.323395	0.912842
C4_02820W	orf19.2713	orf19.2713	-0.323375	0.152877
C6_00480C	orf19.4211	FET31	-0.323265	0.649656
CR_10530W	orf19.7632	orf19.7632	-0.323254	0.000227152
C1_03040W	orf19.2995	orf19.2995	-0.322516	0.00015813
C3_07150C	orf19.6785	RPS12	-0.322504	2.32e-08
C5_00260W	orf19.969	orf19.969	-0.32245	3.99e-08
C2_08310W	orf19.1352	TIM22	-0.32239	0.000653564
C1_03490W	orf19.3051	orf19.3051	-0.322188	7.89e-06
C2_08470C	orf19.3631	STN1	-0.321984	0.00913337
C3_01410C	orf19.1710	ALI1	-0.321756	6.43e-05
C3_04540C	orf19.5910	orf19.5910	-0.321625	0.000406895
C1_08310W	orf19.5110	OPY2	-0.321199	3.24e-05
CR_02580W	orf19.163	PAN6	-0.320328	0.000120103
C4_03330W	orf19.1439	IPK1	-0.320198	0.000185757
C4_07100C	orf19.3098	orf19.3098	-0.320176	1.47e-05
C2_01210C	orf19.2003	HNM1	-0.3201	0.000499261
C1_05220C	orf19.444	orf19.444	-0.319155	0.0592682
C7_00220W	orf19.7102	orf19.7102	-0.319126	0.010107
CR_00100C	orf19.7529	EPL1	-0.318184	3.36e-05
CR_07630C	orf19.6286.2	RPS27	-0.31762	1.41e-06
CR_03880W	orf19.465	IFF9	-0.317496	5.3e-06
C1_01370C	orf19.3325.3	RPS21B	-0.317472	1.25e-08
C3_07060W	orf19.6794	FESUR1	-0.317115	1.36e-05
C3_03790W	orf19.6938	MEU1	-0.317078	6.47e-08
C4_07090C	orf19.3099	TRP4	-0.317033	1.45e-05
C1_06890C	orf19.6220.4	orf19.6220.4	-0.316776	3.27e-07
C6_00520W	orf19.4207	orf19.4207	-0.316592	0.0451759
C2_09160W	orf19.4078	orf19.4078	-0.316584	0.00513555
C1_04450C	orf19.6837	FMA1	-0.316495	0.11161
C1_03340C	orf19.3031	SEC62	-0.315934	1.33e-08
C7_03920C	orf19.7188	RPP1B	-0.315867	4.52e-08
C1_08630W	orf19.4721	orf19.4721	-0.315699	0.00141983
C2_10680W	orf19.5346	orf19.5346	-0.315698	0.00193173
C7_00890C	orf19.7025	MCM1	-0.315574	1.67e-07
C1_10380C	orf19.4909	CBK1	-0.315127	4.83e-08
C1_12750C	orf19.6347	orf19.6347	-0.315055	0.00853678
C1_05110C	orf19.4060	ARO4	-0.31473	1.2e-05
C7_04150W	orf19.7159	orf19.7159	-0.31425	0.000610093
C5_01710C	orf19.3204	orf19.3204	-0.313978	0.0117229
C5_00150C	orf19.5682	orf19.5682	-0.313619	1.27e-07
C1_12820C	orf19.6340	orf19.6340	-0.313181	2.97e-05
C1_02450C	orf19.2934	orf19.2934	-0.31283	0.00211414
C1_03030W	orf19.2994.1	RPS16A	-0.312637	3.65e-06
C4_00690C	orf19.4173	orf19.4173	-0.31261	0.00111966
C2_10550C	orf19.5328	GCN1	-0.312073	4.49e-08
CR_08940W	orf19.7291	orf19.7291	-0.311898	0.000952614
C1_11220C	orf19.680	TIM50	-0.311482	3.91e-07
CR_05640C	orf19.6650	orf19.6650	-0.311399	0.0080564
C3_02780W	orf19.269	SES1	-0.310745	3.02e-09
CR_01910C	orf19.2590	orf19.2590	-0.310618	0.0666695
C4_04220W	orf19.1428	DUO1	-0.310488	0.0605307
C5_03900W	orf19.1105.2	PGA56	-0.310434	1.01e-11
C3_05580C	orf19.6993	GAP2	-0.310415	0.370091
C5_00650C	orf19.923	THR1	-0.310323	7.36e-07
C1_06880C	orf19.6222	SPO22	-0.310276	0.559297
C7_00950W	orf19.7019	YML6	-0.309945	0.000210391
C2_04560W	orf19.4494	KTR2	-0.309356	0.0133464
CR_08680C	orf19.6444	orf19.6444	-0.309184	0.00177462
C1_04820C	orf19.760	orf19.760	-0.308633	0.00774779
C3_00410C	orf19.5424	orf19.5424	-0.308591	0.0208141
C3_03130C	orf19.310	orf19.310	-0.308045	0.00548183
C3_04080W	orf19.913.2	orf19.913.2	-0.307976	8.28e-06
CR_01020C	orf19.3254	orf19.3254	-0.307841	0.00308958
C4_04390W	orf19.1409.1	orf19.1409.1	-0.307646	2e-08
C3_02420C	orf19.230	orf19.230	-0.307157	0.0255053
C4_02710C	orf19.2727	GRX3	-0.307005	3.48e-05
C4_00210W	orf19.5646	orf19.5646	-0.306941	0.00613939
CR_00720W	orf19.3284	orf19.3284	-0.306784	0.0607808
C5_05010W	orf19.3992	orf19.3992	-0.306248	0.101937
C1_01270W	orf19.3315	CTA9	-0.305891	0.000630163
C2_07290W	orf19.2286	orf19.2286	-0.305787	1.48e-06
C2_05740W	orf19.6885	SPO7	-0.305781	0.000167523
C3_03810W	orf19.6936	RAD53	-0.305772	0.000842803
C2_08730W	orf19.3603	MFG1	-0.305709	0.000605831
C1_08440C	orf19.389	orf19.389	-0.305656	0.0286802
C2_00830C	orf19.2041	orf19.2041	-0.305596	4.42e-06
C1_10390C	orf19.4909.1	RPL42	-0.305217	1.74e-07
C3_07420W	orf19.6748	orf19.6748	-0.304722	2.49e-08
C1_10640C	orf19.1835	PEA2	-0.304205	0.000125885
CR_03090C	orf19.2416.1	MLC1	-0.304004	6.81e-08
C3_04760C	orf19.5938	SEN1	-0.303363	3.24e-05
C3_07290W	orf19.6769	orf19.6769	-0.303112	0.000773773
CR_02550C	orf19.168	orf19.168	-0.302944	0.00115384
C1_11420W	orf19.661	KRR1	-0.302912	0.000641548
C7_00820W	orf19.7035	RFC2	-0.302546	0.000170548
CR_06810W	orf19.1853	HHT2	-0.302469	8.56e-06
C2_00820W	orf19.2042	orf19.2042	-0.301604	0.000230071
C1_06460C	orf19.6265	RPS22A	-0.301564	1.35e-07
C7_00160C	orf19.7107	orf19.7107	-0.301475	0.00014551
C1_12770W	orf19.6345	RPG1A	-0.301201	4.09e-07
C7_03880C	orf19.7194	orf19.7194	-0.301172	0.00264135
C7_04200C	orf19.7153	orf19.7153	-0.301004	2.75e-05
C3_00880W	orf19.6165	KGD1	-0.300989	4.33e-09
C3_04430W	orf19.5893	RIP1	-0.300936	5.08e-06
C1_06210W	orf19.1828	BUD16	-0.300735	0.0230562
C3_01190C	orf19.3158	orf19.3158	-0.300619	7.51e-05
C5_00320W	orf19.961.2	orf19.961.2	-0.299792	0.00103057
C3_04370C	orf19.5884	orf19.5884	-0.299688	3.2e-05
CR_07000C	orf19.2365	POL2	-0.299495	4.34e-05
C4_02850W	orf19.2711	orf19.2711	-0.299387	1.44e-05
C2_03820C	orf19.838.1	RPS9B	-0.299365	3.18e-06
C4_06790W	orf19.3130	orf19.3130	-0.298755	0.00295101
C2_01830W	orf19.1492	PRP39	-0.298541	0.0049661
CR_08110W	orf19.6371	orf19.6371	-0.298481	0.0150103
C2_03930C	orf19.831	orf19.831	-0.298324	0.000121068
C7_01000C	orf19.7014	orf19.7014	-0.298318	5.4e-07
C3_02290W	orf19.1617	orf19.1617	-0.297813	0.0373962
C4_06070C	orf19.4418	FMT1	-0.297674	0.00335816
C1_05390C	orf19.426	orf19.426	-0.297549	3.33e-05
C2_01430W	orf19.1448	APT1	-0.297399	0.000231003
C3_02460C	orf19.234	PHA2	-0.29735	0.00686873
C1_13770C	orf19.5014	orf19.5014	-0.296112	0.019147
C5_00870C	orf19.1980	GIT4	-0.296076	0.421102
C1_08100W	orf19.5083	DRG1	-0.295129	3.33e-07
CR_04610C	orf19.552	orf19.552	-0.294573	0.370304
C1_03020C	orf19.2994	RPL13	-0.29443	1.11e-06
C5_04710W	orf19.3956	orf19.3956	-0.294423	0.0011968
C4_02290W	orf19.2774	LAB5	-0.294422	2.12e-05
C6_02090C	orf19.3501	orf19.3501	-0.294267	9.88e-07
C1_08210C	orf19.5100	MLT1	-0.293955	1.55e-08
C7_02260W	orf19.6487	orf19.6487	-0.293944	0.930448
C2_09110C	orf19.4069	orf19.4069	-0.293549	0.324519
CR_07740W	orf19.2633.1	orf19.2633.1	-0.293452	0.380807
CR_00410W	orf19.7491	RTT109	-0.293418	0.000350976
C1_01870C	orf19.4536	CYS4	-0.293158	7.62e-07
C4_05650W	orf19.1250	orf19.1250	-0.292938	0.000421788
CR_08150W	orf19.6375	RPS20	-0.292801	1.47e-06
C2_04510W	orf19.4499	RIM2	-0.292744	0.000847918
C1_11900C	orf19.5277	orf19.5277	-0.292357	0.00405262
C1_05320C	orf19.433	orf19.433	-0.29234	0.0035245
C2_04400W	orf19.4513	orf19.4513	-0.292119	1.62e-05
CR_06450W	orf19.721	orf19.721	-0.29185	0.0166393
C6_01630W	orf19.3423	TIF3	-0.291608	1.96e-05
C5_00230C	orf19.972	orf19.972	-0.291602	0.0109744
CR_04010C	orf19.484	MRPL40	-0.29156	2.5e-06
C1_09820C	orf19.4847	orf19.4847	-0.291487	0.0104172
C2_06120C	orf19.4106	orf19.4106	-0.29112	0.0756613
C1_00510W	orf19.6057	orf19.6057	-0.291059	0.000794307
CR_03060W	orf19.2422	ARC1	-0.290908	1.16e-06
C4_07210W	orf19.3084	orf19.3084	-0.289903	0.00125051
C4_05530W	orf19.1234	FGR6-10	-0.289693	0.00234563
C1_00940W	orf19.6010.1	RPB11	-0.288969	0.000771764
C4_04760C	orf19.3804	orf19.3804	-0.288889	9.36e-06
C1_03170C	orf19.3009	orf19.3009	-0.288629	0.0138598
C2_07350W	orf19.1901	MCM3	-0.288352	0.000302269
CR_02860W	orf19.2843	RHO1	-0.288155	1.9e-07
C7_01630W	orf19.6562	RNH35	-0.288085	0.02691
C4_07230C	orf19.3077	VID21	-0.28805	0.00493254
C1_07130C	orf19.4455	orf19.4455	-0.287936	0.000414163
C4_05680W	orf19.1253	PHO4	-0.287935	1.8e-05
C2_00060C	orf19.1917	orf19.1917	-0.28784	1.45e-06
C5_03610W	orf19.6673	HEX1	-0.287662	0.000243195
C1_09010W	orf19.4757	NAR1	-0.287485	0.00850637
C2_06790W	orf19.2230	orf19.2230	-0.28728	0.0560143
CR_08440W	orf19.6413	orf19.6413	-0.287181	0.0081991
C4_02800W	orf19.2715	RPC53	-0.287177	0.00024709
C2_03830W	orf19.839	orf19.839	-0.286591	0.000348671
C6_01980C	orf19.688	orf19.688	-0.286308	7.59e-05
C1_13170C	orf19.4945	MSH6	-0.28612	4.43e-05
C4_02270C	orf19.4560	BFR1	-0.285935	1.11e-06
C5_02990W	orf19.4324	orf19.4324	-0.285823	0.0159895
C6_01940W	orf19.685.1	orf19.685.1	-0.285399	0.00523699
C2_01130W	orf19.2012	NOT3	-0.285302	2.35e-05
C7_02930C	orf19.5168	orf19.5168	-0.285239	3.71e-05
C2_00490W	orf19.2078	orf19.2078	-0.285095	2.8e-05
C3_03260W	orf19.325	orf19.325	-0.285073	5.63e-06
C3_04180W	orf19.5861	KRE9	-0.285033	8.54e-06
C1_13050W	orf19.4931.1	RPL14	-0.285016	1.25e-06
C7_00190W	orf19.7104	orf19.7104	-0.284604	0.00102006
C1_02400C	orf19.2927	MNN11	-0.284573	0.00100091
C1_00560W	orf19.6052	CNS1	-0.284294	0.00232743
C2_09430W	orf19.1601	RPL3	-0.28423	2.87e-06
C1_07810C	orf19.5051	orf19.5051	-0.284086	0.0520564
C1_06140C	orf19.2431	orf19.2431	-0.283626	0.154338
C3_02930W	orf19.286	orf19.286	-0.283163	0.0427227
C2_02310W	orf19.1549	orf19.1549	-0.283087	5.72e-05
CR_00190W	orf19.7516	NGS1	-0.28288	0.000573814
C4_07070W	orf19.3102	CTA6	-0.28258	0.00160006
C6_04610C	orf19.2158	NAG3	-0.282445	0.00677121
C7_00710W	orf19.7048.1	RPS28B	-0.282382	2.21e-06
C1_02930C	orf19.2984	MST1	-0.282183	0.00032611
C1_05340C	orf19.431	ZCF2	-0.282133	0.000739693
C5_01640W	orf19.6295	MAS2	-0.28155	0.000177928
C3_04500C	orf19.5904	RPL19A	-0.281464	8.8e-07
C6_00090W	orf19.6328	orf19.6328	-0.281431	0.00357883
C3_05570W	orf19.6992	QDR2	-0.28109	0.0013235
C4_02170C	orf19.4574	orf19.4574	-0.280771	0.00379767
C1_08300W	orf19.5107	NOT5	-0.280461	0.00124504
C3_05100C	orf19.5982	RPL18	-0.280104	7.2e-06
C2_05910W	orf19.5213	orf19.5213	-0.279834	0.000319113
C2_00730C	orf19.2051	orf19.2051	-0.279753	0.00100985
C4_05760W	orf19.1261	CGT1	-0.27967	0.00130505
C5_04590C	orf19.3942.1	RPL43A	-0.279587	4.98e-06
C6_02070C	orf19.3504	RPL23A	-0.279419	3.28e-07
C2_09510C	orf19.1403	orf19.1403	-0.279416	0.000210734
CR_05530C	orf19.5849	CWT1	-0.279336	0.000233301
C3_01490W	orf19.1700	RPS7A	-0.279088	1.71e-06
C1_01790W	orf19.4545	SWI4	-0.278878	0.000414598
C1_12340C	orf19.5230	MRPS9	-0.278833	1.16e-05
C3_07850W	orf19.6180	orf19.6180	-0.278481	0.000108678
C7_02940C	orf19.5167	IFM1	-0.278415	0.000142992
C1_06970C	orf19.6211	orf19.6211	-0.278334	0.00645187
C7_03940C	orf19.7186	CLB4	-0.278162	0.000245666
C1_00340W	orf19.6074	HBR1	-0.277326	4.56e-05
C1_05360C	orf19.429	orf19.429	-0.277106	0.000566918
C1_04890W	orf19.754	YBN5	-0.277076	1.14e-06
CR_02950C	orf19.2852	orf19.2852	-0.276773	0.000335353
C2_03990W	orf19.825	GCD7	-0.276639	5.8e-06
C6_02430W	orf19.5510	orf19.5510	-0.276579	4.09e-05
C2_05290C	orf19.3558	orf19.3558	-0.276443	3.65e-06
CR_08180C	orf19.6378	TRM9	-0.27633	0.000308198
C4_03440C	orf19.3370	DOT4	-0.276162	0.000446616
C2_00430C	orf19.2088	DPB4	-0.275971	0.000358116
CR_03940W	orf19.475	orf19.475	-0.275933	0.00354193
C2_09900C	orf19.1361	TIM23	-0.27575	4.49e-05
C6_02240C	orf19.3465	RPL10A	-0.275602	1.18e-06
C5_03630C	orf19.6675	orf19.6675	-0.275594	0.0278296
C5_01690C	orf19.3206	CCT7	-0.275533	6.13e-06
C2_01260W	orf19.1998	orf19.1998	-0.275435	0.00506766
C3_04690C	orf19.5929	orf19.5929	-0.274503	0.0244426
CR_04140W	orf19.498	orf19.498	-0.274164	2.08e-05
C5_05480W	orf19.4048	DES1	-0.274152	2.37e-06
C3_07700W	orf19.6717	orf19.6717	-0.273801	0.000157713
C1_02330C	orf19.3690.2	orf19.3690.2	-0.273661	8.12e-05
C3_00960W	orf19.2500	orf19.2500	-0.273471	0.00935996
CR_06330C	orf19.3887	orf19.3887	-0.273345	0.0242114
C1_14150C	orf19.7222	PAM16	-0.273302	0.000196616
CR_05670C	orf19.6645	HMO1	-0.273281	3.08e-05
C1_01470W	orf19.3333	orf19.3333	-0.273244	1.25e-05
C5_01340W	orf19.1934	HST3	-0.273142	0.000791506
CR_02910W	orf19.2848	orf19.2848	-0.273104	0.0175244
C2_06220C	orf19.5485	MEC3	-0.273087	0.0421497
C5_05370C	orf19.4033	PRP22	-0.273086	0.0015156
C2_04650C	orf19.145	RPB4	-0.272956	0.0017496
C1_00980W	orf19.6008.4	orf19.6008.4	-0.272759	0.000850039
C4_04830W	orf19.3796	DCR1	-0.27268	0.000107185
C5_02040W	orf19.3167	orf19.3167	-0.272429	0.000724399
C5_01060C	orf19.1966	BUD23	-0.272292	0.00916698
C5_04130C	orf19.3895	CHT2	-0.271937	0.363838
C4_02750W	orf19.2723	HIT1	-0.270998	0.220161
CR_04070W	orf19.490	NAT5	-0.270469	0.00116911
C4_03040W	orf19.2687.1	orf19.2687.1	-0.270191	0.000847596
C3_03340C	orf19.332.1	orf19.332.1	-0.270076	0.000122656
C4_04230W	orf19.1427	orf19.1427	-0.270053	0.0350892
C7_00520W	orf19.7067	orf19.7067	-0.269559	7.61e-06
C2_00570W	orf19.2070	orf19.2070	-0.269473	7.8e-05
CR_02720C	orf19.2831	RPC31	-0.269321	0.000429009
CR_02340W	orf19.3735	orf19.3735	-0.269269	0.510689
C4_01700C	orf19.4623.3	NHP6A	-0.269195	1.42e-07
C1_01670C	orf19.3356	ESP1	-0.268911	0.00289934
C1_00070W	orf19.6105	MVD	-0.268775	6.83e-05
C1_11360W	orf19.667.1	RPL37B	-0.268558	5.53e-06
C1_06060C	orf19.2439	ACP1	-0.268372	8.37e-05
C1_13010W	orf19.4929	orf19.4929	-0.268256	0.0045252
C1_05660C	orf19.2485	orf19.2485	-0.268255	2.94e-06
C6_00650C	orf19.4193.1	RPS13	-0.268209	9.55e-06
C3_03310C	orf19.331	orf19.331	-0.268192	0.0287808
C5_02530W	orf19.4265	UAP1	-0.267966	3.89e-06
C1_11050W	orf19.2310	orf19.2310	-0.267339	0.249794
C1_12570C	orf19.3759	orf19.3759	-0.267274	0.0192821
C2_03160C	orf19.5779	RNR1	-0.266882	0.000307013
C3_07890W	orf19.6183	TIM8	-0.266567	0.0279256
C2_09740W	orf19.1376	SSO2	-0.266477	1.25e-05
C3_02910W	orf19.284	orf19.284	-0.266458	0.0479589
C1_01170C	orf19.3305	ZCF17	-0.266359	0.0016346
C2_03810C	orf19.840	RPL21A	-0.266316	2.27e-06
CR_09660W	orf19.6597	orf19.6597	-0.265996	0.0093152
CR_03630W	orf19.4361	IFF3	-0.265959	0.000274469
C3_07860C	orf19.6182	MRR2	-0.265937	0.0151893
C1_14130W	orf19.7219	FTR1	-0.265912	0.14788
C4_05570C	orf19.1238	TUB4	-0.265872	0.00620042
C6_01530C	orf19.3432.1	orf19.3432.1	-0.265741	0.00321957
C3_03090W	orf19.306	USO5	-0.265356	0.00719884
C3_01080W	orf19.2511.1	MRPL33	-0.265291	0.000601297
C3_03770C	orf19.6939	orf19.6939	-0.265244	0.00389624
C5_01280C	orf19.1941	NUF2	-0.265204	0.0128937
C1_07190W	orf19.4448	SOG2	-0.265175	0.000220934
C3_05950W	orf19.7376	orf19.7376	-0.264997	0.0123715
C3_05390C	orf19.6977	GPI1	-0.264819	0.01528
C7_01790C	orf19.6541	RPL5	-0.264485	5.19e-05
C5_05000C	orf19.3991	orf19.3991	-0.264186	0.000459479
C2_06310C	orf19.5493	GSP1	-0.264168	1.31e-06
C1_02660C	orf19.2956	MGM101	-0.263931	0.000926683
C5_03250W	orf19.2654	RMS1	-0.263921	0.0064057
C3_07250W	orf19.6776	GCD2	-0.263879	4.15e-05
C4_07250C	orf19.3074	TLO10	-0.263614	1.68e-05
C4_01330W	orf19.4654	orf19.4654	-0.263586	0.807109
C4_03670W	orf19.1311	SPO75	-0.263574	0.00782161
CR_01650W	orf19.2555	URA5	-0.263256	0.00043089
C1_06470W	orf19.6264.4	orf19.6264.4	-0.263203	8.47e-06
CR_01490C	orf19.2533.1	orf19.2533.1	-0.26296	1.96e-05
C1_14280C	orf19.7238	NPL3	-0.262957	6.7e-06
C3_04590W	orf19.5917.3	orf19.5917.3	-0.262186	1.16e-05
C1_00330C	orf19.6075	orf19.6075	-0.262104	0.00015708
C7_03270W	orf19.5126	orf19.5126	-0.262051	0.000199745
C4_02630C	orf19.2736	HFL2	-0.261602	0.000600199
CR_07670W	orf19.6283	orf19.6283	-0.261301	0.020992
C6_01860C	orf19.3396	HCH1	-0.261092	1.37e-05
C1_07000W	orf19.6208	MEF2	-0.261039	0.00140224
C2_03070C	orf19.5792	SMP3	-0.26073	0.00414123
CR_03030C	orf19.2864.1	RPL28	-0.260463	2.1e-06
C1_02080W	orf19.3665	SET6	-0.260098	0.0306964
C3_01730C	orf19.1671	UTR2	-0.259877	3.22e-06
C6_03910C	orf19.5767	orf19.5767	-0.259793	0.0251461
C5_03280W	orf19.2651	CAM1-1	-0.259597	4.21e-05
C4_06260W	orf19.2910	PGA43	-0.259115	0.030105
C4_04880W	orf19.3791	FGR10	-0.258798	0.0609183
C1_06100C	orf19.2435	MSI3	-0.258443	1.12e-06
C6_04060W	orf19.1217	orf19.1217	-0.258383	0.000400961
C2_04360W	orf19.4518	orf19.4518	-0.258348	0.00347102
C5_00380W	orf19.952	orf19.952	-0.258014	0.0150721
C3_04480C	orf19.5902	RAS2	-0.258	0.726358
C1_09730W	orf19.4837	DAM1	-0.257735	0.0184377
C7_00320C	orf19.7089	PMR1	-0.257249	2.19e-05
C3_06120C	orf19.7394	GDA1	-0.257215	0.000272582
C2_10250C	orf19.1755	SET2	-0.256672	0.000362865
C1_00590W	orf19.6047	TUF1	-0.256585	6.89e-06
C7_00960W	orf19.7018	RPS18	-0.256539	2.16e-05
CR_05100W	orf19.643	orf19.643	-0.256505	0.00794125
C5_01180W	orf19.1954	PUS4	-0.256327	0.000512128
C1_12270W	orf19.5236	SRT1	-0.255724	0.0395247
C4_01270W	orf19.4660	RPS6A	-0.255575	2.8e-05
C3_07950C	orf19.6190	SRB1	-0.255351	8.31e-06
C6_01810W	orf19.3404	orf19.3404	-0.255345	0.528439
C7_02350C	orf19.6476	orf19.6476	-0.255269	0.000778591
C6_00770C	orf19.3648	orf19.3648	-0.255126	0.00691026
CR_09720W	orf19.6590	VMA22	-0.254429	0.153523
C2_00240C	orf19.2108	SOD6	-0.254352	0.0178928
C7_01870W	orf19.6533	MSK1	-0.254265	0.00390027
C4_01400W	orf19.4646	UEC1	-0.254236	0.264314
C1_09090C	orf19.4766	ARG81	-0.254045	0.00567667
C5_00980W	orf19.1971	TRY3	-0.254019	0.000215444
C3_06220C	orf19.7411	OAC1	-0.253984	0.130383
C3_02200W	orf19.1624.1	orf19.1624.1	-0.25361	0.408301
C3_03860W	orf19.6929	orf19.6929	-0.253455	0.0347198
C4_00140C	orf19.5639	HIS4	-0.253402	0.00271044
C3_03780W	orf19.6940	orf19.6940	-0.253263	0.0166843
C2_01610C	orf19.1470	RPS26A	-0.253245	1.47e-05
CR_03400W	orf19.2382	orf19.2382	-0.252861	0.000697143
C1_04280C	orf19.1063	orf19.1063	-0.252675	0.00800939
C1_11500C	orf19.1170	ARO7	-0.252505	0.000591357
CR_00910W	orf19.3264.1	orf19.3264.1	-0.252411	1.94e-07
C1_05680C	orf19.2483	RIM1	-0.252129	0.000104712
C2_06810C	orf19.2232	RPL11	-0.252067	5.58e-05
C6_02830W	orf19.5557	MNN4-4	-0.251754	0.107037
CR_04810W	orf19.6312	RPS3	-0.251628	1.15e-05
C1_06800W	orf19.6230	orf19.6230	-0.251591	0.00907081
C5_05230C	orf19.4016	orf19.4016	-0.251533	2.4e-05
C2_05510C	orf19.3581	orf19.3581	-0.251307	0.0142106
CR_02050C	orf19.2606	HDA1	-0.251212	0.000109173
C3_02090C	orf19.1637	orf19.1637	-0.250972	0.000554807
C7_04120W	orf19.7163	orf19.7163	-0.250922	0.0602791
C2_07310W	orf19.2288	CCT5	-0.250829	1.33e-06
C6_01700W	orf19.3415.1	RPL32	-0.250682	9.33e-06
C4_01340W	orf19.4653	orf19.4653	-0.250524	0.882098
CR_07590W	orf19.6293	EMP24	-0.250451	5.62e-05
C1_10650W	orf19.1836	APN2	-0.250253	0.0270065
C2_04600C	orf19.4490	RPL17B	-0.25015	3.86e-05
C4_02980W	orf19.2694	TYS1	-0.249725	1.25e-05
C2_06520C	orf19.28	orf19.28	-0.249527	0.113449
C1_10930C	orf19.2324	UBA4	-0.249283	0.00523699
C2_05710C	orf19.6882.1	orf19.6882.1	-0.249194	1.28e-05
C3_00090W	orf19.5466	RPS24	-0.249154	3.9e-05
C3_00730W	orf19.5381	orf19.5381	-0.249094	0.000649026
C1_11110C	orf19.2305	orf19.2305	-0.248754	0.00665015
C3_01670W	orf19.1677	orf19.1677	-0.24844	0.000549081
C2_03610W	orf19.857	FMO2	-0.248423	0.0282449
C7_02690C	orf19.3695	orf19.3695	-0.248395	0.00191728
C3_00780W	orf19.5377	HOS2	-0.24828	0.00880327
C4_00920C	orf19.4702	orf19.4702	-0.248266	0.0584439
C6_01970C	orf19.687.1	RPL25	-0.24825	1.43e-05
C5_00040C	orf19.5693	orf19.5693	-0.247669	2.46e-06
C6_02540C	orf19.5523	orf19.5523	-0.247595	0.0886829
C1_01620C	orf19.3352	orf19.3352	-0.247593	0.0234046
C6_03220W	orf19.5609	orf19.5609	-0.247475	0.035213
C7_02500C	orf19.6459	DPP3	-0.247399	0.00361658
C4_06830C	orf19.3126	CCT6	-0.247382	9.55e-06
C3_00340W	orf19.5433	orf19.5433	-0.247309	0.010104
C3_04960W	orf19.5964.2	RPL35	-0.247279	8.93e-05
C4_06110C	orf19.4718	TRP5	-0.247094	3.65e-05
C1_11040W	orf19.2310.1	RPL29	-0.246968	0.00010973
C2_05780C	orf19.6889	MKK2	-0.246759	0.00102544
C3_06020W	orf19.7383	MNN9	-0.246693	0.000132584
C4_01320C	orf19.4655	OPT6	-0.246578	0.0010254
C2_00800C	orf19.2044	PGA27	-0.246467	0.0845717
C6_01960W	orf19.687	orf19.687	-0.245917	0.0529754
CR_06050W	orf19.3856	CDC28	-0.245896	4.06e-05
C4_04890C	orf19.3789	RPL24A	-0.245761	3.51e-05
C3_03160C	orf19.315	orf19.315	-0.245475	0.0106395
C2_09760W	orf19.1374	orf19.1374	-0.245091	0.00130876
C3_00180C	orf19.5454	DAL1	-0.244959	0.0417537
C1_06960W	orf19.6213	SUI2	-0.244888	5.06e-05
C1_04480C	orf19.6842	TUS1	-0.244837	7.75e-05
C2_10620W	orf19.5341	RPS4A	-0.244535	4.79e-05
C2_09830C	orf19.1367.1	orf19.1367.1	-0.244274	0.00916698
C3_06570C	orf19.7446	OPI3	-0.243941	0.000796433
C2_09800C	orf19.1370	orf19.1370	-0.243496	0.848189
C1_13640W	orf19.5001	CUP2	-0.243306	0.00706597
C6_04560W	orf19.2150	orf19.2150	-0.243233	3.99e-05
C2_08380C	orf19.1434	orf19.1434	-0.243171	0.0443857
C7_02990W	orf19.5162	BCK1	-0.24316	0.00191728
C5_03970W	orf19.3214	orf19.3214	-0.242856	0.0529874
C3_07870W	orf19.6181	orf19.6181	-0.242843	0.14415
CR_05690W	orf19.6643	MCT1	-0.242678	0.0231303
C3_02030W	orf19.1643	orf19.1643	-0.242294	0.000816078
C3_01660W	orf19.1678	orf19.1678	-0.242265	0.00767994
C1_12380C	orf19.5226	WRS1	-0.242227	0.000179132
C3_02260C	orf19.1619	orf19.1619	-0.242183	0.000196616
C1_08000W	orf19.5071	NRP1	-0.242083	0.0239625
C2_10610W	orf19.5340	GYP5	-0.241997	0.000355468
C2_05670C	orf19.6879	orf19.6879	-0.241925	0.0202021
CR_03610C	orf19.4381	VTC3	-0.241853	0.000391549
C6_02480W	orf19.5517	orf19.5517	-0.241761	0.000350919
C1_09390W	orf19.4801	orf19.4801	-0.241737	0.0377182
CR_08480C	orf19.6415.1	orf19.6415.1	-0.24169	3.46e-05
C1_03630W	orf19.3062	orf19.3062	-0.241662	0.013419
CR_08900C	orf19.7285	orf19.7285	-0.241525	0.0046514
C2_07600C	orf19.1865	MCS7	-0.241325	8.99e-05
CR_03380W	orf19.2384	MTG1	-0.241064	0.0210115
CR_04100C	orf19.493	RPL15A	-0.240837	7.8e-05
C1_10920W	orf19.2325	orf19.2325	-0.240736	0.0590663
C2_05030C	orf19.3534	RHO3	-0.240718	5.95e-05
C1_02280C	orf19.3685	PSY2	-0.240472	0.0189147
CR_02380C	orf19.3730	orf19.3730	-0.240376	0.0248702
C4_03720C	orf19.1306	orf19.1306	-0.240301	0.00983928
C4_01180W	orf19.4672	orf19.4672	-0.240185	0.791931
C1_00080C	orf19.6102	RCA1	-0.240156	0.00138224
C2_10640C	orf19.5342.1	MTR2	-0.239975	0.00162782
C3_00450C	orf19.5420	orf19.5420	-0.239876	5.56e-05
CR_10120C	orf19.7588	orf19.7588	-0.239644	0.120211
C2_07560W	orf19.1871	SWR1	-0.239597	0.000393066
C2_01090C	orf19.2016	ERG28	-0.239565	0.000925896
C5_00780C	orf19.580	orf19.580	-0.239564	0.0130436
C2_10320C	orf19.1746	orf19.1746	-0.239531	0.146231
C7_02980C	orf19.5163	SFI1	-0.239282	0.00215758
CR_00390W	orf19.7494	MMS22	-0.239172	0.0193212
C1_09350W	orf19.4796	orf19.4796	-0.23884	4.72e-05
C1_11060C	orf19.2309.2	RPL2	-0.238833	1.89e-05
C1_02710W	orf19.2960	FRS2	-0.23828	0.000152458
CR_07470W	orf19.6118	orf19.6118	-0.238269	0.0343402
C3_04220C	orf19.5864	URK1	-0.238051	0.0031872
C2_02930C	orf19.5812	orf19.5812	-0.237854	0.00309923
C4_07060W	orf19.3103	orf19.3103	-0.237734	0.000757317
C6_04360C	orf19.1095	GLE2	-0.237442	0.00145627
CR_07860C	orf19.3715	ASF1	-0.237437	0.0122919
C1_01940C	orf19.4529	orf19.4529	-0.236653	0.0091997
C3_02230C	orf19.1622	YCG1	-0.236586	0.00157402
C4_05190C	orf19.6858	EDC3	-0.236489	0.00442736
CR_02700W	orf19.2829	orf19.2829	-0.236488	0.0092091
C7_01100C	orf19.6896	orf19.6896	-0.236401	0.0390872
CR_00710C	orf19.3283	orf19.3283	-0.236393	0.067975
CR_03110W	orf19.2415	orf19.2415	-0.23611	0.00802359
C2_10780C	orf19.5362	PSO2	-0.235805	0.0135397
C3_01610W	orf19.1682	orf19.1682	-0.235608	0.00103245
CR_02680W	orf19.2827	orf19.2827	-0.23498	0.0316623
C7_00240W	orf19.7098	orf19.7098	-0.234871	0.0756515
C3_02110W	orf19.1635	RPL12	-0.234786	3.4e-05
CR_01760C	orf19.2573	FRS1	-0.234681	0.000221426
C2_05610C	orf19.6873	RPS8A	-0.234527	0.00020369
C7_00070C	orf19.7116	orf19.7116	-0.234397	0.000319035
C4_03990C	orf19.1208	orf19.1208	-0.23422	0.0649812
C6_02520W	orf19.5521	ISA1	-0.234184	0.03647
C1_03920C	orf19.4466	orf19.4466	-0.233921	0.0872434
C1_07850C	orf19.5056	orf19.5056	-0.232941	0.106126
C1_08420W	orf19.387	GCR3	-0.232784	0.000260233
C3_06140W	orf19.7396	orf19.7396	-0.232761	0.184742
C5_04310W	orf19.3916	orf19.3916	-0.232454	0.0498157
C2_08020C	orf19.2180	orf19.2180	-0.232211	0.000852555
C1_04600C	orf19.6853	orf19.6853	-0.232108	0.00011352
C3_04120C	orf19.5856	orf19.5856	-0.231942	0.0349892
C4_01520C	orf19.4632	RPL20B	-0.231393	4.46e-05
C1_05190C	orf19.446.1	orf19.446.1	-0.231051	0.00487042
CR_07050C	orf19.2360	URA2	-0.230997	0.000144098
C1_11940C	orf19.5271	orf19.5271	-0.230946	0.0294604
C1_14380C	orf19.7254	orf19.7254	-0.230925	0.0226055
C3_03640W	orf19.6956	DAL9	-0.230737	0.349091
C1_00110W	orf19.6099	CCT8	-0.23053	2.58e-05
C2_01400C	orf19.1445	ESC4	-0.230404	0.0489886
C5_01590W	orf19.4153	orf19.4153	-0.230399	0.00752029
C1_00600W	orf19.6046	APC1	-0.230176	0.00351918
C3_07900C	orf19.6186	orf19.6186	-0.22986	0.0222881
CR_06760C	orf19.1860	LSC2	-0.229636	3.52e-06
CR_01590C	orf19.2546	TRP2	-0.229574	0.00127938
C6_00540W	orf19.4206	orf19.4206	-0.229476	0.0380533
C5_01220W	orf19.1948	orf19.1948	-0.229206	0.0124581
C1_01530C	orf19.3341	orf19.3341	-0.229145	0.000260233
C1_03640C	orf19.3063	HFL1	-0.229105	0.0361724
C1_10290W	orf19.4899	GCA1	-0.22904	0.0782879
C7_02680W	orf19.3696	TOM22	-0.228693	0.000171153
C5_01550C	orf19.4149	orf19.4149	-0.228407	0.000748292
C5_03100C	orf19.4340	orf19.4340	-0.228395	0.00444734
C2_07000W	orf19.2256	orf19.2256	-0.228187	0.00202325
C2_05410W	orf19.3572.3	orf19.3572.3	-0.228161	0.000571589
C3_05200W	orf19.5996.1	RPS19A	-0.228158	0.000231281
C2_10810W	orf19.5364	orf19.5364	-0.227776	0.0417628
C6_01220C	orf19.132	orf19.132	-0.227762	0.000338845
C2_10220C	orf19.1759	PHO23	-0.227608	0.00241591
C2_10770W	orf19.5360	RPC11	-0.227151	0.00953116
C1_06450C	orf19.6265.1	RPS14B	-0.227116	5.37e-05
C4_01060W	orf19.4683	MLP1	-0.226588	0.000144505
C7_03380W	orf19.1336.2	orf19.1336.2	-0.226511	0.0112202
C4_01050C	orf19.4684.2	RPL40B	-0.226294	3.38e-05
C2_00300C	orf19.2102	CKB1	-0.226239	0.00138619
C5_03830C	orf19.1111	orf19.1111	-0.226014	0.0427563
C3_02500W	orf19.240	PAM17	-0.225969	0.000426174
C2_03960W	orf19.827.1	RPL39	-0.225597	0.000369556
C7_03890C	orf19.7193	orf19.7193	-0.225479	0.000201765
C2_04950C	orf19.3527	CYT1	-0.225153	0.00102355
C4_01490W	orf19.4635	NIP1	-0.225136	0.000106562
C3_04670C	orf19.5927	RPS15	-0.225006	0.000358116
C5_05270C	orf19.4021	orf19.4021	-0.224496	0.00443915
C3_01350C	orf19.1716	URA3	-0.224275	0.00714379
C4_05450C	orf19.1801	CBR1	-0.224021	3.36e-05
C1_10220C	orf19.4892	TPK1	-0.223879	0.00246082
C5_01540W	orf19.4149.1	orf19.4149.1	-0.223737	0.000888339
C5_03580C	orf19.6670	CAC2	-0.223494	0.0570808
C2_06090W	orf19.4110	orf19.4110	-0.223428	0.0167203
C1_03530W	orf19.3055	MED17	-0.223322	0.00659184
C1_02140C	orf19.3671	orf19.3671	-0.223135	0.766722
CR_00140W	orf19.7521	REP1	-0.222924	0.0668192
C1_05950C	orf19.2452	orf19.2452	-0.222657	0.00284426
C4_07220C	orf19.3080	orf19.3080	-0.222622	0.00518816
C3_04400C	orf19.5887	NUP85	-0.222513	0.00312886
C2_00470W	orf19.2081	POM152	-0.222494	0.000816982
C2_02870W	orf19.5817	orf19.5817	-0.222016	0.0036734
C5_03400C	orf19.2639.1	orf19.2639.1	-0.222012	0.00402937
C7_00010C	orf19.7125	orf19.7125	-0.221655	0.00518816
C2_04030C	orf19.819	ACP12	-0.221655	0.000457181
C1_03090W	orf19.3002	RPS1	-0.221259	0.000237246
C5_04000W	orf19.3211	RCF3	-0.221046	0.00818392
C5_01140C	orf19.1956	orf19.1956	-0.220697	0.000412036
C1_07550W	orf19.2790	SWD2	-0.220576	0.00538972
C2_00710W	orf19.2055	NPL6	-0.22051	0.00299432
CR_06980W	orf19.2367	orf19.2367	-0.22046	0.147889
C2_08840W	orf19.3585	orf19.3585	-0.220285	0.0172058
C5_05080W	orf19.4000	GRF10	-0.220022	0.040105
C7_00550C	orf19.7064	GLN4	-0.219915	0.000240114
C2_02720W	orf19.5834	orf19.5834	-0.219706	0.000422182
CR_01690C	orf19.2560	CDC60	-0.219631	0.000630027
C6_01080C	orf19.114	orf19.114	-0.219621	0.0796778
C1_00090W	orf19.6103	orf19.6103	-0.219201	0.30496
CR_02200C	orf19.3752	RAD51	-0.219035	0.00253432
C2_09010W	orf19.203	STB3	-0.218884	0.0356399
C1_03110W	orf19.3003.1	RPL6	-0.218722	0.000179089
C3_06400C	orf19.7425	orf19.7425	-0.218498	0.00775143
CR_08400C	orf19.6406	orf19.6406	-0.21824	0.00271088
C4_06680C	orf19.3141	orf19.3141	-0.218105	0.00115534
C2_01690W	orf19.1480	orf19.1480	-0.21809	0.0013135
C2_04800C	orf19.184	MDM10	-0.21798	0.0391087
C2_04690C	orf19.151	TPO5	-0.21796	0.0467789
C2_02710C	orf19.5835	orf19.5835	-0.217865	0.00550852
C3_02160C	orf19.1630	orf19.1630	-0.217629	0.000516538
C4_07130W	orf19.3091	orf19.3091	-0.217624	0.000689376
C4_00750C	orf19.4167	orf19.4167	-0.217551	0.275751
C1_02410C	orf19.2928	orf19.2928	-0.217367	0.00494854
C2_00620C	orf19.2066	orf19.2066	-0.217333	0.129798
C2_07660W	orf19.2216	PDS5	-0.216982	0.00423803
C2_09780C	orf19.1372	orf19.1372	-0.216896	0.000147429
C4_02430W	orf19.2760	orf19.2760	-0.216865	0.00480366
C1_06360W	orf19.6275	orf19.6275	-0.216795	0.0424178
C5_02200W	orf19.4227	orf19.4227	-0.216371	0.300387
CR_00630W	orf19.7468	orf19.7468	-0.216146	0.00959398
CR_10680W	orf19.7655	RPO21	-0.216069	0.000521077
C1_10940C	orf19.2322.3	ERP5	-0.216026	3.71e-05
C4_05220C	orf19.6861	orf19.6861	-0.215913	0.0227034
CR_08340W	orf19.6402	CYS3	-0.215771	0.00011984
C2_02030W	orf19.1517	ARO3	-0.215767	0.000613546
C1_07140C	orf19.4451	RIA1	-0.215574	0.000320767
C1_08090C	orf19.5081	FUN12	-0.215158	0.00176615
C2_08880W	orf19.218	BUD20	-0.215135	0.890852
C1_02790W	orf19.2967	TIF34	-0.214931	0.00034325
C2_08450W	orf19.3635	orf19.3635	-0.214811	0.00209693
C1_13740W	orf19.5011	KAR9	-0.214807	0.0105632
C2_00310W	orf19.2103	orf19.2103	-0.214774	0.0101445
C1_02200C	orf19.3677	orf19.3677	-0.214747	0.191652
C6_01330C	orf19.3450.1	orf19.3450.1	-0.214745	0.0722539
C2_08750W	orf19.3600	orf19.3600	-0.214065	0.248897
C1_10020W	orf19.4869	SFU1	-0.213931	0.140391
C3_04620C	orf19.5920	orf19.5920	-0.213524	0.0209694
C1_12390C	orf19.5225.2	RPL27A	-0.213395	0.000185065
C4_04720W	orf19.3810	orf19.3810	-0.213154	0.0103643
C6_01460C	orf19.3438	orf19.3438	-0.213074	0.000480478
C1_12610W	orf19.3755	orf19.3755	-0.212947	0.00401356
C6_01480W	orf19.3436	orf19.3436	-0.212884	0.298638
C4_00710W	orf19.4171	orf19.4171	-0.212821	0.00423032
C7_01580W	orf19.6568	SMC6	-0.2126	0.00930381
CR_10830C	orf19.7675	orf19.7675	-0.212358	0.0356399
C5_00490C	orf19.940	BUD2	-0.21235	0.00738582
C1_03830C	orf19.1026	orf19.1026	-0.21234	0.0553996
C2_10430C	orf19.5316	FGR29	-0.212064	0.0850845
C3_07600W	orf19.6730	orf19.6730	-0.211942	0.0284693
C6_00730W	orf19.3655	orf19.3655	-0.211926	0.553535
C5_00120W	orf19.5684.1	orf19.5684.1	-0.211402	0.0455972
CR_05310W	orf19.1012	orf19.1012	-0.211204	0.00490502
C2_07890W	orf19.2193	PRS5	-0.211101	0.00675481
C5_05390C	orf19.4035	PGA4	-0.210893	0.000668123
C1_05780W	orf19.2473	orf19.2473	-0.210853	0.0021523
C1_05430W	orf19.422	SPT20	-0.210635	0.0633496
C3_06780C	orf19.6826	SLF1	-0.210604	0.0875723
C5_04350C	orf19.3921	orf19.3921	-0.210534	0.00785643
C3_06090C	orf19.7391	OCH1	-0.209937	0.0023919
CR_09820C	orf19.7555	orf19.7555	-0.209732	0.527411
C5_02730C	orf19.4293	orf19.4293	-0.209572	0.00487042
C1_02460W	orf19.2935	RPL10	-0.209538	0.000436995
C4_01170C	orf19.4673	BMT9	-0.209499	0.592817
C7_01360C	orf19.6917	orf19.6917	-0.209447	0.322662
CR_07330W	orf19.6135.1	SMX4	-0.20931	0.0264349
CR_03540W	orf19.4398	orf19.4398	-0.209302	0.0460327
C1_01290C	orf19.3318	orf19.3318	-0.208776	0.0418643
C3_00470W	orf19.5418	orf19.5418	-0.208308	0.00153715
C2_01200C	orf19.2005	REG1	-0.208235	0.000513391
C1_04510W	orf19.6845	orf19.6845	-0.208158	0.0710981
C1_11770C	orf19.1139	orf19.1139	-0.208069	0.0023092
C5_03600W	orf19.6672	MDJ1	-0.207981	0.00583001
C4_06660W	orf19.2866	orf19.2866	-0.207828	0.0396596
C3_06740W	orf19.6829	orf19.6829	-0.207739	0.00124504
C1_08700W	orf19.4728	orf19.4728	-0.207716	0.000477427
C3_07480W	orf19.6740	orf19.6740	-0.207509	0.0180609
C2_09360W	orf19.4097	orf19.4097	-0.207308	0.0198695
CR_03770C	orf19.4375.1	RPS30	-0.207201	0.00271581
C1_06590C	orf19.6252	orf19.6252	-0.207191	0.00157257
C1_08930C	orf19.4751.1	orf19.4751.1	-0.206751	0.0625273
C3_05370C	orf19.6975	YST1	-0.206735	0.000786212
C1_01570C	orf19.3347	RPB7	-0.206092	0.0158031
CR_05890C	orf19.6625	orf19.6625	-0.205763	0.00451606
C1_02850W	orf19.2973	orf19.2973	-0.205647	0.0146751
C5_05030C	orf19.3995	RIM13	-0.205628	0.0304081
C3_07130W	orf19.6787	orf19.6787	-0.205621	0.000983841
C1_14310W	orf19.7243	orf19.7243	-0.205413	0.0190794
C3_05240C	orf19.6002	RPL8B	-0.205335	0.000646264
C4_02090C	orf19.4582	orf19.4582	-0.204955	0.0339961
C2_10850C	orf19.5368	orf19.5368	-0.204935	0.00228906
C2_06830C	orf19.2236	FHL1	-0.204817	0.035527
C1_04190C	orf19.1053	orf19.1053	-0.204662	0.00783543
C3_03330C	orf19.332	orf19.332	-0.204517	0.0260121
C2_09840W	orf19.1367	MTW1	-0.204332	0.199439
CR_09770C	orf19.7549	PMT5	-0.204154	0.00669739
C3_01340W	orf19.1717	orf19.1717	-0.203466	0.282829
C6_03940C	orf19.5771	PBP2	-0.203338	0.00228021
C2_06230W	orf19.5486	orf19.5486	-0.203239	0.002507
CR_07380C	orf19.6131	KSR1	-0.203102	0.0130546
C1_05610W	orf19.2494	orf19.2494	-0.20299	0.0302522
C4_04340C	orf19.1413	YFH1	-0.202551	0.0460727
C4_00040W	orf19.367	CNH1	-0.20218	0.000856622
CR_01140C	orf19.3240	ERG27	-0.201473	0.011934
C3_03010C	orf19.297	DTD2	-0.201473	0.00267969
C3_03020W	orf19.298	orf19.298	-0.201364	0.010192
C5_04280C	orf19.3912	GLN3	-0.201271	0.0123368
C3_07620C	orf19.6727	RIT1	-0.201115	0.0557092
C1_13710C	orf19.5008.1	DAD1	-0.201066	0.213309
CR_05580C	orf19.5844	orf19.5844	-0.200998	0.900337
C1_02290C	orf19.3686	orf19.3686	-0.200939	0.0102926
C1_11170W	orf19.2298	WBP1	-0.200298	0.000182597
C2_10290W	orf19.1750	SLR1	-0.200249	0.000681573
C3_03910W	orf19.6924	HTA1	-0.199866	0.00123291
C1_10890C	orf19.2328	orf19.2328	-0.199751	0.00190417
C1_10870W	orf19.2329.1	RPS17B	-0.199717	0.000873557
C7_00810W	orf19.7036	orf19.7036	-0.199712	0.0161217
C2_06760C	orf19.2227	orf19.2227	-0.199542	0.19967
C6_00530C	orf19.4205.1	orf19.4205.1	-0.199538	0.160402
CR_07760W	orf19.3704.1	orf19.3704.1	-0.199534	0.0675657
C7_00620W	orf19.7057	GUS1	-0.199226	0.000650466
C4_00020W	orf19.364	orf19.364	-0.199166	0.00770772
C4_00370W	orf19.5664	HOF1	-0.199148	0.0203546
C6_04350C	orf19.1093	FLO8	-0.198733	0.00258149
CR_04390C	orf19.529	orf19.529	-0.198717	0.0153441
C1_13550C	orf19.4987	NUP49	-0.19843	0.00335362
C4_05160C	orf19.746	orf19.746	-0.198227	0.0405333
C1_05720W	orf19.2478.1	orf19.2478.1	-0.198151	0.000649707
C2_01250W	orf19.1999	orf19.1999	-0.197818	0.141989
C5_00620W	orf19.927	orf19.927	-0.197628	0.155037
C1_00740C	orf19.6032	SPE1	-0.197446	0.000504653
C7_00100W	orf19.7112	FRP2	-0.197411	0.000641303
C5_03500W	orf19.6659	GAP6	-0.196757	0.00219388
C4_06050W	orf19.4415	MED3	-0.196028	0.114039
C4_01660W	orf19.4627	orf19.4627	-0.195991	0.00569865
C3_02820C	orf19.273	orf19.273	-0.195921	0.00185361
C3_01980C	orf19.1650	TOM6	-0.195841	0.0164042
C1_06580W	orf19.6253	RPS23A	-0.195805	0.000577023
C5_00840W	orf19.587	orf19.587	-0.195721	0.0813152
C1_00180W	orf19.6085	RPL16A	-0.195635	0.00158217
C5_01970C	orf19.3174	CDC24	-0.19531	0.00263851
C1_00770C	orf19.6029	ROT1	-0.19524	0.146919
C7_01620C	orf19.6563	KCH1	-0.194788	0.0535744
CR_01000C	orf19.3256	SLN1	-0.194434	0.00727626
C5_02900W	orf19.4312	orf19.4312	-0.194363	0.0148015
CR_09110C	orf19.7307	orf19.7307	-0.194331	0.00660382
CR_07030C	orf19.2362	orf19.2362	-0.193997	0.118468
C2_09680W	orf19.1386	orf19.1386	-0.193616	0.0604822
C1_07630W	orf19.2782	orf19.2782	-0.193612	0.0230806
C4_04850C	orf19.3794	CSR1	-0.193474	0.0101418
C3_06250W	orf19.7409	ERV25	-0.193239	0.000595397
C1_14240W	orf19.7234	orf19.7234	-0.193231	0.000998966
C3_06670C	orf19.7456	orf19.7456	-0.193028	0.0333017
C2_08040C	orf19.2179.2	RPS10	-0.192865	0.00178274
C7_04300W	orf19.7136	SPT6	-0.19286	0.000928169
CR_04450C	orf19.536	orf19.536	-0.192855	0.00412363
C3_07220C	orf19.6779	PRO2	-0.192735	0.00173274
CR_02770C	orf19.2835	orf19.2835	-0.19272	0.033642
C2_04780W	orf19.188	orf19.188	-0.192473	0.00414123
C4_02890C	orf19.2707.1	QCR9	-0.192432	0.0045722
C1_07870C	orf19.5058	SMI1	-0.192183	0.00143445
C7_00210C	orf19.7101	orf19.7101	-0.192143	0.0246934
C3_01900C	orf19.1656	orf19.1656	-0.191736	0.058328
C5_02660C	orf19.4283	orf19.4283	-0.191501	0.00102262
C1_13750C	orf19.5012	orf19.5012	-0.191249	0.32709
C7_00470C	orf19.7072	PEL1	-0.191147	0.00646661
C6_03460W	orf19.5710	orf19.5710	-0.191035	0.00746813
C2_09270C	orf19.4089	SGT1	-0.190872	0.00289934
C1_08470W	orf19.392	orf19.392	-0.190562	0.0708122
C5_04070C	orf19.1282	CKS1	-0.190409	0.00937344
[truncated: 4,201 more rows]

## Sheet: brg1 vs WT
Differential expression of SC5314 brg1Δ/Δ mutant and wild type strain (DeSeq2 results)
			log2FoldChange	padj
Gene	orf number	Gene name	brg1Δ/Δ vs WT	brg1Δ/Δ vs WT
C1_05140W	orf19.4056	BRG1	-15.5807	3.63976e-74
C5_05320C	orf19.4026	HIS1	-8.97914	6.58509e-11
C3_00990C	orf19.2503	orf19.2503	-8.20354	9.91655e-10
C5_04200W	orf19.3903	MRV3	-7.791	2.2642e-08
C4_01210C	tS(UGA)3	tS(UGA)3	-7.60652	2.93404e-08
CR_02310C	tV(AAC)3	tV(AAC)3	-7.1798	1.23121e-05
C2_07710W	orf19.2211	orf19.2211	-6.60971	5.44989e-198
C4_03470C	orf19.3374	ECE1	-6.37605	7.61886e-244
CR_02210W	orf19.3751	orf19.3751	-6.24553	2.52816e-294
C2_07700C	orf19.2212	orf19.2212	-6.14537	1.1064e-144
C1_13100W	orf19.4936.1	orf19.4936.1	-6.05068	8.32475e-241
C1_03880C	orf19.4461	orf19.4461	-5.954	4.67631e-05
C3_02740C	tR(UCU)1	tR(UCU)1	-5.85006	0.00166014
CR_02080W	tL(AAG)1	tL(AAG)1	-5.72863	3.38013e-05
C4_03570W	orf19.1321	HWP1	-5.66126	7.01283e-259
C4_03480C	orf19.3375	orf19.3375	-5.66058	1.05431e-30
C1_06280C	orf19.1822	UME6	-5.59893	9.98806e-211
C2_01940C	orf19.1506	orf19.1506	-5.40745	0.00011043
C1_13450W	orf19.4975	HYR1	-5.36794	8.39337e-221
C3_04530C	orf19.5908	TEC1	-5.16651	6.19769e-94
CR_06670W	orf19.701	CFL11	-5.15339	0.0036178
C4_02030W	orf19.4590	RFX2	-5.14304	1.00691e-111
CR_07790C	orf19.3707	YHB1	-5.08086	1.63701e-151
C6_00840W	orf19.85	GPX2	-4.88299	3.20456e-304
C2_02850W	orf19.5820	UGA6	-4.85347	5.31816e-33
CR_04610C	orf19.552	orf19.552	-4.84915	2.33266e-169
C5_04230W	orf19.3906	MRV6	-4.75604	2.38264e-125
C1_13090W	orf19.4936	orf19.4936	-4.73792	3.13811e-152
C5_00510W	orf19.938	orf19.938	-4.73294	3.21508e-24
C4_00720W	orf19.4170	CSP2	-4.70397	9.13874e-112
CR_04620C	orf19.553	orf19.553	-4.63674	2.60851e-19
C1_11730W	orf19.1144	orf19.1144	-4.57892	3.58564e-193
CR_03270W	orf19.2397	orf19.2397	-4.56374	1.25056e-106
C3_06660C	orf19.7455	orf19.7455	-4.50586	7.64758e-11
C1_11720W	orf19.1146	orf19.1146	-4.40263	1.81164e-67
C2_07720C	orf19.2210	orf19.2210	-4.34172	8.11026e-117
CR_04670C	orf19.1737	orf19.1737	-4.33093	3.03262e-29
C6_03850C	orf19.5760	IHD1	-4.30022	0
C2_00670C	orf19.2061	orf19.2061	-4.28618	1.58947e-13
C1_07130C	orf19.4455	orf19.4455	-4.27469	7.92446e-113
C6_03090W	orf19.5592	orf19.5592	-4.26013	5.83484e-36
CR_10100C	orf19.7585	INO1	-4.25706	1.31659e-10
CR_07070C	orf19.1816	ALS3	-4.19276	7.87271e-142
C1_12330W	orf19.5231	orf19.5231	-4.17338	0.000152768
C1_11710C	orf19.1148	orf19.1148	-4.10481	5.15764e-20
C1_12460C	orf19.69.2	orf19.69.2	-3.99073	3.71058e-34
CR_04680C	orf19.1736	orf19.1736	-3.96553	4.19969e-42
C5_04930C	orf19.3981	MAL31	-3.93025	3.98158e-79
C1_08590C	orf19.406	ERG1	-3.90211	5.52022e-182
C1_07150W	orf19.4450.2	orf19.4450.2	-3.86553	2.08943e-38
C2_10500W	tF(GAA)4	tF(GAA)4	-3.85703	3.11722e-06
C7_00920C	orf19.7022	orf19.7022	-3.84526	4.84351e-32
C1_03470C	orf19.3049	orf19.3049	-3.83179	8.88869e-46
C1_11680C	orf19.1150.1	orf19.1150.1	-3.77709	4.28521e-24
C3_02800W	orf19.271	ADH4	-3.77067	0.00275577
CR_09180W	orf19.7314	CDG1	-3.75562	1.32236e-33
C3_06000W	orf19.7381	AHR1	-3.74043	4.63943e-69
CR_03240C	orf19.2399	orf19.2399	-3.73694	1.67531e-124
CR_09430C	orf19.7340	orf19.7340	-3.639	0.0112115
C5_04210C	orf19.3904	MRV4	-3.63397	1.06583e-95
C2_04910W	orf19.3522	orf19.3522	-3.61288	9.8459e-15
CR_09440C	orf19.7341	orf19.7341	-3.60796	4.09094e-06
C1_04770C	orf19.767	ERG3	-3.55943	9.65945e-104
C2_00680C	orf19.2060	SOD5	-3.51817	2.0781e-96
CR_02320W	snR71	snR71	-3.47901	7.1331e-25
C2_00690W	orf19.2059	orf19.2059	-3.47268	8.37406e-84
C5_04220W	orf19.3905	MRV5	-3.42402	1.09439e-57
C2_06590C	orf19.34	GIT1	-3.41712	7.69677e-25
CR_03890W	orf19.467	WOR3	-3.41409	9.33921e-96
C6_00830C	orf19.84	CAN3	-3.41252	6.35899e-118
C4_01530C	orf19.4631	ERG251	-3.39486	1.86756e-117
CR_07820W	orf19.3711	orf19.3711	-3.37007	1.84798e-76
CR_00250W	orf19.7509.1	ATP17	-3.35579	0.00468554
C1_12010C	orf19.5265	KIP4	-3.35276	7.85311e-06
C1_04570C	orf19.6851	CHL4	-3.34291	1.10724e-42
C2_07690W	orf19.2213	orf19.2213	-3.32954	3.90042e-69
C5_00520W	orf19.937	orf19.937	-3.32564	4.16026e-05
C2_04050C	orf19.815	DCK1	-3.31771	4.66449e-70
C1_08460C	orf19.391	UPC2	-3.25011	5.47318e-96
C6_03860C	orf19.5762	PGA61	-3.24507	2.30178e-16
C7_01230C	orf19.6905	orf19.6905	-3.21277	3.6467e-17
CR_02910W	orf19.2848	orf19.2848	-3.20376	1.04119e-98
CR_05150W	orf19.639.1	orf19.639.1	-3.19485	0.0331662
C1_00200C	orf19.6083	orf19.6083	-3.1704	0.000377674
C1_12150C	orf19.5249	orf19.5249	-3.14338	0.0390188
CR_02750C	orf19.2833	PGA34	-3.13315	6.25096e-44
C4_01220C	orf19.4668	orf19.4668	-3.13289	3.98531e-96
C2_09150W	orf19.4077	MIT1	-3.122	5.84523e-110
C1_07040C	orf19.6200	orf19.6200	-3.12179	3.9557e-07
C1_07640C	orf19.2781	orf19.2781	-3.06753	2.23531e-90
C5_04940W	orf19.3982	orf19.3982	-3.05284	1.94226e-20
C5_05480W	orf19.4048	DES1	-3.04871	3.92431e-93
C5_04130C	orf19.3895	CHT2	-3.04777	1.09613e-65
CR_07910C	orf19.607	orf19.607	-3.03429	1.14732e-61
C1_04580C	orf19.6852	orf19.6852	-3.01408	6.2548e-40
C3_04540C	orf19.5910	orf19.5910	-2.98171	1.83858e-09
CR_10790W	orf19.7668	MAL2	-2.97034	9.79229e-10
C3_00010C	orf19.5474	orf19.5474	-2.96951	0.00139029
C3_01360C	orf19.1715	IRO1	-2.94275	4.07077e-20
C1_14320C	orf19.7244	orf19.7244	-2.93711	0.000143776
CR_07800W	orf19.3708	SAP2	-2.93646	4.93091e-72
C3_07020W	orf19.6798	SSN6	-2.92412	4.55399e-17
C5_00190C	orf19.979	FAS1	-2.92211	1.42785e-24
C1_07160C	orf19.4450.1	orf19.4450.1	-2.89815	2.58548e-43
CR_08520C	orf19.6419.1	orf19.6419.1	-2.89425	0.0146606
C2_02390W	orf19.1562	orf19.1562	-2.89229	3.47321e-73
CR_09530C	orf19.6608	orf19.6608	-2.8916	1.06332e-18
CR_02900W	orf19.2847.1	orf19.2847.1	-2.86966	2.16566e-39
CR_09120C	orf19.7308	TUB1	-2.86383	4.22423e-14
C1_04820C	orf19.760	orf19.760	-2.84016	0.00155043
C5_04390C	orf19.3925	orf19.3925	-2.83436	0.000890119
C3_04900W	orf19.5959	NOP14	-2.83431	6.08841e-17
C5_01240W	orf19.1945	AUR1	-2.8162	3.97384e-55
C1_05890W	orf19.2460	orf19.2460	-2.81473	0.000162371
C5_02460C	orf19.4255	ECM331	-2.80677	4.67618e-35
C1_10850W	orf19.2332	orf19.2332	-2.80294	1.85877e-10
C1_14330W	orf19.7245	orf19.7245	-2.79889	0.0012026
C4_02900C	orf19.2706	CRH11	-2.78623	4.10954e-48
C6_03700W	orf19.5741	ALS1	-2.77561	3.03262e-29
CR_06580W	orf19.693	orf19.693	-2.77481	0.00515675
C4_05580C	orf19.1239	orf19.1239	-2.76761	5.14432e-14
C5_00870C	orf19.1980	GIT4	-2.76521	7.74505e-16
C1_12450C	orf19.5219	IRA2	-2.75539	2.16554e-67
C4_01250W	orf19.4664	NAT4	-2.74962	5.5761e-75
C1_01700W	orf19.3359	ARP8	-2.74554	2.69183e-61
C5_01070C	orf19.1964	orf19.1964	-2.74138	5.25522e-22
C5_00380W	orf19.952	orf19.952	-2.72801	1.50932e-21
C1_05150C	orf19.450	orf19.450	-2.72741	3.33092e-57
C4_04790W	orf19.3801	FAV1	-2.7224	8.48798e-08
C5_04690C	orf19.3954.1	orf19.3954.1	-2.70674	9.94123e-16
C3_06790W	orf19.6824	TRY6	-2.68761	0.000132526
C3_05950W	orf19.7376	orf19.7376	-2.68164	0.024291
C6_04150W	orf19.77.1	orf19.77.1	-2.67691	4.71179e-05
C3_06550C	orf19.7444	orf19.7444	-2.67428	1.93126e-50
CR_08140W	snR65	snR65	-2.67379	0.000431037
C1_13810W	orf19.5019	orf19.5019	-2.66794	1.04561e-47
C1_08340C	orf19.5114	orf19.5114	-2.6611	1.91755e-90
CR_08690C	orf19.6445	ECI1	-2.65933	7.62616e-20
C1_00190C	orf19.6084	orf19.6084	-2.65152	2.16941e-51
C4_02330C	orf19.2770	orf19.2770	-2.64964	4.3112e-46
CR_06870C	orf19.1844	orf19.1844	-2.62355	0.00295505
C2_03350W	orf19.893	PGA17	-2.61855	1.34186e-16
C1_11260C	orf19.675.1	orf19.675.1	-2.61472	3.31592e-05
C5_03890C	orf19.1105.3	orf19.1105.3	-2.61413	8.65393e-14
CR_10070C	orf19.7583	ZCF39	-2.6081	2.0591e-22
CR_07810W	orf19.3710	YHB5	-2.60382	5.41867e-68
C2_04610C	snR189b	snR189b	-2.60276	1.4878e-16
C2_09800C	orf19.1370	orf19.1370	-2.60112	1.2043e-05
C1_08230C	orf19.5102	PLB5	-2.59888	1.17893e-119
CR_04040C	orf19.487	SPT14	-2.59071	5.01801e-06
C3_07270C	orf19.6771	UBI4	-2.58683	1.37082e-88
C1_05960W	orf19.2451	PGA45	-2.58599	2.32099e-24
C1_03750W	orf19.1034	orf19.1034	-2.58384	9.72128e-70
C2_06920C	orf19.2246	orf19.2246	-2.57838	0.0158513
C1_13080W	orf19.4934	OP4	-2.57826	3.73196e-21
C5_01790C	orf19.3196	orf19.3196	-2.56827	9.8645e-08
C7_03480W	orf19.6705	orf19.6705	-2.55717	2.57266e-67
C1_10590W	snR62	snR62	-2.54917	0.00116997
C5_04190W	orf19.3902	MRV2	-2.53197	9.04119e-57
C1_14350W	orf19.7250	orf19.7250	-2.51628	1.1915e-37
C1_08370W	orf19.5118	SDS24	-2.51071	8.35435e-44
C1_05760C	orf19.2475	PGA26	-2.50104	0.0074404
C1_09090C	orf19.4766	ARG81	-2.49855	1.80038e-39
C4_04070C	orf19.5303	PGA30	-2.48782	1.30197e-05
CR_02200C	orf19.3752	RAD51	-2.48515	7.38154e-55
CR_02520W	orf19.172	RPC19	-2.4846	2.37799e-42
CR_04590C	orf19.550	PDX3	-2.48236	1.95342e-80
CR_07240C	orf19.6146	CLG1	-2.48187	1.61101e-45
C1_04590W	orf19.6852.1	orf19.6852.1	-2.48068	3.09476e-81
C5_01260W	orf19.1943	orf19.1943	-2.47764	6.84608e-42
CR_02230W	orf19.3748	orf19.3748	-2.47669	0.000483463
C1_07980C	orf19.5069	orf19.5069	-2.46899	4.60929e-38
C1_05350W	orf19.430	YPT53	-2.46695	8.81098e-51
C2_08910C	orf19.216	orf19.216	-2.46451	2.08539e-55
C4_03200C	orf19.2670	orf19.2670	-2.46433	2.81112e-24
C2_05260W	orf19.3555	BUD14	-2.4629	3.54492e-57
C4_05440C	orf19.1800	orf19.1800	-2.45608	4.95299e-66
C2_09010W	orf19.203	STB3	-2.44575	5.8187e-39
C4_03460C	orf19.3373	orf19.3373	-2.44288	2.78805e-40
C2_06570C	orf19.33	orf19.33	-2.43835	2.27619e-34
C1_09320C	orf19.4792	orf19.4792	-2.42684	4.81168e-38
C5_03750W	orf19.1120	FAV2	-2.42128	3.13209e-27
C2_02170W	orf19.1533	orf19.1533	-2.4176	6.14676e-49
CR_01910C	orf19.2590	orf19.2590	-2.41396	5.57905e-05
C1_09210C	orf19.4779	orf19.4779	-2.41249	1.4721e-50
C5_01380W	orf19.1930	CFL5	-2.41227	3.17167e-12
C1_00780C	orf19.6028	HGC1	-2.4107	6.77867e-44
CR_03410W	orf19.2381	orf19.2381	-2.41052	9.80321e-21
C1_01950C	orf19.4528	orf19.4528	-2.40824	0.000246158
CR_02330C	orf19.3736	KAR4	-2.40247	3.46726e-15
C2_02860W	orf19.5818	SUR2	-2.39891	1.1055e-46
C1_01720C	snR5a	snR5a	-2.39421	1.6868e-38
C3_04880W	orf19.5956	PIN3	-2.3847	9.50233e-11
C2_04940C	orf19.3526	ITR1	-2.38459	2.02154e-36
C5_00660C	orf19.922	ERG11	-2.38208	3.20955e-66
C4_02440C	orf19.2758	PGA38	-2.37489	2.0312e-59
C2_07570W	orf19.1868	RNR22	-2.37153	2.17338e-40
C1_12840W	orf19.4914	orf19.4914	-2.37038	6.92697e-45
CR_04600W	orf19.551	orf19.551	-2.35916	5.08685e-52
C2_06470W	orf19.24	RTA2	-2.35886	0.000163121
C4_04050C	orf19.5305	RHD3	-2.35605	8.86217e-20
CR_07550C	orf19.2625	orf19.2625	-2.3524	0.0107497
C2_08340C	orf19.1349	orf19.1349	-2.34908	1.19463e-08
C1_07140C	orf19.4451	RIA1	-2.34685	8.36029e-16
CR_07220C	orf19.6148	orf19.6148	-2.34432	4.65121e-26
C3_04560W	orf19.5912	MAK21	-2.3412	1.68548e-07
C7_01780W	orf19.6544	LPI9	-2.31915	5.16153e-27
C3_02790W	orf19.270	orf19.270	-2.31828	1.30816e-34
CR_05580C	orf19.5844	orf19.5844	-2.31817	5.37619e-05
C3_01320C	orf19.1719	SGA1	-2.30365	2.44797e-05
C7_01550W	orf19.6573	BEM2	-2.29799	8.23243e-11
C7_00890C	orf19.7025	MCM1	-2.29534	1.18377e-05
C3_02710W	orf19.263.1	orf19.263.1	-2.28542	5.3015e-51
C6_03030W	orf19.5585	SAP5	-2.27976	6.59268e-21
C7_01220W	orf19.6904	GCN3	-2.27907	0.0408736
CR_10060W	orf19.7581	orf19.7581	-2.27479	6.91168e-18
C3_07500W	orf19.6738	VAN1	-2.27316	0.00398315
CR_05540C	orf19.5848	orf19.5848	-2.26601	9.51122e-56
C3_05780C	orf19.7359	CRZ1	-2.25667	5.05377e-11
C6_00790C	orf19.3646	CTR1	-2.24965	1.69598e-49
C7_02430C	orf19.6465	orf19.6465	-2.2495	3.38072e-10
C1_03390W	orf19.3040	EHT1	-2.24516	7.52032e-52
CR_02180W	orf19.2619	PHO113	-2.24121	1.34524e-56
C1_02630C	orf19.2952	EXG2	-2.23817	1.80051e-19
C3_02680C	orf19.260	SLD1	-2.23764	1.11613e-57
C4_02930W	orf19.2701	orf19.2701	-2.23741	3.17332e-07
C4_01240C	orf19.4665	orf19.4665	-2.2374	1.3909e-56
C7_01650W	orf19.6559	orf19.6559	-2.23353	0.0211085
C1_12220W	orf19.5242	CDC6	-2.2331	5.52844e-51
C4_06580W	orf19.2876	CBF1	-2.22952	1.23759e-21
C3_07570C	orf19.6732	orf19.6732	-2.21632	0.012495
C5_02600W	orf19.4274	PUT1	-2.21442	8.87203e-35
C3_05770C	orf19.7358	SAM50	-2.21353	2.00443e-05
C1_12830C	orf19.4913	orf19.4913	-2.20773	4.00643e-32
C1_07030C	orf19.6202	RBT4	-2.20726	4.13521e-31
C1_12850W	orf19.4914.1	BLP1	-2.20597	1.79048e-55
CR_09340W	orf19.7329	orf19.7329	-2.20009	4.26448e-16
C1_12760W	orf19.6346	orf19.6346	-2.19156	3.65289e-29
C6_00480C	orf19.4211	FET31	-2.19132	9.5939e-14
C3_01550C	orf19.1690	TOS1	-2.18534	8.51729e-96
C4_05830W	orf19.1268	orf19.1268	-2.17695	0.000325921
CR_05330W	orf19.5288.1	orf19.5288.1	-2.1748	2.58549e-33
C1_01840C	orf19.4539	orf19.4539	-2.17132	9.2809e-36
C2_10600W	orf19.5339	orf19.5339	-2.16976	4.0173e-20
CR_09170C	orf19.7313	SSU1	-2.16881	4.51569e-07
C1_02530C	orf19.2942	DIP5	-2.16707	5.25541e-28
C1_09770W	orf19.4842	orf19.4842	-2.16422	0.000259602
CR_06570C	orf19.915	orf19.915	-2.15746	3.26953e-42
C6_02420W	orf19.3483	orf19.3483	-2.14877	1.22794e-48
C3_02690C	orf19.261	orf19.261	-2.14647	1.75644e-48
C4_00450C	orf19.5674	PGA10	-2.1412	2.20135e-20
C1_07450W	snR42a	snR42a	-2.1367	2.10909e-33
C2_07730W	orf19.2209	YVC1	-2.13311	1.22891e-63
C2_07390C	orf19.1893	orf19.1893	-2.13219	3.94148e-58
CR_07540C	orf19.2624	orf19.2624	-2.13182	2.12626e-09
C1_06180W	orf19.2661	TLO34	-2.12971	2.47215e-24
C6_01870C	orf19.3395	orf19.3395	-2.12608	1.66183e-23
C4_01230C	orf19.4666	orf19.4666	-2.12471	2.17716e-45
C2_08960C	orf19.210	orf19.210	-2.11596	5.40813e-36
C1_07990C	orf19.5070	orf19.5070	-2.11314	7.44208e-34
C4_03360C	orf19.3363	VTC4	-2.11167	9.25567e-48
C3_01010W	orf19.2505	orf19.2505	-2.10719	0.00156253
C5_02370C	orf19.4245	orf19.4245	-2.10572	2.22569e-70
CR_02440W	orf19.3721	orf19.3721	-2.10311	0.000243853
C2_07580W	orf19.1867	orf19.1867	-2.10229	1.10543e-26
C5_03950W	orf19.3216	orf19.3216	-2.10176	3.61196e-37
CR_05320C	orf19.5289	orf19.5289	-2.09922	1.763e-09
C1_01510W	orf19.3337	orf19.3337	-2.09613	3.63772e-24
C1_01440C	orf19.3330.3	POX18	-2.09369	6.41422e-05
C2_04540C	orf19.4496	GDT1	-2.0871	8.90036e-52
C5_04880C	orf19.3974	PUT2	-2.08392	3.00132e-29
C4_04310W	orf19.1416	COX11	-2.07792	0.00229475
C2_02380W	orf19.1560	POB3	-2.07707	3.46324e-23
C2_08310W	orf19.1352	TIM22	-2.07544	4.38122e-48
C1_13510C	orf19.4982	TGL99	-2.07491	3.14411e-50
C4_01400W	orf19.4646	UEC1	-2.06649	7.93233e-27
C1_11670W	orf19.1152	orf19.1152	-2.06594	1.40493e-38
C2_08950W	orf19.211	orf19.211	-2.05666	2.53692e-22
C1_03490W	orf19.3051	orf19.3051	-2.05364	3.84556e-21
C2_00130W	orf19.1906	orf19.1906	-2.0517	1.67311e-09
C6_03550C	orf19.5722	orf19.5722	-2.04803	3.06371e-38
C5_00540C	orf19.935	AGA1	-2.04755	6.05393e-06
CR_06660W	orf19.700	SEO1	-2.04719	2.19026e-05
C3_03240C	orf19.322	orf19.322	-2.04676	2.83482e-10
CR_07900C	orf19.609	orf19.609	-2.0386	5.04045e-05
C1_10840C	orf19.2333	orf19.2333	-2.03734	8.31832e-43
C3_02720W	orf19.264	orf19.264	-2.03501	3.42504e-39
C2_02230C	orf19.1541	orf19.1541	-2.03373	1.10722e-08
C4_04380C	orf19.1409.2	orf19.1409.2	-2.02084	2.52274e-24
CR_02740W	orf19.2832	INN1	-2.01185	6.71576e-27
C1_05340C	orf19.431	ZCF2	-2.00898	1.07034e-30
C7_01910C	orf19.6530	orf19.6530	-2.00712	0.0435474
C6_00260W	orf19.1185	orf19.1185	-2.00293	8.32655e-48
C3_07090W	orf19.6791	HHT1	-1.99595	7.42949e-40
C2_10280C	orf19.1751	SPT23	-1.99492	5.05588e-39
CR_04220C	orf19.510	orf19.510	-1.99444	3.64742e-33
C1_07360W	orf19.4435	orf19.4435	-1.99329	1.4976e-19
C5_05050W	orf19.3997	ADH1	-1.98862	4.2972e-39
C7_00260C	orf19.7096	orf19.7096	-1.98748	2.18451e-06
C6_00820W	orf19.3642	SUN41	-1.98334	5.57432e-75
CR_07460C	orf19.6119	orf19.6119	-1.9829	2.33923e-28
C6_03500C	orf19.5716	SAP4	-1.9762	3.33009e-08
C1_11270W	orf19.675	orf19.675	-1.97024	2.07235e-39
C1_11350C	orf19.668	TOS4	-1.96967	1.1097e-32
C4_00530C	orf19.4189	orf19.4189	-1.96833	0.000538007
CR_02400W	orf19.3727	PHO112	-1.9639	8.55802e-05
C4_04040W	orf19.5306	orf19.5306	-1.96109	0.0136619
CR_02340W	orf19.3735	orf19.3735	-1.96	0.00122824
C1_00710C	orf19.6034	TUB2	-1.95697	8.17572e-15
C2_08890W	orf19.217	orf19.217	-1.95638	3.77541e-06
C5_00880C	orf19.1979	GIT3	-1.95354	1.77908e-33
C1_07530W	orf19.2800	orf19.2800	-1.94761	4.73183e-22
C1_03320C	orf19.3029	EHD3	-1.94505	1.68677e-05
C6_00160W	orf19.6321	PGA48	-1.94268	9.83192e-36
C1_11180C	snR64	snR64	-1.93946	0.00239999
C7_00430W	orf19.7077	orf19.7077	-1.93934	0.00562254
C2_04620W	orf19.4488	orf19.4488	-1.93475	1.08236e-50
C6_01400W	orf19.3444	orf19.3444	-1.93388	2.5291e-31
C1_02130C	orf19.3670	GAL1	-1.93159	9.23368e-32
CR_09270C	orf19.7323	CBP1	-1.92518	1.61421e-07
C3_02300W	orf19.1616	FGR23	-1.92467	1.82925e-28
CR_02890C	orf19.2847	orf19.2847	-1.91843	1.3264e-31
C7_00090C	orf19.7114	CSA1	-1.9175	0.0116901
CR_04820W	orf19.6311	orf19.6311	-1.9153	1.34623e-36
C7_02770W	orf19.5188	CHS1	-1.91331	2.14903e-14
C7_00910C	orf19.7023	orf19.7023	-1.91224	1.60446e-16
CR_03250C	orf19.2398	orf19.2398	-1.91134	7.9156e-24
C1_09010W	orf19.4757	NAR1	-1.90921	1.0362e-40
C4_01970W	orf19.4595	orf19.4595	-1.9091	2.18874e-13
C7_03410C	orf19.1334	orf19.1334	-1.90768	8.40269e-24
C1_09780C	orf19.4843	orf19.4843	-1.90155	2.59645e-18
CR_04900C	orf19.6302	PGA39	-1.90119	0.000215491
C1_02690C	orf19.2959	orf19.2959	-1.89717	3.95611e-09
C7_01500W	orf19.6579	orf19.6579	-1.8952	8.09898e-06
C5_04560C	orf19.3940.1	CUP1	-1.89459	9.72054e-62
C3_07470W	orf19.6741	orf19.6741	-1.89439	0.0219607
C7_00360W	orf19.7084	DFI1	-1.89406	5.65304e-21
C3_02280C	orf19.1618	GFA1	-1.89339	2.59244e-43
C3_01250W	orf19.1727	PMC1	-1.88729	2.75443e-15
C7_00080C	orf19.7115	SAC7	-1.8765	0.00219761
C7_02850W	orf19.5177	orf19.5177	-1.87499	8.49387e-32
C5_04370C	orf19.3923	PGA37	-1.87246	1.1418e-28
C4_02510W	orf19.2751	orf19.2751	-1.87231	1.2106e-29
C1_13110C	orf19.4937	CHS3	-1.86904	3.57865e-50
C3_04920C	orf19.5961	orf19.5961	-1.86891	1.10874e-10
C4_00150C	orf19.5640	PEX5	-1.86267	1.16117e-40
C4_01850C	orf19.4608	PDC12	-1.86049	0.000162371
C2_07090C	orf19.2264	OLE2	-1.85933	8.14467e-24
C5_02470W	orf19.4257	INT1	-1.85736	8.04191e-28
C1_07580C	orf19.2787	PRY1	-1.85386	0.000138479
CR_08050C	orf19.590	orf19.590	-1.85173	2.41554e-28
C1_07120W	orf19.4456	GAP4	-1.84543	9.04024e-56
C4_03180W	orf19.2672	NCP1	-1.84278	2.03481e-40
C5_01360W	orf19.1932	CFL4	-1.8369	2.33875e-26
CR_03840C	orf19.4355	orf19.4355	-1.83291	4.25012e-20
C4_01860C	orf19.4607	orf19.4607	-1.83046	1.73737e-24
C3_00610W	orf19.5397	orf19.5397	-1.82372	0.0135774
C6_00170C	orf19.6319	orf19.6319	-1.82329	2.89888e-23
C2_08980C	orf19.207	PGA55	-1.80978	2.63263e-28
CR_00290W	orf19.7504	orf19.7504	-1.80597	1.98478e-08
C1_05900W	orf19.2459	orf19.2459	-1.80395	5.4834e-26
C2_00250W	orf19.2107.1	STF2	-1.80358	9.50742e-27
C2_04060C	orf19.814	SSY1	-1.80292	7.37224e-26
C2_02710C	orf19.5835	orf19.5835	-1.79951	0.0112115
C6_03800C	orf19.5754	orf19.5754	-1.79856	7.07839e-34
CR_06640C	orf19.698	orf19.698	-1.79746	5.1927e-27
CR_07300W	orf19.6138	orf19.6138	-1.79303	0.0074404
C1_01780C	orf19.4546	HOL4	-1.79141	1.06233e-29
C6_01940W	orf19.685.1	orf19.685.1	-1.78957	1.72903e-11
C4_00110C	orf19.5634	FRP1	-1.7786	2.42331e-44
C4_01280C	orf19.4659	orf19.4659	-1.77532	5.21795e-23
C5_03570W	orf19.6668	orf19.6668	-1.77489	1.11368e-06
C3_05650W	orf19.7001	YCK2	-1.77063	2.90814e-13
C4_02520C	orf19.2749	orf19.2749	-1.76967	6.07607e-32
CR_07680C	orf19.6282	orf19.6282	-1.76818	1.51781e-37
C3_04760C	orf19.5938	SEN1	-1.7649	3.82848e-10
C4_02360W	orf19.2768	AMS1	-1.76486	2.10606e-28
CR_02650C	orf19.2825	DRE2	-1.76369	1.30034e-32
C6_02210W	orf19.3461	orf19.3461	-1.76344	0.000119197
C1_06780W	orf19.6232	NPR1	-1.76284	5.78822e-21
C1_05160C	orf19.449	orf19.449	-1.7622	7.41839e-28
C5_05390C	orf19.4035	PGA4	-1.76126	2.22508e-45
C1_14180W	orf19.7225	orf19.7225	-1.76111	7.39075e-31
C4_04530C	orf19.3829	PHR1	-1.75929	4.562e-49
C2_01180W	orf19.2006.1	COX17	-1.75793	3.22041e-29
C2_05040C	orf19.3535	orf19.3535	-1.75679	4.51883e-18
CR_03730C	orf19.4372	orf19.4372	-1.75283	1.1097e-32
C4_03070W	orf19.2685	PGA54	-1.75247	4.44118e-44
C6_00280W	orf19.1187	CPH2	-1.74746	2.74779e-33
C6_03380W	orf19.5627	orf19.5627	-1.74268	1.5948e-21
C6_03070C	orf19.5589	orf19.5589	-1.74221	0.01644
C1_08350C	orf19.5114.1	orf19.5114.1	-1.73792	3.14024e-42
C1_10190W	orf19.4888	orf19.4888	-1.7376	7.04367e-24
C1_12560C	orf19.3760	DLH1	-1.73526	8.55169e-06
C6_02590C	orf19.5528	MOB1	-1.72822	9.82864e-05
C2_00520W	orf19.2075	DFG5	-1.72567	9.62341e-05
C1_13930W	orf19.5031	SSK1	-1.72327	0.00010721
C2_00950C	orf19.2029	RFC5	-1.72028	1.99188e-27
C2_06600W	orf19.35	orf19.35	-1.71871	2.35371e-26
C7_00350C	orf19.7085	orf19.7085	-1.71048	2.50491e-16
C2_01560W	orf19.1464	BMT5	-1.70905	2.62816e-08
CR_08810W	RDN25	RDN25	-1.70622	5.65288e-21
C1_04490W	orf19.6843	orf19.6843	-1.70403	2.71817e-28
C5_01220W	orf19.1948	orf19.1948	-1.70389	9.27629e-39
C3_01930W	orf19.1655	PXP2	-1.70322	0.0059501
CR_02510W	orf19.173	orf19.173	-1.70025	2.86388e-23
CR_08080W	orf19.6366	orf19.6366	-1.69746	9.79616e-11
C4_03270W	orf19.2667	RPF1	-1.69618	3.34962e-19
C5_02780W	orf19.4301	orf19.4301	-1.69597	1.29789e-24
CR_06650C	orf19.699	orf19.699	-1.69413	6.05355e-16
C2_10610W	orf19.5340	GYP5	-1.69341	7.37039e-29
CR_02090C	orf19.2609	CET1	-1.69312	3.22612e-20
C2_08610W	orf19.3616	ERG9	-1.69218	8.8972e-34
C5_02680W	orf19.4286	orf19.4286	-1.68535	4.755e-18
C3_00160C	orf19.5457	orf19.5457	-1.68457	0.00966671
C3_02150C	orf19.1631	ERG6	-1.68029	1.77737e-11
C3_06700C	orf19.7459	orf19.7459	-1.67987	5.83905e-11
C5_00790C	orf19.581	orf19.581	-1.67544	1.78647e-32
C4_01300W	orf19.4657	orf19.4657	-1.67313	1.30729e-22
C1_11490C	orf19.1171	BTA1	-1.67284	0.0289728
C1_09900W	orf19.4856	LIP3	-1.66642	3.71581e-06
C1_07170C	orf19.4450	ZCF23	-1.66035	6.0951e-27
C4_02340W	orf19.2769	orf19.2769	-1.65764	2.19083e-25
C4_04260C	orf19.1422	FZO1	-1.65652	6.99916e-26
C2_08330W	orf19.1350	orf19.1350	-1.65639	2.41077e-33
C2_04310W	orf19.1591	ERG10	-1.65325	1.63173e-48
C2_08320C	orf19.1351	orf19.1351	-1.65209	4.75259e-09
C3_07790W	orf19.6173	STD1	-1.64827	1.40242e-06
C4_04620C	orf19.3820	orf19.3820	-1.64662	0.00157322
C1_00990C	orf19.3288	NMA111	-1.64595	2.83749e-06
C1_13350W	orf19.4961	STP2	-1.64558	1.03694e-22
CR_09790W	orf19.7551	ALO1	-1.64369	7.02765e-15
C4_07040W	orf19.3105	orf19.3105	-1.64346	5.98247e-09
C6_02100W	orf19.3499	orf19.3499	-1.64242	5.21962e-10
C2_03500W	orf19.871	orf19.871	-1.63958	9.97811e-23
C2_06880C	orf19.2242	PRB1	-1.63929	1.60942e-23
C4_06120W	orf19.4716	GDH3	-1.6378	0.00506145
C3_02660W	orf19.258	orf19.258	-1.63643	1.41643e-11
C1_11850W	orf19.5282	orf19.5282	-1.6328	3.72007e-29
C5_00680W	orf19.920	RMT2	-1.63141	5.15743e-15
C1_07880C	orf19.5059	GCS1	-1.62842	1.07489e-19
CR_07830C	orf19.3712	orf19.3712	-1.62781	9.12279e-14
C2_03530W	orf19.867	orf19.867	-1.6246	1.85395e-40
C3_04830C	orf19.5949	FAS2	-1.61978	0.000344548
C3_02220W	orf19.1623	CAP1	-1.6194	2.13161e-28
C7_02610C	orf19.2371	orf19.2371	-1.61894	1.82706e-31
CR_00300W	orf19.7503	CDA2	-1.61636	9.01704e-05
C1_11340W	orf19.669	PRM1	-1.61631	1.13768e-13
C1_00080C	orf19.6102	RCA1	-1.61603	0.00792831
C4_03280W	orf19.2665	MSN5	-1.61525	9.98538e-18
C2_02130C	orf19.1529	orf19.1529	-1.61245	0.0109536
C5_04490C	orf19.3934	CAR1	-1.61241	1.52504e-10
CR_02660C	snR5c	snR5c	-1.61217	7.87189e-05
C7_01390W	orf19.6920	orf19.6920	-1.60862	0.00972383
C1_11480W	orf19.655	PHO84	-1.60571	3.49263e-35
C5_05430W	orf19.4041	PEX4	-1.60545	1.22595e-12
CR_05340C	orf19.5288	IFE2	-1.60513	8.75897e-05
C4_06890W	orf19.3122	ARR3	-1.60446	4.25756e-21
C7_02600C	orf19.2372	orf19.2372	-1.60311	2.48505e-23
C1_08030W	orf19.5076	PFY1	-1.60102	0.000973787
C1_12570C	orf19.3759	orf19.3759	-1.59957	0.0353542
C1_04650W	orf19.781	DUR3	-1.59817	0.000582679
C6_03370W	orf19.5626	orf19.5626	-1.59767	1.11965e-20
C2_09980W	orf19.1785	orf19.1785	-1.5956	4.63364e-21
C3_02750W	orf19.265	orf19.265	-1.59347	2.63667e-27
CR_06800C	orf19.1854	HHF22	-1.59264	0.0251949
C2_08920W	orf19.215	orf19.215	-1.58946	8.86217e-20
C1_12480W	orf19.68.2	orf19.68.2	-1.58928	1.08321e-18
CR_02070C	orf19.2608	ADH5	-1.58712	1.34698e-28
C3_05210C	orf19.5999	DYN1	-1.58511	0.0274347
C3_02330C	orf19.1611	orf19.1611	-1.58494	1.53124e-14
C5_01250W	orf19.1944	GPR1	-1.58282	3.19535e-19
C1_12360C	orf19.5228	RIB3	-1.58131	7.37039e-29
C3_01100W	orf19.2512	orf19.2512	-1.58086	2.56047e-05
C4_03600C	orf19.1314	orf19.1314	-1.5794	1.1731e-38
C2_10590W	orf19.5338	GAL4	-1.5763	3.35264e-10
C5_03900W	orf19.1105.2	PGA56	-1.5755	8.24232e-50
C6_03060W	orf19.5588	PGA60	-1.57524	5.91838e-06
C2_10180W	orf19.1763	IFR1	-1.57247	7.89128e-22
C7_03380W	orf19.1336.2	orf19.1336.2	-1.57083	1.24682e-19
C5_03040W	orf19.4332	orf19.4332	-1.57065	0.00140314
C7_02920W	orf19.5169	orf19.5169	-1.57023	2.11039e-10
C4_02740W	orf19.2724	orf19.2724	-1.56815	6.7552e-42
C1_13140C	orf19.4941	TYE7	-1.56395	2.24438e-24
C3_06270C	orf19.7405	orf19.7405	-1.56157	0.0231713
C2_08390W	orf19.1433	orf19.1433	-1.56073	7.69309e-26
C1_08070W	orf19.5079	CDR4	-1.55941	9.96625e-22
C2_05700W	orf19.6882	OSM1	-1.55825	8.65393e-14
CR_05430W	orf19.3512	CSP1	-1.55326	1.4231e-18
CR_04510W	orf19.542	HXK2	-1.55112	1.64965e-19
C6_02710C	orf19.5542	SAP6	-1.55102	8.95295e-12
C2_08290C	orf19.1354	UCF1	-1.55055	2.67716e-27
C2_05690C	orf19.6881	YTH1	-1.55046	2.76446e-09
CR_00640W	orf19.7466	ACC1	-1.54916	0.00387869
CR_00040C	orf19.7539.1	orf19.7539.1	-1.5481	3.27718e-18
CR_10390W	orf19.7615	orf19.7615	-1.54746	0.04946
C1_06620C	orf19.6248	orf19.6248	-1.54711	1.79615e-13
CR_02490W	orf19.176	OPT4	-1.54662	2.13118e-12
C4_05170C	orf19.747	NBP35	-1.54606	8.6884e-16
CR_03280W	orf19.2396	IFR2	-1.54578	3.29653e-16
CR_10360C	orf19.7612	CTM1	-1.54566	1.13382e-13
C3_03280C	orf19.327	HTA3	-1.53348	0.00115961
C1_04010C	orf19.4476	orf19.4476	-1.53319	2.98785e-19
C5_01785W	0	C5_01785W	-1.53154	2.00098e-20
CR_09300C	orf19.7325	SCO1	-1.53003	2.93119e-08
C1_10980W	orf19.2317	orf19.2317	-1.52939	0.0487733
C4_05940W	orf19.4405	PPS1	-1.52835	5.48599e-12
C2_01780W	orf19.1490	MSB2	-1.52772	5.72279e-22
C1_02210W	orf19.3678	orf19.3678	-1.52593	1.09517e-28
C6_02790C	orf19.5552	orf19.5552	-1.52428	1.11748e-18
C5_03870C	orf19.1107	orf19.1107	-1.52295	1.06568e-20
CR_00110W	orf19.7527	orf19.7527	-1.52202	0.011025
C4_05340W	orf19.1792	orf19.1792	-1.52052	4.25614e-10
C4_02370C	orf19.2767	PGA59	-1.51978	2.92188e-61
C1_09130W	orf19.4771	orf19.4771	-1.51832	3.18481e-22
C4_05670W	orf19.1252	YME1	-1.51684	2.85277e-26
C1_10860C	orf19.2331	ADA2	-1.51536	1.01063e-22
C7_03160W	orf19.5139	orf19.5139	-1.51425	3.26299e-23
C4_01290W	orf19.4658	orf19.4658	-1.51411	9.27995e-23
C5_02890W	orf19.4311	YNK1	-1.5135	1.98969e-23
C3_02290W	orf19.1617	orf19.1617	-1.51344	5.84e-23
CR_07110C	orf19.8	orf19.8	-1.51338	4.55144e-11
C5_01290C	orf19.1940	orf19.1940	-1.51032	4.3474e-29
CR_08060C	orf19.589	VPS21	-1.50764	1.26632e-24
C2_01020W	orf19.2020	HGT6	-1.50356	1.1574e-27
C2_10540W	orf19.5326	orf19.5326	-1.50182	0.00192571
CR_08700C	orf19.6447	ARF1	-1.49926	5.11754e-06
C5_00400C	orf19.949	orf19.949	-1.49644	8.15383e-05
C1_03560C	orf19.3059	SUA71	-1.4962	4.08158e-20
C2_02740C	orf19.5832	HPT1	-1.49422	2.73806e-29
C2_04970W	orf19.3529	ABP2	-1.4929	3.84178e-10
CR_04770C	orf19.6315	orf19.6315	-1.49285	0.000294748
C1_01910W	orf19.4532	orf19.4532	-1.48989	1.17317e-19
C7_00860W	orf19.7030	SSR1	-1.48835	0.0304854
C7_00660W	orf19.7053	GAC1	-1.48492	2.63216e-15
C2_03010C	orf19.5801	RNR21	-1.48473	3.54841e-20
CR_03700C	orf19.4369	orf19.4369	-1.48335	9.82251e-23
C2_10290W	orf19.1750	SLR1	-1.48247	1.9e-22
C2_07330W	orf19.2290	TOR1	-1.48112	1.21972e-18
C2_08300C	orf19.1353	orf19.1353	-1.47598	2.58111e-32
C4_04590W	orf19.3822	SCS7	-1.47544	3.49305e-14
C2_00070C	orf19.1915	MPP10	-1.47193	3.97439e-05
C1_12750C	orf19.6347	orf19.6347	-1.47052	5.84786e-19
C5_00690C	orf19.567	TFB3	-1.4684	3.91783e-25
C3_00170C	orf19.5455	orf19.5455	-1.46821	0.000721912
C4_00840W	orf19.4711	orf19.4711	-1.468	3.34176e-15
C3_02780W	orf19.269	SES1	-1.46565	1.13653e-36
C1_11520C	orf19.1168	ZCF3	-1.46548	1.42429e-10
C3_07580W	orf19.6731.1	orf19.6731.1	-1.46542	0.0198197
CR_02820W	orf19.2841	PGM2	-1.46084	6.05634e-32
C6_02330W	orf19.3475	orf19.3475	-1.46055	1.54434e-40
CR_05370W	TER1	TER1	-1.46005	1.20848e-13
C1_14150C	orf19.7222	PAM16	-1.4597	0.0153454
C1_05530C	orf19.412	SSH1	-1.45604	6.17626e-23
C4_06660W	orf19.2866	orf19.2866	-1.45269	0.00151769
C3_07300W	orf19.6766	NOP13	-1.4513	0.0262546
C1_03120W	orf19.3004	orf19.3004	-1.45081	7.19653e-24
C6_02780C	orf19.5551	MIF2	-1.44552	1.1729e-17
C1_14340C	orf19.7247	RIM101	-1.44544	1.36569e-10
C3_02570W	orf19.246	orf19.246	-1.4451	4.47769e-18
CR_02470W	snR33a	snR33a	-1.44313	1.13179e-16
C2_00240C	orf19.2108	SOD6	-1.441	1.69598e-15
CR_00330C	orf19.7500	PXA1	-1.44096	0.000739373
C2_07060W	orf19.2261	orf19.2261	-1.43767	5.10693e-16
C6_02050W	orf19.3506	DBR1	-1.43525	5.48021e-07
C7_03280C	orf19.5125	orf19.5125	-1.43398	1.25614e-22
CR_02190C	orf19.3753	SEF1	-1.43196	1.81986e-23
C1_13160W	orf19.4943	PSA2	-1.4284	6.30125e-10
CR_07920W	orf19.606	orf19.606	-1.42628	1.9966e-23
C5_03930C	orf19.3219	orf19.3219	-1.42547	5.14354e-12
C1_11080W	orf19.2308	orf19.2308	-1.42483	6.65314e-19
C1_04110W	orf19.1043	orf19.1043	-1.42304	3.71588e-18
CR_04520W	orf19.542.2	MIM1	-1.42226	0.0412709
C1_05170C	orf19.448	CUE5	-1.41907	5.12538e-22
C2_10570W	orf19.5335	SGS1	-1.41839	0.00129483
CR_09070C	orf19.7304	orf19.7304	-1.4147	0.00580346
C6_00150W	orf19.6322	ARD	-1.41437	1.9427e-20
C2_07750W	orf19.2204.2	RHO2	-1.4109	0.000108232
C5_04380C	orf19.3924	orf19.3924	-1.40703	1.20345e-16
C6_02340W	orf19.3476	HRR25	-1.40429	1.62682e-22
C1_09650W	orf19.4828	orf19.4828	-1.40413	7.6365e-27
CR_04570C	orf19.548	CDC10	-1.40351	1.87571e-17
C1_14190C	orf19.7227	orf19.7227	-1.40342	4.46803e-12
CR_05420W	orf19.5284	orf19.5284	-1.40051	3.09808e-06
C7_01920W	orf19.6529	CDC34	-1.39918	1.72448e-07
CR_06980W	orf19.2367	orf19.2367	-1.39842	3.085e-13
C4_02750W	orf19.2723	HIT1	-1.39836	2.27763e-09
CR_09650W	orf19.6598	WAL1	-1.39811	4.54527e-07
C1_00210C	orf19.6082	orf19.6082	-1.39658	0.000502254
C3_01770C	orf19.1668	orf19.1668	-1.39648	3.71907e-12
C2_06990W	orf19.2253	orf19.2253	-1.39589	0.000689795
CR_03130W	orf19.2412	orf19.2412	-1.39556	1.1191e-18
C1_03480C	orf19.3050	AGE1	-1.39417	3.7422e-15
CR_09550C	orf19.6607	NUO1	-1.3873	7.09677e-07
C1_04260W	orf19.1061	HHT21	-1.38656	0.00100938
C7_02840C	orf19.5178	ERG5	-1.38647	0.00658976
C2_02180W	orf19.1534	orf19.1534	-1.38116	1.30729e-22
C7_02210W	orf19.6493	orf19.6493	-1.38115	0.000966471
C3_01370C	orf19.1714	PGA44	-1.3795	0.000286763
C1_07370C	orf19.4433	CPH1	-1.37711	4.60911e-08
CR_07840C	orf19.3713	orf19.3713	-1.37658	1.04399e-09
CR_08770W	RDN18	RDN18	-1.36968	7.89996e-09
C2_06670C	orf19.1223	DBF2	-1.36812	2.74641e-13
C7_03020C	orf19.5159	DUG3	-1.36506	2.1992e-17
C5_01100C	orf19.1960	CLN3	-1.36414	3.318e-25
C5_04810W	orf19.3967	PFK1	-1.3616	1.01865e-12
C2_01030W	orf19.2019	orf19.2019	-1.36144	6.81014e-11
C4_00120W	orf19.5635	PGA7	-1.35975	1.30174e-17
C6_00380C	orf19.1200	orf19.1200	-1.35914	0.000213658
C5_01950C	orf19.3176	RIM21	-1.35861	1.34796e-16
C4_05560C	orf19.1237	ARO9	-1.35827	8.569e-18
C4_04030W	orf19.5307	JEN2	-1.35825	1.58937e-07
CR_09930W	orf19.7567	orf19.7567	-1.35613	4.14107e-12
C2_08020C	orf19.2180	orf19.2180	-1.35585	0.0406327
C2_09530W	orf19.1401	EAP1	-1.35425	6.97274e-18
C6_00440C	orf19.4215	FET34	-1.35419	1.96874e-18
C1_08620W	orf19.4720	CTR2	-1.35004	1.17847e-15
C2_10320C	orf19.1746	orf19.1746	-1.34925	0.00380806
C1_13530W	orf19.4984	orf19.4984	-1.34839	9.7e-32
C4_01420W	orf19.4643	orf19.4643	-1.34795	6.47507e-15
C1_09050W	orf19.4761	HST1	-1.34768	6.22579e-07
C6_03770C	orf19.5751	ORM1	-1.34748	3.61558e-16
C2_06680W	orf19.1224	FRP3	-1.34408	1.01086e-10
C5_00980W	orf19.1971	TRY3	-1.34048	8.13706e-15
C1_06230C	orf19.1826	MDM34	-1.33898	1.06292e-14
CR_02240C	orf19.3746	OPT2	-1.33789	1.28504e-05
C3_04060C	orf19.2803	HEM13	-1.33784	7.4117e-17
CR_03190C	SNRNAU1	SNRNAU1	-1.33209	0.000297004
CR_05100W	orf19.643	orf19.643	-1.33074	8.75541e-11
CR_08800W	ITS2	ITS2	-1.32978	0.000270205
C6_03660C	orf19.5735	CDC50	-1.32539	2.90814e-13
C2_00150W	orf19.2117	LEU5	-1.32125	7.21202e-13
CR_06060W	orf19.3858	orf19.3858	-1.32094	2.98851e-19
CR_04660C	orf19.1738	UGP1	-1.32049	5.14482e-15
C3_04070C	orf19.918	CDR11	-1.31938	2.90218e-08
C3_01730C	orf19.1671	UTR2	-1.31719	0.000168276
C1_05560W	orf19.410.3	RIB4	-1.31623	2.51441e-18
C1_04220C	orf19.1057	orf19.1057	-1.31612	8.25278e-11
C4_03430W	orf19.3369	MOH1	-1.31563	5.77728e-11
C4_06130W	orf19.4715	orf19.4715	-1.31466	6.88108e-20
C4_01960C	orf19.4596	orf19.4596	-1.31231	1.244e-14
C1_07520C	orf19.2792	IST2	-1.3123	1.9302e-12
C4_03500C	orf19.3378	orf19.3378	-1.31117	0.0350723
CR_06630W	snR66	snR66	-1.30981	0.00364943
C2_00230W	orf19.2110	orf19.2110	-1.30794	9.60232e-13
C2_00790C	orf19.2045	orf19.2045	-1.30578	0.035352
C4_00190W	orf19.5644	orf19.5644	-1.30409	0.000166261
C5_01090C	orf19.1961	orf19.1961	-1.30238	9.63514e-20
C3_01470W	orf19.1702	ARF3	-1.30124	1.62299e-11
CR_04960C	orf19.633	CRG1	-1.29723	1.51612e-10
C4_05150W	orf19.745	VAC8	-1.29445	1.51179e-12
C1_05550C	snR60	snR60	-1.29182	4.33946e-08
C5_00210C	orf19.976	BRE1	-1.28984	0.000884824
CR_09920W	orf19.7566	orf19.7566	-1.28932	0.000136478
C2_08700C	orf19.3606	orf19.3606	-1.28856	3.58361e-17
C4_03420C	orf19.3368	orf19.3368	-1.28775	2.37911e-07
C1_04240C	orf19.1059	HHF1	-1.28477	1.04379e-10
C1_12790C	orf19.6343	FEN1	-1.28381	3.01335e-13
C4_05840W	orf19.1270	FRE3	-1.28371	1.4492e-05
C7_00390W	orf19.7081	SPL1	-1.28317	8.03449e-05
C3_03290C	orf19.328	NPR2	-1.28277	0.00014486
C2_00600C	orf19.2067	orf19.2067	-1.28028	1.12452e-10
C4_00960W	orf19.4698	PTC8	-1.27912	0.000176933
C1_14130W	orf19.7219	FTR1	-1.27876	1.45392e-06
C6_02020C	orf19.692	orf19.692	-1.27753	0.0311671
C2_02240C	orf19.1542	HEX3	-1.27606	1.4521e-19
C4_01600C	snR75	snR75	-1.2756	0.0130897
C2_06930C	orf19.2247	orf19.2247	-1.27556	0.0141765
C1_04750W	orf19.769	IFE1	-1.27269	8.86262e-14
CR_07960C	orf19.600	TRK1	-1.27169	4.0648e-17
C7_02810W	orf19.5180	PRX1	-1.26928	0.00692361
C5_02720W	orf19.4292	PEP12	-1.26794	6.53488e-15
C1_01790W	orf19.4545	SWI4	-1.26524	6.20349e-14
C4_00670W	orf19.4175	TOK1	-1.26444	8.14733e-13
C2_00940W	orf19.2030	orf19.2030	-1.26328	8.051e-16
C5_03960W	orf19.3215	orf19.3215	-1.26297	1.07866e-17
C1_03190C	orf19.3010.1	ECM33	-1.26264	6.72477e-14
C1_03500W	orf19.3052	YPT1	-1.26153	1.15923e-15
C5_04540C	orf19.3940	orf19.3940	-1.26153	1.71955e-07
C6_02540C	orf19.5523	orf19.5523	-1.25987	1.32045e-05
C1_10580C	orf19.1830	orf19.1830	-1.25859	9.50107e-10
C5_01500C	orf19.4145	ZCF20	-1.25798	6.26424e-25
C1_12960C	orf19.4927	BNI1	-1.25793	1.13757e-07
C1_08600C	orf19.407	GCD6	-1.25732	1.75159e-17
C6_01520W	orf19.3432	orf19.3432	-1.25687	8.23062e-07
C1_05920W	orf19.2457	orf19.2457	-1.25407	1.92136e-10
C1_05790W	orf19.2472.1	orf19.2472.1	-1.25307	2.10009e-08
C1_06630W	orf19.6247	orf19.6247	-1.25306	1.0949e-15
C5_05370C	orf19.4033	PRP22	-1.25008	5.25538e-05
CR_09480W	orf19.7343	orf19.7343	-1.24938	4.87975e-06
C2_08420W	orf19.3639	orf19.3639	-1.24883	4.25686e-18
CR_10340W	orf19.7610	PTP3	-1.24856	9.83765e-08
C1_07870C	orf19.5058	SMI1	-1.24746	6.59058e-17
C5_03300C	orf19.2650	orf19.2650	-1.24719	2.2158e-16
C5_02170C	orf19.4223	GCD11	-1.24698	0.0126977
CR_06810W	orf19.1853	HHT2	-1.24517	8.40294e-11
C2_07900W	orf19.2192	GDH2	-1.24148	1.48735e-14
C2_02050C	orf19.1522	orf19.1522	-1.24137	0.0137125
CR_03260W	orf19.2397.3	orf19.2397.3	-1.23991	2.12769e-14
CR_04850C	orf19.6308	orf19.6308	-1.23904	2.60186e-14
C6_03100W	orf19.5595	SHE3	-1.23572	1.25042e-16
C1_02710W	orf19.2960	FRS2	-1.23559	6.21015e-11
C7_03330C	orf19.1342	SHM1	-1.23037	2.33758e-19
C1_08240C	orf19.5103	orf19.5103	-1.23036	2.33062e-05
C1_01620C	orf19.3352	orf19.3352	-1.22852	8.33688e-19
C5_05210W	orf19.4014	orf19.4014	-1.2285	5.26987e-08
C6_02060W	orf19.3505	SLM2	-1.2276	2.94939e-08
C5_03030W	orf19.4330	orf19.4330	-1.22749	4.8859e-08
C2_09000C	orf19.204	orf19.204	-1.22289	2.72983e-08
C1_10270C	orf19.4897	SFH5	-1.22258	5.21698e-09
C5_01650C	orf19.6294	MYO1	-1.22221	5.11436e-15
C1_13000W	snR70	snR70	-1.22216	1.29564e-05
CR_02300C	orf19.3737	orf19.3737	-1.22121	2.59306e-19
C6_01440C	orf19.3440	FRP5	-1.21927	1.13715e-06
CR_08340W	orf19.6402	CYS3	-1.2169	3.47362e-15
C3_05970C	orf19.7378	orf19.7378	-1.21511	0.00119164
C4_00680W	orf19.4174	orf19.4174	-1.21259	7.63215e-12
CR_03020C	orf19.2426	orf19.2426	-1.20782	5.859e-05
C5_04440C	orf19.3931	SFC1	-1.20563	2.922e-06
C6_02090C	orf19.3501	orf19.3501	-1.20483	2.29931e-08
CR_09460C	orf19.7341.1	orf19.7341.1	-1.2023	1.73769e-08
C1_07490C	orf19.2796	orf19.2796	-1.20113	0.00114591
C6_00320C	orf19.1192	DNA2	-1.19774	2.35135e-10
C1_10060C	orf19.4873	orf19.4873	-1.19668	2.40505e-11
C1_01980W	orf19.4527	HGT1	-1.19646	2.38006e-21
C2_08430C	orf19.3638	PGA46	-1.19603	0.00242844
C4_01380W	orf19.4649	ZCF27	-1.19397	3.38072e-10
CR_02280W	orf19.3740	PGA23	-1.1932	0.00156987
C7_03760W	orf19.5502	orf19.5502	-1.19287	0.0265875
C4_06550C	orf19.2879	IFF5	-1.18844	4.13103e-10
C5_01800C	orf19.3195	HIP1	-1.1854	6.31577e-14
C1_08730W	orf19.4731	orf19.4731	-1.18381	1.53282e-09
C1_08950W	orf19.4753	PFK26	-1.17964	9.47355e-17
C4_02390W	orf19.2765	PGA62	-1.17938	6.04963e-10
C2_10310C	orf19.1747	KIP2	-1.17624	5.31284e-06
CR_00100C	orf19.7529	EPL1	-1.17596	8.43649e-10
C2_05270W	orf19.3556	orf19.3556	-1.17356	8.82806e-19
C6_01740C	orf19.3412	ATG15	-1.17329	2.21213e-11
C7_02220C	orf19.6492	orf19.6492	-1.17248	1.2625e-13
C4_04420W	orf19.3845	FGR3	-1.1722	0.0248206
CR_08270W	orf19.6391	orf19.6391	-1.17072	8.55351e-08
CR_08870W	orf19.7282	PEX13	-1.16937	0.026673
C1_08360C	orf19.5117	OLE1	-1.16914	3.41389e-24
C4_01760W	orf19.4617	orf19.4617	-1.16785	3.94451e-17
C7_00930W	orf19.7021	GPH1	-1.16563	1.27068e-09
C4_02280W	orf19.2775	IDI1	-1.16481	8.81319e-14
C1_01970W	orf19.4528.1	orf19.4528.1	-1.16439	0.00215379
C6_04400W	orf19.2123	orf19.2123	-1.16421	1.48409e-11
C7_03770C	orf19.5501	YAF9	-1.16357	0.0183855
C1_02070W	orf19.3664	HSP31	-1.1626	6.35433e-07
C1_01000C	orf19.3289	orf19.3289	-1.1601	0.0208452
C4_01710C	orf19.4623	orf19.4623	-1.15967	1.06266e-08
C6_01180C	orf19.125	EBP1	-1.1595	0.00104634
C1_02700C	orf19.2959.1	orf19.2959.1	-1.15912	2.04814e-25
C1_02180W	orf19.3675	GAL7	-1.15851	3.70324e-10
C6_00810C	orf19.3643	orf19.3643	-1.15742	1.68826e-10
C6_00510C	orf19.4208	RAD52	-1.15563	1.97932e-12
C6_01150W	orf19.122	CDC20	-1.15336	1.60227e-05
C6_04380W	orf19.1097	ALS2	-1.15199	6.88885e-13
C1_11240C	orf19.677	CHO1	-1.15071	1.8965e-23
C1_11330C	orf19.670	SMT3	-1.1494	0.000666594
C5_03060C	orf19.4335	TNA1	-1.14799	0.00875784
C1_12860C	orf19.4916	orf19.4916	-1.14744	4.21031e-12
CR_03600C	orf19.4382	orf19.4382	-1.14584	0.0169712
C1_13150W	orf19.4942	orf19.4942	-1.14289	0.0137021
C4_02480C	orf19.2754	TIM13	-1.14244	0.00438676
C2_00760C	orf19.2048	orf19.2048	-1.14088	0.000238997
C2_01910W	orf19.1502	orf19.1502	-1.1387	0.00389107
C4_02660W	orf19.2734	orf19.2734	-1.13863	0.0120311
C2_03320W	orf19.896	CHK1	-1.13744	4.77484e-11
C6_02320C	orf19.3474	IPL1	-1.13683	1.6283e-09
CR_01750C	orf19.2571	SEC4	-1.1362	2.65035e-12
C7_01810W	orf19.6539	RVB2	-1.13418	0.00591958
C6_03170C	orf19.5604	MDR1	-1.13359	6.75009e-07
CR_02580W	orf19.163	PAN6	-1.13121	1.35831e-07
CR_08070W	orf19.6365	PTP1	-1.12923	7.50205e-09
CR_04500C	orf19.541	orf19.541	-1.12598	0.000290499
C3_00920W	orf19.6169	ATO1	-1.12487	2.66274e-11
C2_05950C	orf19.5215	TES15	-1.12442	1.6827e-08
C3_01190C	orf19.3158	orf19.3158	-1.12414	1.00108e-11
CR_04860C	orf19.6307	orf19.6307	-1.12306	4.43241e-10
C4_05800C	orf19.1266	orf19.1266	-1.12278	1.3092e-13
C2_06730W	orf19.3149	LSP1	-1.12171	1.67407e-06
C7_01760C	orf19.6548	ISU1	-1.12141	0.00468554
C2_06860W	orf19.2238	LTE1	-1.12112	1.24588e-05
C1_08010W	orf19.5073	DPM1	-1.12014	2.50117e-06
CR_07250C	orf19.6143	orf19.6143	-1.11654	1.69922e-18
C1_08000W	orf19.5071	NRP1	-1.11392	0.00344439
CR_02140W	orf19.2614	RSR1	-1.11307	2.90222e-13
C4_00660W	orf19.4176	orf19.4176	-1.1125	4.86711e-05
CR_02220C	orf19.3749	OPT3	-1.10709	1.84926e-06
C7_03340C	orf19.1341	PRR2	-1.10455	6.08841e-17
C2_03770C	orf19.844	STE11	-1.10366	1.8702e-08
C5_03080C	orf19.4337	orf19.4337	-1.102	2.31073e-10
C2_07180W	orf19.2274	orf19.2274	-1.10179	0.00113059
C4_02450W	orf19.2757	orf19.2757	-1.09556	0.00362546
C1_13500C	snR3a	snR3a	-1.0955	0.00212177
C4_00260W	orf19.5651	orf19.5651	-1.09318	7.24542e-23
CR_09470W	orf19.7342	AXL1	-1.09264	5.87793e-05
C6_01510W	orf19.3433	OYE23	-1.09216	1.46583e-05
C4_07250C	orf19.3074	TLO10	-1.09112	4.56021e-14
C1_11210C	orf19.681	HAP43	-1.08986	1.55361e-18
C2_04800C	orf19.184	MDM10	-1.0888	1.36773e-06
C5_05040W	orf19.3996	orf19.3996	-1.08569	3.18842e-06
C1_05440C	orf19.419	orf19.419	-1.08554	1.763e-09
C1_09790C	orf19.4844	orf19.4844	-1.08498	8.02391e-15
C6_04420W	orf19.2125	orf19.2125	-1.08313	2.49904e-07
C3_04910C	orf19.5960	NCE102	-1.08013	5.93863e-08
C4_00600C	orf19.4183	MUC1	-1.07746	7.02796e-10
C2_09460C	orf19.1604	orf19.1604	-1.07378	3.3024e-05
CR_07530C	orf19.2623	ECM22	-1.07181	2.63008e-08
C3_03850C	orf19.6930	SOL1	-1.07062	0.00949145
C3_02700W	orf19.262	SMC3	-1.06867	3.51022e-05
CR_08650C	orf19.6440	orf19.6440	-1.06326	0.000499758
CR_03500W	orf19.4393	CIT1	-1.06234	6.00455e-05
C2_00140W	orf19.2119	NDT80	-1.06151	5.42203e-09
C5_01130W	orf19.1957	CYC3	-1.05943	1.60842e-06
C1_07970C	orf19.5068	IRE1	-1.0592	9.04632e-13
C3_00710W	orf19.5384	CHS8	-1.05811	0.000101892
C2_01660C	orf19.1477	orf19.1477	-1.05807	0.000961358
C5_04800W	orf19.3966	CRH12	-1.05664	2.68392e-08
C5_02330W	orf19.4241	orf19.4241	-1.05584	0.0179269
C1_01710W	orf19.3360	orf19.3360	-1.0535	4.89791e-10
C1_09150W	orf19.4773	AOX2	-1.05128	1.77272e-10
CR_04290W	orf19.517	HAP31	-1.05108	0.0129911
C1_00650C	orf19.6040	SNF7	-1.04871	2.62823e-09
CR_03780C	orf19.4376	orf19.4376	-1.04684	9.015e-07
C7_01100C	orf19.6896	orf19.6896	-1.04584	0.00319241
C1_03310W	orf19.3027	orf19.3027	-1.04483	4.8188e-09
C3_04150W	snR17A	snR17A	-1.04361	1.1355e-06
C2_09490W	orf19.1405	PHO13	-1.03922	0.00474146
C2_01300C	orf19.1995	MNN24	-1.03784	2.28271e-11
C1_05330C	orf19.432	orf19.432	-1.03734	3.52761e-11
C7_02420C	orf19.6469	orf19.6469	-1.0373	3.16671e-05
C6_04200C	orf19.1075.1	orf19.1075.1	-1.03588	2.17603e-12
C1_12510W	orf19.3765	RAX2	-1.03565	8.96522e-12
C1_02560W	orf19.2943.5	orf19.2943.5	-1.03528	0.00110779
C4_00950C	orf19.4699	orf19.4699	-1.03356	1.81521e-11
C3_05880C	orf19.7368	orf19.7368	-1.03301	0.029625
C1_04100C	orf19.1042	POR1	-1.03242	6.91193e-18
C6_01560W	orf19.3430	orf19.3430	-1.03043	2.63609e-06
C6_04570W	orf19.2151	NAG6	-1.03039	2.72203e-20
C4_01720C	orf19.4622	orf19.4622	-1.02885	2.30877e-12
C2_05250C	orf19.3554	AAT1	-1.02619	1.18236e-06
C1_03210C	orf19.3013	CDC12	-1.02617	6.63187e-08
C1_06090C	orf19.2436	orf19.2436	-1.02516	6.33571e-09
C4_03020W	orf19.2690	orf19.2690	-1.02398	3.05628e-14
C5_04250W	orf19.3908	MRV8	-1.0236	0.00011987
C3_06320W	orf19.7400	ALS7	-1.0201	1.22446e-05
C5_02700W	orf19.4288	CTA7	-1.01916	1.13358e-10
C4_05350W	orf19.1793	orf19.1793	-1.01419	1.34698e-10
C6_03830W	orf19.5758	SAL6	-1.00744	1.22078e-11
CR_05920C	orf19.6621	MHP1	-1.00516	3.16583e-08
C1_07680W	orf19.1228	HAP2	-1.0041	5.60834e-12
C1_12580W	orf19.3758	orf19.3758	-1.00213	2.4042e-16
C4_01320C	orf19.4655	OPT6	-1.00159	4.66912e-05
CR_02100C	orf19.2610	orf19.2610	-1.00143	1.19524e-06
C3_04930C	orf19.5962	HGT4	-1.00068	0.000555074
C1_13250W	orf19.4952	orf19.4952	-0.999372	9.12169e-10
C1_04880C	orf19.755	MRPL37	-0.99849	0.0279647
C1_12470W	orf19.69	orf19.69	-0.99806	4.46706e-11
C4_00200C	orf19.5645	MET15	-0.996777	2.40272e-06
C1_08700W	orf19.4728	orf19.4728	-0.996512	2.57944e-11
C1_12370W	orf19.5227	orf19.5227	-0.996503	4.92613e-07
C1_04290C	orf19.1064	ACS2	-0.995661	4.11647e-13
C1_11400C	orf19.663	GIN4	-0.992856	2.07775e-05
C7_01840W	orf19.6536	IQG1	-0.992806	0.00977727
C2_06510W	orf19.27	orf19.27	-0.989193	0.0101037
C2_03790C	orf19.842	ASR3	-0.987731	1.16412e-14
C1_10660W	orf19.1837	TBP1	-0.987704	2.37974e-12
C5_01230C	orf19.1946	orf19.1946	-0.987073	5.23628e-07
C1_03710C	orf19.1133	MSB1	-0.980703	0.000202515
C1_08570C	orf19.403	PCL2	-0.977414	0.0294682
C4_05820W	orf19.1267.1	orf19.1267.1	-0.97714	2.26798e-05
C7_02290W	orf19.6482	orf19.6482	-0.97365	0.0386468
CR_09700W	orf19.6592	orf19.6592	-0.973205	0.0174019
C6_03310W	orf19.5619	orf19.5619	-0.972368	2.04802e-10
C5_02070C	orf19.3161	orf19.3161	-0.971901	1.6167e-10
C5_03500W	orf19.6659	GAP6	-0.969641	3.07448e-05
C6_02890C	orf19.5565	HPD1	-0.968644	0.00758987
C2_07270W	orf19.2284	orf19.2284	-0.967399	0.00241514
C5_02000C	orf19.3171	ACH1	-0.966326	1.34785e-11
C4_06050W	orf19.4415	MED3	-0.96599	6.85121e-05
CR_05940W	orf19.460	CEK2	-0.965365	0.000778415
C1_11310C	orf19.671	PSP1	-0.963326	6.9177e-11
C5_02690W	orf19.4287	orf19.4287	-0.962757	4.17408e-06
C5_03240W	orf19.2655	BUB3	-0.960912	7.0442e-07
C1_12650C	orf19.6358	orf19.6358	-0.960745	6.12533e-09
CR_06270W	orf19.3879	orf19.3879	-0.959151	1.44994e-07
C1_05540C	orf19.411	orf19.411	-0.958656	3.40482e-08
C2_04010C	orf19.822	HSP21	-0.958381	9.29211e-10
C3_03490W	orf19.347	RSN1	-0.956266	1.75131e-05
C7_03500W	orf19.6707	orf19.6707	-0.952166	0.00107814
C2_10560C	orf19.5334	ZSF1	-0.947405	7.9921e-06
C6_02200C	orf19.3460	orf19.3460	-0.946032	0.0022062
C1_02170C	orf19.3674	GAL102	-0.942666	0.000181395
C1_05950C	orf19.2452	orf19.2452	-0.9415	3.52221e-05
C1_03760C	orf19.1033	STR2	-0.94039	1.80072e-09
C1_04180W	orf19.1052	orf19.1052	-0.939374	0.000710502
CR_07120C	orf19.9	orf19.9	-0.934411	0.000408056
C2_10530C	orf19.5325	KIN3	-0.932471	0.00917608
C3_05700W	orf19.7349	CHS4	-0.931587	7.61297e-07
CR_00200W	orf19.7514	PCK1	-0.930793	4.51144e-10
C2_09720W	orf19.1378	SUP35	-0.92836	2.01051e-15
C6_02880W	orf19.5564	orf19.5564	-0.928102	0.00958875
C3_04860W	orf19.5953	SFP1	-0.9239	0.0253007
C4_04120C	orf19.5297	orf19.5297	-0.921733	3.91615e-09
C1_08130C	orf19.5089	TERT	-0.921347	4.00341e-07
C4_06420W	orf19.2892	orf19.2892	-0.921245	0.0175445
C6_01410C	orf19.3443	OYE2	-0.919333	1.53639e-10
C2_07890W	orf19.2193	PRS5	-0.9182	9.95347e-08
CR_01680C	orf19.2559	CDC4	-0.914989	7.60858e-17
C1_02150W	orf19.3672	GAL10	-0.911969	4.64758e-08
C3_04300C	orf19.5873	POL1	-0.910262	0.00304021
CR_01630C	orf19.2552	orf19.2552	-0.908438	0.0344058
C2_10130W	orf19.1768	orf19.1768	-0.905975	0.00646347
C6_01720C	orf19.3414	SUR7	-0.904641	1.59994e-10
C1_13130C	orf19.4940	orf19.4940	-0.904471	0.000358061
C5_02380W	orf19.4246	orf19.4246	-0.904342	1.32681e-19
CR_07290W	orf19.6139	FRE7	-0.903668	4.28149e-06
C2_01950C	orf19.1507	AMN1	-0.902317	0.0169712
CR_05120W	orf19.642	orf19.642	-0.901181	1.15484e-05
CR_05770W	orf19.6635	orf19.6635	-0.900364	1.07218e-08
C1_13400C	orf19.4966	AGC1	-0.900282	0.00811295
CR_08510W	orf19.6420	PGA13	-0.900121	4.36997e-06
C6_02670C	orf19.5537	WSC2	-0.899865	2.24719e-13
C1_10890C	orf19.2328	orf19.2328	-0.896914	3.02498e-13
C1_06920C	orf19.6219	orf19.6219	-0.89614	0.0158412
CR_07560W	orf19.729.1	RGD3	-0.895075	2.87183e-07
C3_01130C	orf19.2515	orf19.2515	-0.892915	4.72922e-09
C4_06480C	orf19.2886	CEK1	-0.891839	0.000236895
C3_00760W	orf19.5379	ERG4	-0.889445	1.06939e-09
C2_08050C	orf19.2179	SIT1	-0.887652	0.0248097
C2_04500W	orf19.4502	orf19.4502	-0.885595	1.48642e-10
C1_00880W	orf19.6017	orf19.6017	-0.885338	0.0199903
C2_02250C	orf19.1543	OPI1	-0.884838	1.92798e-10
CR_02460W	orf19.3720	orf19.3720	-0.884828	4.825e-09
C2_03230C	orf19.908	FEN12	-0.88412	0.000176033
C5_00390C	orf19.951	orf19.951	-0.884088	0.000698516
C2_05770W	orf19.6888	orf19.6888	-0.88358	1.20702e-06
C5_05360C	orf19.4031	orf19.4031	-0.883326	0.000732179
CR_07280W	orf19.6140	FRE30	-0.877542	0.00027806
C5_00490C	orf19.940	BUD2	-0.876917	0.00184908
C5_01490C	orf19.4144	orf19.4144	-0.8745	4.05729e-13
C2_02040W	orf19.1519	orf19.1519	-0.870159	1.01026e-06
C4_01000C	orf19.4689	PGA57	-0.865647	0.0157496
C1_08610C	orf19.409	orf19.409	-0.864027	2.5794e-07
C5_04110W	orf19.3893	SCW11	-0.862366	0.00014056
C4_02500C	orf19.2752	ADR1	-0.862323	1.02341e-10
C1_12100C	orf19.5255	PXA2	-0.861537	9.2827e-06
C5_02590C	orf19.4273	orf19.4273	-0.86138	0.000172614
C2_03160C	orf19.5779	RNR1	-0.860996	0.000337267
C4_07230C	orf19.3077	VID21	-0.859674	4.99677e-07
C1_02840W	orf19.2972	PDE2	-0.859522	2.18605e-09
CR_09320C	orf19.7327	PHO88	-0.856001	0.0242907
C3_01890C	orf19.1658	orf19.1658	-0.85424	9.36865e-10
C1_02460W	orf19.2935	RPL10	-0.853985	1.53107e-12
CR_06100C	orf19.3863	orf19.3863	-0.852424	0.00149311
C4_05310W	orf19.1789	orf19.1789	-0.848236	0.000424555
C4_01390W	orf19.4647	HAP3	-0.847482	0.00162405
C6_01100W	orf19.117	SEC9	-0.8474	3.13626e-13
C1_03300C	orf19.3026	MAS1	-0.845681	9.13541e-08
C1_09690W	orf19.4833	MLS1	-0.842995	0.00150572
C3_07180C	orf19.6782	BMT1	-0.840336	0.0175414
C6_03360C	orf19.5625	orf19.5625	-0.839535	0.00373606
C2_04000C	orf19.823	orf19.823	-0.837877	3.10382e-05
C2_00280C	orf19.2105	orf19.2105	-0.836565	0.000208198
C6_01600W	orf19.3427	orf19.3427	-0.835913	0.0329371
C1_13120C	orf19.4939	MON2	-0.831978	5.31004e-06
C4_05900C	orf19.1277	orf19.1277	-0.831614	0.000217303
CR_05170C	orf19.638	FDH1	-0.831271	8.36022e-05
C5_03020W	orf19.4328	CCC2	-0.830341	8.63245e-08
C5_02840C	orf19.4308	HSL1	-0.827521	0.00113385
C4_06440C	orf19.2890	orf19.2890	-0.826007	2.49165e-05
C4_02630C	orf19.2736	HFL2	-0.825274	1.51897e-08
CR_02970C	orf19.2857	orf19.2857	-0.822404	3.73874e-09
C2_03040W	orf19.5797	PLC2	-0.822174	0.000563893
C1_01350C	orf19.3324	TIF	-0.819761	0.000882645
C4_02270C	orf19.4560	BFR1	-0.818392	0.016579
C6_00970C	orf19.99	HAL21	-0.818005	3.10968e-08
C5_02020C	orf19.3169	orf19.3169	-0.817611	2.48492e-06
C2_03420C	orf19.879	orf19.879	-0.817084	5.30673e-06
C5_04180W	orf19.3901	orf19.3901	-0.81571	0.000547191
C1_13170C	orf19.4945	MSH6	-0.81325	0.00185635
C5_04600C	orf19.3944	GRR1	-0.81136	6.38974e-09
C1_08770W	orf19.4735	orf19.4735	-0.811171	0.0044679
C3_01020W	orf19.2506	orf19.2506	-0.810971	3.35748e-06
C5_05470W	orf19.4045	EST1	-0.810386	3.6716e-09
C4_05790W	orf19.1265	orf19.1265	-0.810151	0.00422433
C1_01060W	orf19.3294	MBF1	-0.810055	3.37491e-09
C1_05690C	orf19.2481	orf19.2481	-0.809236	0.0228046
C1_00270W	orf19.6079	orf19.6079	-0.808324	2.72994e-06
C1_04090C	orf19.1041	orf19.1041	-0.808006	0.0137021
C2_01170C	orf19.2007	orf19.2007	-0.807222	5.05175e-08
C2_02200W	orf19.1536	orf19.1536	-0.807055	9.64336e-07
C2_02450C	orf19.1569	UTP22	-0.806729	0.000114984
C5_01590W	orf19.4153	orf19.4153	-0.806552	0.00650145
C1_11450C	orf19.657	SAM2	-0.804885	4.43036e-09
C1_02320C	orf19.3689	orf19.3689	-0.804822	1.04372e-08
C1_09140C	orf19.4772	SSU81	-0.803647	0.000209739
C1_09220W	orf19.4780	orf19.4780	-0.802991	2.13782e-08
CR_03710C	orf19.4370	orf19.4370	-0.802286	1.18492e-05
C3_03370C	orf19.334	orf19.334	-0.801578	6.2608e-08
CR_09690C	orf19.6594	PLB3	-0.800583	0.00142051
C7_00880C	orf19.7027	orf19.7027	-0.797618	0.000334567
CR_05670C	orf19.6645	HMO1	-0.796674	0.000328366
C4_04110W	orf19.5299.1	orf19.5299.1	-0.796394	0.000848118
C1_04500W	orf19.6844	ICL1	-0.795337	0.000980464
C1_14290C	orf19.7239	MDG1	-0.795178	0.000211959
C1_09850C	orf19.4850	orf19.4850	-0.795002	3.41618e-08
C1_08450C	orf19.390	CDC42	-0.794085	4.5256e-07
C3_00860W	orf19.6163	CSE4	-0.792809	0.00417797
C4_03890W	orf19.5045	PTP2	-0.790831	5.89472e-05
C4_00980C	orf19.4691	MRV1	-0.78938	0.0213338
C3_01000W	orf19.2504	BMS1	-0.789378	1.60093e-06
C1_07380C	orf19.4432	KSP1	-0.786876	0.00112173
CR_08460W	orf19.6414.3	TPM2	-0.786293	0.0180366
CR_06140W	orf19.3869	orf19.3869	-0.786193	8.92203e-06
CR_03870W	orf19.4358	orf19.4358	-0.784224	0.000221452
C3_01800C	orf19.1666	orf19.1666	-0.784042	0.0161702
CR_01420W	orf19.2528	orf19.2528	-0.783183	0.0164715
C1_04310C	orf19.1066	GIG1	-0.782131	0.0137021
C1_00290W	orf19.6078	POL93	-0.781829	0.000116514
C3_03480C	orf19.346	ALT1	-0.78092	3.95611e-09
C2_07220W	orf19.2278	orf19.2278	-0.780499	6.8959e-06
C6_00330C	orf19.1193	GNP1	-0.778898	1.40512e-06
C1_10650W	orf19.1836	APN2	-0.778218	0.0256421
C4_00130W	orf19.5636	RBT5	-0.778166	2.64143e-06
C4_05450C	orf19.1801	CBR1	-0.772459	0.0298379
C1_02040C	orf19.3661	orf19.3661	-0.768969	1.72657e-05
C3_03050C	orf19.301	PGA18	-0.767167	0.00130516
CR_05720W	orf19.6640	TPS1	-0.761789	8.29304e-06
CR_08160W	orf19.6376	PTC5	-0.76121	5.41384e-07
CR_03790C	orf19.4377	KRE1	-0.760582	9.87899e-06
C1_10180C	orf19.4887	ECM21	-0.760183	1.85725e-05
C1_04810W	orf19.761	TCO89	-0.758863	8.39662e-07
C1_12290C	orf19.5234	RBD1	-0.752359	3.17261e-05
CR_01490C	orf19.2533.1	orf19.2533.1	-0.750491	0.000195173
C3_03910W	orf19.6924	HTA1	-0.750228	3.95782e-08
C4_02060C	orf19.4585	TFG1	-0.748391	8.58965e-06
C4_02000C	orf19.4593	RGA2	-0.747117	0.00138971
C4_06190C	orf19.2919	MPH1	-0.746846	0.00259539
C4_03090W	orf19.2682	orf19.2682	-0.743842	0.000189591
C2_04740C	orf19.193	orf19.193	-0.743241	1.11278e-05
C2_03270W	orf19.903	GPM1	-0.741411	2.41391e-06
C2_10350C	orf19.1743	ACS1	-0.740898	0.00202182
CR_05730C	orf19.6639	orf19.6639	-0.740745	7.8624e-08
C5_02530W	orf19.4265	UAP1	-0.740629	0.00450299
C5_04170W	orf19.3900	orf19.3900	-0.737986	6.96867e-08
C6_04490W	orf19.2133	LIP4	-0.737417	0.000116548
C2_04180C	orf19.804	orf19.804	-0.736994	0.000406173
C7_02930C	orf19.5168	orf19.5168	-0.735122	0.00350309
C5_00800C	orf19.583	orf19.583	-0.73485	1.73752e-07
C2_04670W	orf19.149	orf19.149	-0.734317	2.56387e-08
C2_01980C	orf19.1510	SRD1	-0.729544	4.50587e-06
C2_06690C	orf19.1225	PEX22	-0.729462	0.00311386
CR_08420W	orf19.6408	orf19.6408	-0.729116	0.00458089
C2_02280W	orf19.1546	orf19.1546	-0.72639	1.36617e-05
C4_02250C	orf19.4565	BGL2	-0.723859	2.55416e-07
C4_00040W	orf19.367	CNH1	-0.722685	1.50386e-08
C2_07560W	orf19.1871	SWR1	-0.722667	3.86577e-05
C2_04400W	orf19.4513	orf19.4513	-0.721847	5.25214e-06
C5_02190C	orf19.4225.1	orf19.4225.1	-0.72003	5.25214e-06
C5_01580C	orf19.4152	CEF3	-0.71919	7.42247e-10
C4_06460C	orf19.2888	orf19.2888	-0.719127	0.00302708
C4_04240C	orf19.1426	orf19.1426	-0.718084	1.65831e-06
C6_02840C	orf19.5558	RBF1	-0.717669	0.0044443
C2_02370C	orf19.1559	HOM2	-0.717559	0.00453696
C2_03440W	orf19.876	PGA33	-0.712651	2.23628e-05
C1_12200W	orf19.5244	MCD4	-0.711348	0.0407551
C2_03240C	orf19.906	ROM2	-0.710113	2.83315e-05
C2_09940W	orf19.1358	GCN4	-0.707305	1.40501e-06
C1_03720C	orf19.1037	orf19.1037	-0.703898	4.02173e-06
C2_09880C	orf19.1363	orf19.1363	-0.703295	4.01126e-05
CR_07620W	orf19.6287	AAT21	-0.702667	0.00301964
CR_02000C	orf19.2601	HEM1	-0.70144	0.00289453
C2_02190C	orf19.1535	orf19.1535	-0.699883	0.00406924
C2_02570W	orf19.1582	orf19.1582	-0.698802	9.75786e-06
C2_07660W	orf19.2216	PDS5	-0.697812	0.000423022
C1_10400C	orf19.4910	FGR41	-0.696708	0.0292307
CR_01580C	orf19.2545	DOT6	-0.696627	5.3971e-06
C6_04500C	orf19.2135	TSM1	-0.693983	8.00879e-06
C1_02230W	orf19.3680	SEP7	-0.691843	9.8368e-05
CR_05490W	orf19.3519	SUA72	-0.691232	3.75814e-05
C7_03200C	orf19.5136	orf19.5136	-0.688866	0.012788
C4_01410W	orf19.4645	BEM1	-0.688752	1.91722e-05
C4_03880W	orf19.5043	orf19.5043	-0.687159	0.0309832
C1_03960C	orf19.4471	orf19.4471	-0.686965	0.000302613
C1_08400C	orf19.385	GCV2	-0.684537	8.55169e-06
CR_09610C	orf19.6601	orf19.6601	-0.683939	0.00736254
C2_09890W	orf19.1362	SMM1	-0.680702	0.00902769
C2_05200C	orf19.3550	SGO1	-0.67851	4.06081e-05
C6_04410C	orf19.2124	orf19.2124	-0.678309	5.19176e-07
C5_04320C	orf19.3919	orf19.3919	-0.678154	0.000129414
C1_11640C	orf19.1155	DPP2	-0.675499	0.0149665
C5_04060C	orf19.1283	MEC1	-0.674622	1.46583e-05
C3_05150W	orf19.5989	orf19.5989	-0.673821	0.0116718
C5_04830W	orf19.3969	SFL2	-0.673063	0.00176642
C2_09050C	orf19.199	orf19.199	-0.672223	0.00538634
C2_03430W	orf19.878	NBN1	-0.672049	0.00229925
C2_08100W	orf19.2175	orf19.2175	-0.670395	1.50104e-06
C2_09270C	orf19.4089	SGT1	-0.666931	6.4469e-06
C1_12970C	orf19.4928	SEC2	-0.664264	0.00152078
C6_01930W	orf19.685	YHM1	-0.663385	0.000497798
CR_02350C	orf19.3734	GEF2	-0.662891	4.25916e-08
C5_04570C	orf19.3941	URA7	-0.662472	7.90645e-07
C1_00790W	orf19.6027	orf19.6027	-0.661366	0.00816562
C2_04870C	orf19.4123	orf19.4123	-0.656134	8.62568e-07
C1_01130W	orf19.3301	orf19.3301	-0.654858	0.00049625
C4_05300W	orf19.1290	XKS1	-0.65387	2.97126e-07
C1_13410W	orf19.4967	COX19	-0.653381	0.00023868
C2_09130C	orf19.4072	IFF6	-0.652987	8.03449e-05
C6_00720C	orf19.3656	COX15	-0.651036	2.57893e-07
C6_04140C	orf19.4553	orf19.4553	-0.649511	4.13002e-06
C6_04520W	orf19.2138	ILS1	-0.649499	8.95415e-06
C3_03790W	orf19.6938	MEU1	-0.649051	0.00761003
CR_07150W	orf19.734	GLK1	-0.648405	1.83148e-05
C2_05580W	orf19.6871	orf19.6871	-0.647933	0.0448484
C7_03150W	orf19.5140	orf19.5140	-0.647401	1.60708e-05
C1_01560W	orf19.3345	SIZ1	-0.647179	5.37815e-06
C3_04330C	orf19.5876	orf19.5876	-0.64542	0.00420703
C1_00840C	orf19.6022	NRM1	-0.643904	0.0191133
CR_01670W	orf19.2558	orf19.2558	-0.642825	0.0119735
C1_12530C	orf19.3763	orf19.3763	-0.642326	0.0102852
C1_12820C	orf19.6340	orf19.6340	-0.64108	0.000470678
C5_01820W	orf19.3192	STI1	-0.639635	5.17468e-05
C1_12270W	orf19.5236	SRT1	-0.638222	3.05669e-05
CR_02990C	orf19.2862	RIB1	-0.638078	0.000165966
C1_11590W	orf19.1161	PLD1	-0.633358	2.30099e-06
C5_04070C	orf19.1282	CKS1	-0.632988	0.000167366
C6_03670C	orf19.5735.3	orf19.5735.3	-0.628435	0.00516332
C1_04520C	orf19.6846	PHO85	-0.628007	1.5619e-05
C7_03890C	orf19.7193	orf19.7193	-0.627848	0.0433483
C4_03410W	orf19.3367	orf19.3367	-0.627345	1.95451e-05
C1_08970W	snR128	snR128	-0.627291	1.18806e-06
C6_00390W	orf19.1201	orf19.1201	-0.623613	0.0300593
C3_04220C	orf19.5864	URK1	-0.623121	0.00150572
C3_00820W	orf19.1289	SCT1	-0.622864	2.49904e-07
CR_07000C	orf19.2365	POL2	-0.620558	0.00296929
C1_11190W	orf19.2297	ARL3	-0.6205	0.000390887
C1_12610W	orf19.3755	orf19.3755	-0.619363	0.000728299
C4_04760C	orf19.3804	orf19.3804	-0.618228	0.00563549
C2_04680W	orf19.150	TIM17	-0.618172	0.000231004
C2_00170C	orf19.2115	orf19.2115	-0.616906	0.000162516
C5_02710W	orf19.4290	TRR1	-0.616032	0.00146739
C4_02690W	orf19.2730	orf19.2730	-0.615146	1.54352e-06
C7_02050C	orf19.6512	EXO70	-0.613565	3.61266e-05
C2_06610C	orf19.35.1	orf19.35.1	-0.609674	7.36415e-06
C2_02460W	orf19.1570	ERG7	-0.609612	0.0039559
C1_08850C	orf19.4743	AFG1	-0.607981	0.00370753
C4_04160W	orf19.5293	orf19.5293	-0.605527	0.00115731
C2_00570W	orf19.2070	orf19.2070	-0.605412	0.0479659
C2_02970C	orf19.5806	ALD5	-0.602563	0.00123384
C4_02530W	orf19.2748	ARG83	-0.601699	0.000668463
C3_03900C	orf19.6925	HTB1	-0.601251	1.03716e-06
C2_09710C	orf19.1381	orf19.1381	-0.596946	0.000480036
C1_01070C	orf19.3295	orf19.3295	-0.59565	0.00200904
C6_00920W	orf19.93	orf19.93	-0.594796	7.87189e-05
C1_10460W	orf19.988	orf19.988	-0.594094	0.000173595
C5_04270C	orf19.3911	SAH1	-0.592208	2.26513e-06
C2_10030C	orf19.1779	MP65	-0.58448	7.75611e-09
C1_05680C	orf19.2483	RIM1	-0.583482	2.45254e-05
C4_07220C	orf19.3080	orf19.3080	-0.583445	0.000531427
C4_05130C	orf19.742	ALD6	-0.580569	0.00563549
C1_10220C	orf19.4892	TPK1	-0.578942	0.00361965
C2_01710W	orf19.1482	HSK3	-0.57849	0.0137298
C5_01390C	orf19.1927	SNM1	-0.577977	0.0118091
C1_03220C	orf19.3014	BMH1	-0.576188	0.00178127
C6_03300C	orf19.5618	orf19.5618	-0.574591	0.000452552
C5_04080C	orf19.1281	orf19.1281	-0.572737	0.0053098
C2_04750W	orf19.192	orf19.192	-0.57224	0.00387664
C1_08330C	orf19.5113	ADH2	-0.570536	0.0134095
C3_02240C	orf19.1621	GPA2	-0.570339	0.00702898
C4_06600W	orf19.2873	TOP2	-0.569858	0.00959592
C2_05990C	orf19.4121	orf19.4121	-0.569286	0.0269063
C1_10290W	orf19.4899	GCA1	-0.568775	0.000271776
CR_10680W	orf19.7655	RPO21	-0.56698	0.0177384
C2_07650C	orf19.1860.1	orf19.1860.1	-0.565409	0.00185407
C3_05360C	orf19.6973	orf19.6973	-0.564466	0.0239176
C4_02710C	orf19.2727	GRX3	-0.562528	5.23991e-05
C4_02860W	orf19.2710	orf19.2710	-0.559087	0.000259052
C1_03280W	orf19.3022	orf19.3022	-0.553984	0.0141549
C6_02800W	orf19.5553	orf19.5553	-0.55307	0.000969334
C1_14530W	orf19.7271	orf19.7271	-0.549574	7.79487e-05
C2_01210C	orf19.2003	HNM1	-0.548549	0.00162491
CR_07010W	orf19.2364	MIS11	-0.547489	0.00604383
C4_00880W	orf19.4705	orf19.4705	-0.544029	0.0350772
C2_03330C	orf19.895	HOG1	-0.541463	0.00931085
C2_06010W	orf19.4119	SPO72	-0.536213	0.00175123
C4_00080C	orf19.376	orf19.376	-0.534962	0.0197051
C2_04820W	orf19.182	orf19.182	-0.53406	0.00772565
CR_03120W	orf19.2414	orf19.2414	-0.532392	0.00178305
C4_01750C	orf19.4618	FBA1	-0.532316	0.000118159
C1_09430W	orf19.4805	orf19.4805	-0.530746	0.00937722
C1_12590W	orf19.3757	ATP20	-0.530722	0.0447238
CR_06540W	orf19.712	KIP1	-0.530236	0.00221243
C6_03810W	orf19.5755	orf19.5755	-0.529875	0.000408056
C5_00830C	orf19.586	ERV46	-0.529696	0.0167245
C1_07010W	orf19.6205	orf19.6205	-0.527606	0.0237495
C4_05530W	orf19.1234	FGR6-10	-0.526645	0.0310104
C1_10480W	orf19.991	DJP1	-0.525982	0.0154316
C4_05880W	orf19.1275	GAT1	-0.521879	0.0416594
C2_07830W	orf19.2198	FLC3	-0.519924	0.0127966
CR_07490C	orf19.6116	GLK4	-0.519675	0.00169225
C7_02450W	orf19.6464	orf19.6464	-0.519462	0.00642836
C3_02410C	orf19.229	orf19.229	-0.518812	0.00127045
C1_08960W	snR190	snR190	-0.517356	0.00143048
C2_00360C	orf19.2095	orf19.2095	-0.517	0.00251224
CR_08250C	orf19.6387	HSP104	-0.515185	0.0112115
CR_05610C	orf19.5843	SRR1	-0.514521	0.0213843
C5_01320W	orf19.1936	SNF1	-0.513702	1.81333e-05
CR_07190W	orf19.730	orf19.730	-0.509676	0.000169911
C1_07540C	orf19.2791	BBC1	-0.50909	5.26527e-05
C6_02600W	orf19.5530	NAB3	-0.506527	0.000120975
C1_04760C	orf19.768	SYG1	-0.506084	0.00900905
C2_06740W	orf19.3148	orf19.3148	-0.502025	0.0190363
CR_10840C	orf19.7676	XYL2	-0.500397	0.0433755
C1_02420C	orf19.2929	GSC1	-0.497473	0.000199871
CR_01730W	orf19.2568	IFU5	-0.496902	0.00159106
C5_00200C	orf19.978	BDF1	-0.495222	0.00657633
CR_05800C	orf19.6630	orf19.6630	-0.494785	0.0489156
CR_00310C	orf19.7502	orf19.7502	-0.494634	0.0157405
CR_06320C	orf19.3886	orf19.3886	-0.494298	0.0222458
CR_04030W	orf19.486	NIP100	-0.49289	0.0261303
C3_07070C	orf19.6793	orf19.6793	-0.490793	0.0428131
C2_00740C	orf19.2050	orf19.2050	-0.48991	0.00162467
C2_10220C	orf19.1759	PHO23	-0.489144	0.000278908
C1_10720C	orf19.2347	MNN2	-0.488563	0.0161042
C1_07560W	orf19.2789	orf19.2789	-0.488458	0.00608223
CR_03690W	orf19.4368	orf19.4368	-0.488014	0.00308978
C4_00070C	orf19.374	orf19.374	-0.487365	0.000171701
C2_01340W	orf19.1991	orf19.1991	-0.487136	0.000519305
C6_01110W	orf19.118	FAD2	-0.483782	0.00313831
C1_06730W	orf19.6237	RAC1	-0.483015	0.000631463
C4_04660C	orf19.3815	orf19.3815	-0.482102	0.00902928
C1_09030C	orf19.4759	COX5	-0.481289	0.00379547
C5_00730W	orf19.575	HYR3	-0.478982	0.0248281
C2_05930W	orf19.5213.2	COX9	-0.478954	0.00079688
C3_02270W	orf19.1618.1	orf19.1618.1	-0.476343	0.00956073
C2_08370C	orf19.1435	TEF1	-0.476207	4.08476e-06
CR_06470W	orf19.719	orf19.719	-0.47479	0.00238369
C3_05220W	orf19.6000	CDR1	-0.473978	0.00290814
CR_03310C	orf19.2393	orf19.2393	-0.473817	0.00154218
C4_03080W	orf19.2684	orf19.2684	-0.470603	0.000456035
C2_09970C	orf19.1355	orf19.1355	-0.470431	0.000207219
C1_04210C	orf19.1055	CDC3	-0.46625	0.000290784
C5_04280C	orf19.3912	GLN3	-0.465222	0.00811295
C4_03290W	orf19.2664	orf19.2664	-0.465153	0.0324131
C3_02600C	orf19.250	SLC1	-0.464527	0.0101826
C2_01590W	orf19.1467	COX13	-0.462736	0.000966068
C4_07210W	orf19.3084	orf19.3084	-0.462207	0.0198485
CR_07890W	orf19.610	EFG1	-0.460987	0.0047216
C2_04160W	orf19.805	orf19.805	-0.459234	0.0320631
C3_01940C	orf19.1654	orf19.1654	-0.455882	0.0445133
C5_02930C	orf19.4317	GRE3	-0.454977	0.0269063
CR_05740C	orf19.6638	PTC4	-0.453219	0.00965223
C5_02640W	orf19.4280	orf19.4280	-0.451899	0.0148966
C1_02220C	orf19.3679	orf19.3679	-0.450912	0.00708947
C5_03150W	orf19.4347	orf19.4347	-0.449239	0.0163932
C2_04880C	orf19.3521	ARH2	-0.447511	0.00848746
C1_13560W	orf19.4988	orf19.4988	-0.446168	0.0333697
C2_01330C	orf19.1992	SIR2	-0.443722	0.0131372
C2_01200C	orf19.2005	REG1	-0.443685	0.0103014
CR_08300C	orf19.6396	orf19.6396	-0.442121	0.0420885
C1_09370W	orf19.4799	CEF1	-0.439824	0.00514029
C2_06640C	orf19.1295	VAS1	-0.434745	0.0154868
C2_05570C	orf19.6869	orf19.6869	-0.427128	0.0255289
C6_01070C	orf19.113	CIP1	-0.424002	0.0197839
C2_07290W	orf19.2286	orf19.2286	-0.422835	0.0427412
C1_04480C	orf19.6842	TUS1	-0.420674	0.0361416
C5_00700C	orf19.568	SPE2	-0.418821	0.0124574
CR_06040W	orf19.3854	orf19.3854	-0.418066	0.0137125
C1_07410C	orf19.4427	SKP1	-0.415295	0.00574771
C2_04280W	orf19.792	orf19.792	-0.414765	0.025068
C1_03780C	orf19.1031	HMG1	-0.410301	0.00554788
C6_04250W	orf19.1082.1	orf19.1082.1	-0.40925	0.000387141
C5_01980C	orf19.3173	orf19.3173	-0.408386	0.0485779
C2_05780C	orf19.6889	MKK2	-0.406761	0.0156678
C4_04390W	orf19.1409.1	orf19.1409.1	-0.405911	0.018523
C2_00120C	orf19.1907	EMC9	-0.405816	0.0160246
C3_02490C	orf19.239	orf19.239	-0.404345	0.0466323
C4_00760W	orf19.4166	ZCF21	-0.401937	0.0335501
C2_03250W	orf19.905	AVT7	-0.398841	0.0127593
C1_10070C	orf19.4874	MNN23	-0.397989	0.0173657
C1_12260W	orf19.5237	VPH2	-0.39768	0.000983178
C3_02260C	orf19.1619	orf19.1619	-0.397234	0.00276578
C3_04180W	orf19.5861	KRE9	-0.38805	0.00798409
C2_01690W	orf19.1480	orf19.1480	-0.384881	0.0353542
C6_02930W	orf19.5569	orf19.5569	-0.384296	0.00508625
CR_07050C	orf19.2360	URA2	-0.384198	0.0299174
C2_05920C	orf19.5213.1	COX8	-0.384003	0.00787756
C4_02300W	orf19.2772	HOS3	-0.379702	0.0200949
C1_03370W	orf19.3037	orf19.3037	-0.37956	0.000843787
C5_00670C	orf19.921	HMS1	-0.376812	0.0412774
C6_00290W	orf19.1189	orf19.1189	-0.374069	0.0328676
C4_05970W	orf19.4407	orf19.4407	-0.369328	0.00898388
C4_04580W	orf19.3823	ZDS1	-0.36407	0.0446689
C4_00050W	orf19.371	orf19.371	-0.363801	0.0108877
C4_01900C	orf19.4602	MDH1-1	-0.359393	0.0352052
C6_03920W	orf19.5768	SNF4	-0.358833	0.0290426
C4_05680W	orf19.1253	PHO4	-0.353212	0.0329371
C4_04890C	orf19.3789	RPL24A	-0.353208	0.00590555
C3_00720W	orf19.5383	PMA1	-0.350734	0.0150843
C4_07060W	orf19.3103	orf19.3103	-0.348816	0.023333
CR_02670C	orf19.2826	orf19.2826	-0.323394	0.0313867
C2_09220W	orf19.4082	DDR48	-0.321177	0.015212
C3_02470C	orf19.236	RPL9B	-0.318778	0.0252072
CR_01240C	orf19.3230	BOI2	-0.313694	0.0452033
C5_00590W	orf19.930	PET9	-0.306316	0.0127038
C6_03260W	orf19.5614	orf19.5614	-0.290862	0.0335796
CR_03720W	orf19.4371	TAL1	0.272385	0.0287603
C1_01590C	orf19.3349	orf19.3349	0.280816	0.015745
C2_06870C	orf19.2241	PST1	0.288368	0.0496324
C1_13030C	orf19.4931	orf19.4931	0.307328	0.0384408
C2_00920W	orf19.2032	orf19.2032	0.32582	0.0306483
C6_03760C	orf19.5750	SHM2	0.33873	0.0248097
C2_04780W	orf19.188	orf19.188	0.34007	0.0143746
C2_08810C	orf19.3590	IPP1	0.343327	0.0185013
CR_01770C	orf19.2574	orf19.2574	0.348165	0.0479396
C3_03870C	orf19.6928	SAP9	0.351936	0.0351245
C6_04350C	orf19.1093	FLO8	0.3567	0.0492667
C1_01470W	orf19.3333	orf19.3333	0.356893	0.0485019
C2_03140C	orf19.5782	orf19.5782	0.361413	0.0225322
C4_03110W	orf19.2680	orf19.2680	0.362128	0.035352
C2_08990C	orf19.206	orf19.206	0.370241	0.0186
C1_04890W	orf19.754	YBN5	0.371242	0.0355826
C1_13060C	orf19.4932	orf19.4932	0.37312	0.0259587
CR_01520W	orf19.2538	PTC2	0.375103	0.0179269
CR_04200W	orf19.506	YDJ1	0.375584	0.0274347
CR_07480W	orf19.6117	orf19.6117	0.376147	0.0277406
C2_04760W	orf19.191	KIC1	0.382464	0.00827197
C1_10670C	orf19.1839	RPA190	0.391349	0.0244889
C2_04190C	orf19.802	UGA1	0.393153	0.00996917
C5_03160W	orf19.4348	MED14	0.394501	0.0453875
C2_10870W	orf19.5370	orf19.5370	0.395321	0.0112115
C6_04130C	orf19.4555	ALS4	0.396834	0.0249362
C2_04170C	orf19.804.1	orf19.804.1	0.399674	0.00931085
C6_02850W	orf19.5559	RAV2	0.400129	0.0429446
C3_03710W	orf19.6948	CCC1	0.402447	0.0263916
C6_01610W	orf19.3426	ANB1	0.405387	0.0106106
C5_02560C	orf19.4269	orf19.4269	0.406235	0.00137731
C1_05240C	orf19.441	RPT1	0.408452	0.0428599
C2_06800C	orf19.2231	orf19.2231	0.409441	0.022717
C1_04860W	orf19.757	orf19.757	0.410309	0.0495465
CR_03230W	orf19.2400	orf19.2400	0.412236	0.0248245
C3_01670W	orf19.1677	orf19.1677	0.41384	0.0310419
C1_01520C	orf19.3340	SOD2	0.414209	0.0230851
CR_02790C	orf19.2837	ALG5	0.414965	0.0376472
C1_03400W	orf19.3041	orf19.3041	0.415995	0.0173762
C5_02210W	orf19.4228	orf19.4228	0.417034	0.0159617
C5_01530C	orf19.4148	orf19.4148	0.4199	0.0378292
C4_00170W	orf19.5642	orf19.5642	0.420721	0.000944649
C4_05760W	orf19.1261	CGT1	0.421366	0.019377
C1_06590C	orf19.6252	orf19.6252	0.426139	0.0353542
C2_03910C	orf19.834	orf19.834	0.426776	0.0310625
C2_03520C	orf19.868	ADAEC	0.427002	0.00991357
C5_05410C	orf19.4040	ILV3	0.428907	0.035352
C3_01960C	orf19.1652	POX1-3	0.43127	0.0141765
C1_09490C	orf19.4813	GUA1	0.431398	0.024271
C2_02350C	orf19.1555	SAC3	0.431554	0.0451759
C2_00930C	orf19.2031	VPS24	0.431961	0.000621049
C2_01990C	orf19.1513	FAB1	0.431981	0.00426197
C6_02120W	orf19.3496	CHC1	0.433444	0.0156083
C5_04330W	orf19.3919.1	orf19.3919.1	0.434842	0.0169616
C6_02720C	orf19.5543	orf19.5543	0.43517	0.0170479
C2_10100W	orf19.1771	CWC22	0.436565	0.0190016
CR_06260W	orf19.3878	orf19.3878	0.436694	0.0344173
C5_04730C	orf19.3959	SSD1	0.437852	0.000111082
C1_08180C	orf19.5095	orf19.5095	0.437904	0.00420703
C4_00780C	orf19.4163	orf19.4163	0.439357	0.00464807
C1_11930W	orf19.5274	orf19.5274	0.440432	0.0210665
C3_03180C	orf19.317	PNP1	0.440658	0.0347155
C2_02590W	orf19.1585	ZRT2	0.441301	0.00246603
C4_06030W	orf19.4413	CMD1	0.444072	0.00178827
C7_03220C	orf19.5133	ZCF29	0.447729	0.00106684
C1_04200C	orf19.1054	orf19.1054	0.451153	0.00281081
C1_12620W	orf19.6362	SPA2	0.451625	0.00470376
C3_03730C	orf19.6944	PHB1	0.452443	0.0323589
C3_03330C	orf19.332	orf19.332	0.453364	0.0324156
C4_06060W	orf19.4416	VPS13	0.454553	0.0200838
C1_01530C	orf19.3341	orf19.3341	0.454656	0.0134055
C4_01870C	orf19.4606	ERG8	0.456163	0.0355812
C4_01490W	orf19.4635	NIP1	0.459623	0.027274
C2_08870C	orf19.220	PIR1	0.460749	0.00364399
C1_10310W	orf19.4901	orf19.4901	0.461137	0.0157496
C1_09980C	orf19.4864	orf19.4864	0.461162	0.00535534
C6_00990W	orf19.101	RIM9	0.462958	0.000183964
C2_04130W	orf19.808	orf19.808	0.463137	0.0132316
C4_04700W	orf19.3812	SSZ1	0.464193	0.0125063
C1_11010C	orf19.2313	orf19.2313	0.466761	0.0315958
C2_08110W	orf19.2174	RAD57	0.46757	0.0280931
C4_06000W	orf19.4410	ALG1	0.469672	0.0471603
C6_00870C	orf19.88	ILV5	0.470122	0.00755729
C1_08900W	orf19.4749	orf19.4749	0.47176	0.00218628
C1_07020C	orf19.6203	PUT3	0.474841	0.0207836
C4_00220C	orf19.5647	SUB2	0.475898	0.0467678
C4_05290W	orf19.1291	ABZ1	0.477127	0.00100418
C5_04300C	orf19.3915	orf19.3915	0.477503	0.01015
C4_03050C	orf19.2686	orf19.2686	0.47962	0.032689
C1_10090C	orf19.4878	orf19.4878	0.48167	0.00649997
C2_08640C	orf19.3612	PST2	0.482276	0.00582814
C3_01610W	orf19.1682	orf19.1682	0.482783	0.00882602
C1_08500C	orf19.395	ENO1	0.48347	0.00700283
C4_00570C	orf19.4186	PCT1	0.484417	0.00398315
C1_07000W	orf19.6208	MEF2	0.485546	0.0336413
CR_04480C	orf19.539	LAP3	0.4864	2.80414e-05
C6_02630C	orf19.5533	orf19.5533	0.487992	0.0293848
C1_08050W	orf19.5077	orf19.5077	0.488232	0.0127038
C3_03400C	orf19.337	VTI1	0.490038	0.0335012
C6_02730W	orf19.5544	SAC6	0.494202	0.00135552
CR_03490W	orf19.4392	DEM1	0.49894	0.0397437
C1_09020W	orf19.4758	orf19.4758	0.504049	0.00517665
C1_12350W	orf19.5229	orf19.5229	0.504996	0.0174617
C4_02320C	orf19.2770.1	SOD1	0.505161	0.00125741
C2_08860W	orf19.223	orf19.223	0.507881	0.00875656
C1_12810W	orf19.6341	orf19.6341	0.507964	0.0250938
C2_05790C	orf19.6891	RFC1	0.511597	0.016643
C1_06670W	orf19.6244	orf19.6244	0.512124	0.0379364
C2_08760C	orf19.3599	TIF4631	0.512659	9.69168e-05
C1_02600W	orf19.2948	SNO1	0.516708	0.00795306
C1_02880C	orf19.2977	MIA40	0.517909	0.00256156
C2_07100W	orf19.2265	orf19.2265	0.518785	0.0164016
C1_12240C	orf19.5239	orf19.5239	0.518989	0.0391964
C1_02050C	orf19.3663	PHO91	0.519897	0.000267538
CR_10350C	orf19.7611	TRX1	0.521057	0.0497216
C1_03730C	orf19.1036	MNS1	0.521418	0.0379239
CR_02810W	orf19.2839	CIRT4B	0.522025	0.00157919
C1_08090C	orf19.5081	FUN12	0.522933	0.00789846
C5_02740W	orf19.4294	orf19.4294	0.524241	0.0134522
C7_02910W	orf19.5170	ENA21	0.524407	0.00157322
C1_02830W	orf19.2971	orf19.2971	0.525448	0.0433483
C1_06850W	orf19.6225	PCL7	0.525831	0.00213508
C5_04290C	orf19.3914	orf19.3914	0.526806	0.00252732
C5_03090W	orf19.4339	VPS4	0.526935	0.00212171
C4_06230C	orf19.2915	orf19.2915	0.527232	0.0111594
C5_02270W	orf19.4233	THR4	0.530187	0.0042341
CR_01500W	orf19.2534	PIN4	0.530909	0.00554788
C1_11550W	orf19.1164	GAR1	0.531297	0.00244192
C3_03590W	orf19.357	orf19.357	0.531571	0.00754248
CR_06840W	orf19.1849	orf19.1849	0.535041	0.019412
C3_01410C	orf19.1710	ALI1	0.536322	0.00442963
CR_05080W	orf19.645.1	VMA13	0.536359	0.00882456
C2_00500W	orf19.2077	ZCF9	0.538248	0.018736
CR_03530W	orf19.4396	orf19.4396	0.540367	0.000163949
C2_07760W	orf19.2204	orf19.2204	0.541179	0.000333471
C2_07550W	orf19.1872	orf19.1872	0.543488	5.87884e-05
C2_09690C	orf19.1383	orf19.1383	0.543673	0.0190152
C1_01160C	orf19.3304	orf19.3304	0.544683	0.0439823
C1_01900C	orf19.4533	orf19.4533	0.545051	0.0282654
C2_01220W	orf19.2002	orf19.2002	0.545798	0.00134654
C2_01310W	orf19.1994	orf19.1994	0.546432	0.0016993
C6_01830W	orf19.3401	CTA1	0.548468	0.00415841
C1_12770W	orf19.6345	RPG1A	0.548469	0.0057967
C1_00740C	orf19.6032	SPE1	0.549326	0.0108501
C4_06210C	orf19.2917	orf19.2917	0.551802	0.0149066
C5_01440C	orf19.4134	orf19.4134	0.551915	0.0180885
CR_07210W	orf19.6151	ARC15	0.552137	0.00860034
C5_02310C	orf19.4239	orf19.4239	0.552836	0.00918944
C4_02470C	orf19.2755	orf19.2755	0.553749	0.000130806
C2_02420C	orf19.1565	orf19.1565	0.553869	0.0386873
C1_02280C	orf19.3685	PSY2	0.556967	0.0390373
C1_09240C	orf19.4783	orf19.4783	0.557941	0.00737941
C1_11380W	orf19.665	NEP1	0.558053	0.0272177
C6_00460C	orf19.4213	FET3	0.558809	0.0202445
C6_03650C	orf19.5734	POP2	0.560213	0.0214287
C1_08910C	orf19.4750	orf19.4750	0.561162	0.015237
C1_03200C	orf19.3012	ARO80	0.562516	0.0287603
C1_10160W	orf19.4885	MIR1	0.562519	0.00133135
C4_03130W	orf19.2677	orf19.2677	0.563935	0.00948556
C5_01840C	orf19.3188	TAC1	0.565178	0.000185105
C2_03180C	orf19.5776	TOM1	0.565994	2.73058e-05
C2_02100W	orf19.1526	SNF2	0.565994	6.8676e-05
C4_04710W	orf19.3811	GYP1	0.566813	0.00795306
C5_03760C	orf19.1119	MTR10	0.568547	0.00829034
C1_08870C	orf19.4746	JIP5	0.569188	0.0371518
C3_03420C	orf19.339	NDE1	0.569586	0.000167115
C4_03960W	orf19.787.1	orf19.787.1	0.57019	0.0100686
C1_03670C	orf19.3065	DAO1	0.571996	0.0239473
C1_13280C	orf19.4954	orf19.4954	0.572348	0.0118107
C2_04650C	orf19.145	RPB4	0.572976	0.0201529
C3_06870W	orf19.6814	TDH3	0.573158	0.000439594
C6_02280W	orf19.3469	orf19.3469	0.57612	0.0059772
C6_00750C	orf19.3651	PGK1	0.577206	0.000140347
C2_03340W	orf19.894	orf19.894	0.577214	0.0292324
C3_02120W	orf19.1634	orf19.1634	0.577962	0.00310306
C7_03450C	orf19.1331	HSM3	0.580297	0.0433483
C4_04990C	orf19.3781	orf19.3781	0.580592	0.0122246
C6_00590W	orf19.4199	SLY41	0.581156	0.00057712
C5_02150C	orf19.4221	ORC4	0.581417	0.002176
C4_06500W	orf19.2884	CDC68	0.581905	0.000690048
CR_03860C	orf19.4357	orf19.4357	0.582322	0.00068713
C1_10230C	orf19.4893	orf19.4893	0.583749	9.07734e-05
C3_00910W	orf19.6168	orf19.6168	0.584671	0.000336099
CR_06960W	orf19.2369	orf19.2369	0.585529	0.0215168
C4_07100C	orf19.3098	orf19.3098	0.586903	0.0293466
C4_02550C	orf19.2746	EMP70	0.587341	0.00815557
C2_04570W	orf19.4492	orf19.4492	0.587505	0.0336413
CR_01610C	orf19.2549	SHP1	0.588105	0.000274411
C5_04660C	orf19.3951	TIP1	0.588168	0.0210268
C2_05940C	orf19.5214	VPS33	0.589503	0.0261181
C2_07430C	orf19.1888	orf19.1888	0.589891	0.000592527
C5_01770C	orf19.3198	OBPA	0.589976	0.0022521
CR_03960C	orf19.478	orf19.478	0.590151	0.0372338
C7_02090C	orf19.6508	orf19.6508	0.592259	0.0167202
C2_00400C	orf19.2091	orf19.2091	0.593295	0.00351025
C4_05420C	orf19.1798	TSC2	0.593367	0.00129516
C4_03400W	orf19.3366.1	orf19.3366.1	0.593377	0.0388614
C6_02180W	orf19.3458	orf19.3458	0.593605	0.00635617
C2_09560C	orf19.1400	orf19.1400	0.594073	0.0104157
C2_07400C	orf19.1891	APR1	0.594304	4.19188e-09
C6_03450C	orf19.5705	NAM2	0.598934	0.0108501
C2_02770W	orf19.5828	orf19.5828	0.599059	8.90323e-05
C2_08710W	orf19.3605	PEX17	0.599106	0.00181613
C2_01350C	orf19.1990	SNX4	0.600126	0.000123043
C4_05180C	orf19.748	orf19.748	0.601599	0.0148296
C7_03390C	orf19.1336	PUP3	0.601931	9.1287e-05
C4_03390W	orf19.3366	CSH3	0.603586	0.0352902
C1_12910W	orf19.4921.1	orf19.4921.1	0.603973	0.0316713
C2_06070W	orf19.4114	FAA2-1	0.604762	0.00915564
C4_05610C	orf19.1246	orf19.1246	0.604963	1.44084e-06
C4_01560C	orf19.4629	orf19.4629	0.605404	0.00487871
C2_06000W	orf19.4120	LAS1	0.605532	0.00224936
C1_02010C	orf19.4524	ZCF24	0.60609	0.0115265
C4_05430C	orf19.1799	GAP5	0.606377	0.00937852
CR_02430C	orf19.3722	orf19.3722	0.607384	0.00923848
C2_03410W	orf19.880	orf19.880	0.608096	0.0119613
C2_01010W	orf19.2021	HGT8	0.608404	5.08542e-05
C1_02650W	orf19.2954	orf19.2954	0.608471	0.00899393
C1_05770C	orf19.2474	PRC3	0.60956	0.000174099
CR_00470W	orf19.7487	orf19.7487	0.609993	0.000536675
C6_00910C	orf19.92	orf19.92	0.611363	0.000898599
C4_03820C	orf19.5037	HRQ2	0.611901	0.0135774
C7_02150C	orf19.6500	ECM42	0.61258	0.00860514
C4_03800C	orf19.1298	NUP84	0.614101	0.0218928
C3_01210C	orf19.1730	orf19.1730	0.614996	0.000928586
C1_04030W	orf19.4478	orf19.4478	0.617886	0.021981
C4_03350C	orf19.3362	orf19.3362	0.619201	0.00956762
C1_09280W	orf19.4787	orf19.4787	0.62039	0.0320374
C1_10680C	orf19.1840	orf19.1840	0.620996	6.13256e-07
CR_03330W	orf19.2391	orf19.2391	0.621104	0.0203515
C4_06160W	orf19.2921	orf19.2921	0.622095	0.0495465
C5_00610C	orf19.928	orf19.928	0.623848	0.00543074
C1_06060C	orf19.2439	ACP1	0.624536	0.00109119
C5_03260C	orf19.2653	orf19.2653	0.626012	0.0285886
C1_05750C	orf19.2476	orf19.2476	0.626193	0.0246751
CR_03220C	orf19.2401	orf19.2401	0.62731	0.0485779
C2_07500C	orf19.1878	MED4	0.627429	0.0324131
C5_05190W	orf19.4012	PCL5	0.628528	0.00900264
C7_02470C	orf19.6462	orf19.6462	0.62859	0.0363888
C1_01490W	orf19.3335	orf19.3335	0.629278	0.000779663
CR_03150W	orf19.2410	SYS3	0.629876	2.67641e-05
C5_02480W	orf19.4258	orf19.4258	0.629886	0.000293573
C7_03400C	orf19.1335	orf19.1335	0.630907	0.00342217
C1_04950C	orf19.48	RPM2	0.632338	0.000908904
C5_03940C	orf19.3218	orf19.3218	0.632509	7.51517e-05
C6_04080W	orf19.1214	orf19.1214	0.6326	0.00266946
C4_03450C	orf19.3371	JAB1	0.633283	2.43343e-06
C6_03150C	orf19.5601	orf19.5601	0.633828	0.000580497
C3_02760C	orf19.267	orf19.267	0.634234	0.00598512
C4_06870W	orf19.3123	RPT5	0.634583	9.80498e-05
C6_02620C	orf19.5532	orf19.5532	0.634601	0.027274
C2_07740W	orf19.2208	orf19.2208	0.637562	8.36176e-06
C6_04170C	orf19.74	SEC5	0.63796	4.64553e-05
C5_01180W	orf19.1954	PUS4	0.63894	0.00472034
C1_04080W	orf19.1040	MAD2	0.639216	0.00630018
C5_01940W	orf19.3177	orf19.3177	0.640138	0.0375993
C2_05100C	orf19.3541	ERF1	0.641084	0.0194994
C1_06100C	orf19.2435	MSI3	0.642493	1.58376e-05
C3_01170W	orf19.3154	orf19.3154	0.642916	0.0397437
CR_01820W	orf19.2582	orf19.2582	0.644272	0.000102334
C4_05280W	orf19.2629	USO1	0.644341	0.000589902
C4_00860C	orf19.4706	orf19.4706	0.644769	0.0151642
C5_02230W	orf19.4230	orf19.4230	0.648734	3.2046e-05
C5_04100W	orf19.1279	CDS1	0.648835	0.0016886
C1_05050C	orf19.58	RRP6	0.649067	0.000114632
C2_07000W	orf19.2256	orf19.2256	0.649315	0.0185134
C4_05060W	orf19.3773	CDL1	0.649562	0.000954375
C2_00190C	orf19.2113	orf19.2113	0.65063	4.87975e-06
C4_05100C	orf19.738	MYO5	0.650886	2.22854e-06
C4_03680C	orf19.1310	orf19.1310	0.652799	0.0454692
C3_00770C	orf19.5378	SCL1	0.654224	0.016546
C2_03830W	orf19.839	orf19.839	0.655143	0.00934578
CR_06910W	orf19.1842	BUD5	0.656591	1.53466e-05
C1_10490W	orf19.992	LKH1	0.656665	0.000132526
C1_07590C	orf19.2786	orf19.2786	0.656897	0.000665275
C4_03860C	orf19.5041	orf19.5041	0.657858	0.0332844
C2_01890W	orf19.1499	CTF1	0.658299	0.000108943
C1_13420C	orf19.4969	KEM1	0.659377	8.10089e-07
C3_02350W	orf19.1609	orf19.1609	0.659858	0.00648395
C5_01720C	orf19.3203	RCY1	0.660066	0.00594027
C4_05770C	orf19.1263	CFL1	0.662936	0.000318962
C6_03320W	orf19.5620	orf19.5620	0.663856	6.32637e-05
C6_02310W	orf19.3473	orf19.3473	0.668017	0.00168376
C7_03320C	orf19.1343	MED16	0.668103	0.00981768
C3_00880W	orf19.6165	KGD1	0.669326	1.48472e-05
C6_01920C	orf19.684	orf19.684	0.670506	0.0162196
C5_00940C	orf19.1973	HAP5	0.670642	0.0355636
C2_07130C	orf19.2268	RCK2	0.672265	8.16955e-06
CR_05750W	orf19.6637	orf19.6637	0.674462	2.97802e-07
C5_04150C	orf19.3898	orf19.3898	0.675051	0.0147109
C1_13260W	orf19.4952.1	orf19.4952.1	0.675079	0.000111082
C4_05550C	orf19.1236	GVP36	0.675211	1.31851e-07
C4_00440C	orf19.5673	OPT7	0.675602	0.0356152
C1_04400C	orf19.5197	APE2	0.675736	4.96239e-06
CR_08350W	orf19.6403	orf19.6403	0.676231	0.00179858
CR_05010W	orf19.652	orf19.652	0.676359	0.0150843
C1_03740W	orf19.1035	WAR1	0.67645	0.000197335
C1_07690C	orf19.1229	orf19.1229	0.678455	7.6246e-06
C3_01220W	orf19.1729	orf19.1729	0.678701	0.0263822
C4_06800W	orf19.3129	orf19.3129	0.67964	0.00103114
C2_07610C	orf19.1864	orf19.1864	0.680433	0.000286763
C6_03900W	orf19.5765	NUP82	0.680513	5.37683e-06
C3_02650W	orf19.257	orf19.257	0.680722	0.00130389
C1_03510C	orf19.3053	orf19.3053	0.681031	0.000143425
C2_10340W	orf19.1744	HEM4	0.681092	0.0128253
C1_05260C	orf19.440	SDH1	0.683982	0.0243227
C2_05640W	orf19.6874	orf19.6874	0.684377	0.00014486
C4_01460C	orf19.4639	orf19.4639	0.684563	0.00651766
C3_01500C	orf19.1699	BZZ1	0.687573	0.00115655
C1_03100W	orf19.3003	orf19.3003	0.68812	6.69955e-05
C3_02080W	orf19.1638	orf19.1638	0.690861	0.00186052
C5_05110C	orf19.4003	TIP20	0.691744	0.00241303
C2_10190C	orf19.1762	OCA1	0.69494	0.0320957
C1_08380W	orf19.382	TEF2	0.696608	1.22736e-07
C7_01990C	orf19.6522	orf19.6522	0.698782	1.86889e-05
C2_04250W	orf19.795	VPS36	0.700624	0.0141611
C4_06790W	orf19.3130	orf19.3130	0.701891	0.0188141
C2_02500W	orf19.1574	orf19.1574	0.70492	0.0112254
C1_09200W	orf19.4778	LYS142	0.707273	0.000445768
C5_04840C	orf19.3970	orf19.3970	0.708676	0.0243817
C6_00880W	orf19.89	PEX7	0.709249	0.00535046
CR_04240C	orf19.512	orf19.512	0.709448	0.000137492
C7_02960C	orf19.5165	orf19.5165	0.710077	0.000538375
C1_03680W	orf19.3066	ENG1	0.711583	0.000233381
C2_04730W	orf19.194	orf19.194	0.712302	0.0285362
C7_03070C	orf19.5148	CYR1	0.71264	2.3433e-09
C4_04810C	orf19.3798	orf19.3798	0.715336	0.0246094
C2_01820C	orf19.1491	orf19.1491	0.717285	0.0149665
CR_03210C	orf19.2402	SSU72	0.718041	0.000946208
C6_02560W	orf19.5525	orf19.5525	0.71856	0.000236742
CR_03040C	orf19.2425	HGT18	0.718603	9.24673e-07
C6_04530C	orf19.2143	orf19.2143	0.721058	0.000124176
C2_00860C	orf19.2038	orf19.2038	0.721152	8.42301e-07
C1_11540C	orf19.1166	CTA3	0.721285	4.81781e-09
C6_00640C	orf19.4194	orf19.4194	0.72173	0.0338061
C2_03030W	orf19.5798	LIG4	0.722487	0.00013396
CR_04090C	orf19.492	ADE17	0.723445	7.10074e-09
CR_04720C	orf19.1734	orf19.1734	0.723659	0.000214123
CR_01800C	orf19.2580	HST2	0.724266	0.0417576
C3_01180C	orf19.3156	orf19.3156	0.725001	9.35979e-05
C2_03050W	orf19.5796	SHE9	0.725418	0.034641
C1_06440C	orf19.6266	orf19.6266	0.725559	0.00963446
C5_02900W	orf19.4312	orf19.4312	0.726394	0.0079873
C5_03690W	orf19.6681	orf19.6681	0.726741	0.0151642
C2_03900C	orf19.835	orf19.835	0.727304	0.000141615
C3_02020W	orf19.1646	orf19.1646	0.727987	0.000922218
C6_03350C	orf19.5623	ARP4	0.728082	0.00376634
C4_02790C	orf19.2717	SAS10	0.728829	0.00281066
C6_01550C	orf19.3431	orf19.3431	0.729698	0.000456707
C4_05660C	orf19.1251	BRN1	0.730489	0.0221113
C4_02800W	orf19.2715	RPC53	0.731473	0.00161347
C2_06650C	orf19.1296	orf19.1296	0.731508	0.0451759
C5_01930W	orf19.3178	orf19.3178	0.734809	8.85547e-05
CR_02380C	orf19.3730	orf19.3730	0.735234	0.0212385
CR_04740C	orf19.6317	ADE6	0.735286	2.98506e-08
C5_01410C	orf19.4131	orf19.4131	0.735445	0.00811295
C4_05110C	orf19.740	HAP41	0.737557	0.000182045
CR_08200C	orf19.6382	orf19.6382	0.738927	6.99739e-06
C3_00950C	orf19.2499	orf19.2499	0.739067	0.0116576
C1_11090C	orf19.2307	orf19.2307	0.739166	0.000727392
C6_02860W	orf19.5561	STE23	0.739827	1.41655e-07
C2_01700C	orf19.1481	HAP42	0.739835	1.74418e-05
C2_01920C	orf19.1504	orf19.1504	0.740131	4.79291e-07
CR_04180C	orf19.504	orf19.504	0.740898	7.36496e-06
C7_02520W	orf19.6458	orf19.6458	0.741116	0.00101694
C3_00800W	orf19.3071	MIH1	0.742969	0.000415535
C1_09310C	orf19.4791	orf19.4791	0.743149	2.8034e-06
CR_03050C	orf19.2423	ZCF11	0.744469	0.0020533
C3_04270C	orf19.5870	CTP1	0.7454	0.0492667
C2_08720W	orf19.3604	orf19.3604	0.748782	0.000238358
C3_00750W	orf19.5380	LYS144	0.749356	0.000927858
CR_03070W	orf19.2419	orf19.2419	0.7495	0.0106106
C1_06720C	orf19.6238	orf19.6238	0.750634	0.03554
C1_09230C	orf19.4781	GRP1	0.750929	0.0156509
C5_04310W	orf19.3916	orf19.3916	0.754429	0.022031
C2_03640W	orf19.854	UGA11	0.754514	0.0132409
CR_02550C	orf19.168	orf19.168	0.754612	0.0462807
C1_04680W	orf19.778	PIL1	0.757186	1.91286e-06
C1_06010W	orf19.2444	CHS7	0.758847	0.00018371
C3_02920W	orf19.285	orf19.285	0.759504	0.000515684
C1_06660W	orf19.6245	orf19.6245	0.760987	1.8317e-08
CR_07350W	orf19.6134	orf19.6134	0.763253	0.00162294
C1_04640W	orf19.782	orf19.782	0.76393	0.00152416
C7_02550C	orf19.6455	orf19.6455	0.764031	0.0446689
C1_04380W	orf19.5200	SIT4	0.765455	0.0049081
C4_03150W	orf19.2675	orf19.2675	0.768795	0.000196193
CR_06250W	orf19.3877	orf19.3877	0.77119	0.000467357
C2_04850C	orf19.4127	orf19.4127	0.773078	2.94759e-14
C3_06190C	orf19.7414	ALS6	0.773261	0.00786836
C5_05380W	orf19.4032	RPN5	0.773432	3.17755e-09
C6_04610C	orf19.2158	NAG3	0.773774	0.00676311
C6_00690W	orf19.3660	orf19.3660	0.773784	0.0317853
C1_06560W	orf19.6255	orf19.6255	0.774705	0.0225322
C3_01570W	orf19.1686	orf19.1686	0.776756	0.0191115
C6_01330C	orf19.3450.1	orf19.3450.1	0.778323	0.00605064
C4_03320W	orf19.1440	orf19.1440	0.778521	0.00459328
C2_01850W	orf19.1494	RAD23	0.778658	4.54373e-07
C5_01745W	0	C5_01745W	0.779809	0.000132526
C3_03840C	orf19.6931	orf19.6931	0.779992	0.00777425
C2_07040W	orf19.2260	orf19.2260	0.780135	0.00257265
C5_04040C	orf19.1286	orf19.1286	0.781083	0.00846712
C3_04810C	orf19.5943.1	orf19.5943.1	0.781086	7.95725e-06
C5_01920C	orf19.3180	orf19.3180	0.781126	5.6506e-06
C1_11300C	orf19.672	orf19.672	0.781632	0.00103857
C2_07960C	orf19.2185	NSA1	0.782477	0.0180366
C4_05810W	orf19.1267	orf19.1267	0.782522	1.83588e-05
C5_01520C	orf19.4147	GLR1	0.783687	1.32295e-05
C2_07510W	orf19.1877	orf19.1877	0.783993	0.00713265
C3_01420C	orf19.1709	orf19.1709	0.78537	0.00419803
C2_00730C	orf19.2051	orf19.2051	0.785761	0.000190953
C4_06820C	orf19.3127	CZF1	0.786104	0.000189591
CR_04450C	orf19.536	orf19.536	0.787183	0.00919826
CR_10860C	orf19.7680	CTA26	0.787185	3.74742e-07
C6_03330C	orf19.5621	orf19.5621	0.78771	0.00126675
C3_00670C	orf19.5389	FKH2	0.787774	0.0209337
CR_00910W	orf19.3264.1	orf19.3264.1	0.788563	0.000151724
C1_05030C	orf19.57	PSF2	0.788705	0.000585176
C2_04410W	orf19.4511	orf19.4511	0.788978	0.00128378
C2_05660W	orf19.6877	PNG2	0.791014	1.64905e-06
C1_07610C	orf19.2784	orf19.2784	0.79262	0.048922
C5_05070W	orf19.3999	orf19.3999	0.793351	0.00120777
C1_06410W	orf19.6269	orf19.6269	0.793417	0.0236627
C4_06680C	orf19.3141	orf19.3141	0.794352	1.8273e-05
C5_04610W	orf19.3945	orf19.3945	0.794719	0.00422982
C1_07390W	orf19.4430	orf19.4430	0.796131	2.75814e-05
C2_00480C	orf19.2079	PHHB	0.796883	4.03613e-06
C1_12310C	orf19.5232	CSI2	0.798127	0.010855
C2_05750W	orf19.6886	orf19.6886	0.79823	0.0242063
C4_01360W	orf19.4651	PGA53	0.800476	2.74669e-05
C7_03360W	orf19.1339	CPY1	0.802998	7.64771e-09
C4_03790W	orf19.1299	RPN6	0.805532	2.9075e-08
CR_02410W	orf19.3726	orf19.3726	0.805949	0.000654392
C2_05800C	orf19.6893	orf19.6893	0.809001	0.000668773
C1_02900C	orf19.2980	orf19.2980	0.809164	0.0204826
CR_07730W	orf19.2633	HGT14	0.809474	0.00021498
C2_09810C	orf19.1369	orf19.1369	0.809642	0.00275899
C1_03810C	orf19.1028	ELA1	0.810585	0.00197174
C5_00760W	orf19.578	orf19.578	0.811456	0.00990565
C1_07630W	orf19.2782	orf19.2782	0.811742	0.0228406
C2_09580W	orf19.1396	AGE2	0.81243	0.00227503
C5_04160W	orf19.3899	SDC1	0.812438	0.0146759
C1_05080W	orf19.4063	GPT1	0.813111	0.0270804
C2_05610C	orf19.6873	RPS8A	0.813124	0.0206216
C2_09170W	orf19.4079	SLP2	0.814067	0.000269568
C6_02110W	orf19.3498	orf19.3498	0.814729	0.0093103
C5_02540C	orf19.4266	SPR28	0.815828	0.0326516
C4_03550W	orf19.1324	RAD2	0.817039	8.84184e-06
CR_04170W	orf19.501	orf19.501	0.817286	0.000289868
C4_03370C	orf19.3364	orf19.3364	0.817528	1.2124e-06
C1_03770W	orf19.1032	SKO1	0.817661	0.000271776
C1_03920C	orf19.4466	orf19.4466	0.818026	0.0223454
C4_01690C	orf19.4624	HRT2	0.819643	0.00459328
C1_08430W	orf19.388	CAF16	0.819988	1.67927e-09
C1_03260W	orf19.3019	orf19.3019	0.820371	0.0447238
C2_05150W	orf19.3546	PEX2	0.821815	0.00596032
C4_02960W	orf19.2697	orf19.2697	0.822253	0.000234114
C3_01910C	orf19.1655.3	orf19.1655.3	0.822537	2.8012e-14
C1_01460W	orf19.3332	orf19.3332	0.824625	9.34959e-08
C1_03800W	orf19.1029	RPP1	0.824658	0.00188077
C4_00420C	orf19.5671	orf19.5671	0.824787	8.1922e-05
C4_06770W	orf19.3132	orf19.3132	0.825956	0.0376981
C6_02580W	orf19.5527	orf19.5527	0.826054	0.00748423
C3_02390W	orf19.1606	orf19.1606	0.827712	0.0408575
C2_03550C	orf19.864	orf19.864	0.827712	1.45476e-06
C1_06750W	orf19.6235	orf19.6235	0.827798	0.000595378
C5_01890W	orf19.3183	orf19.3183	0.828348	0.000250937
C1_12680W	orf19.6355	orf19.6355	0.828417	0.000380015
CR_03200C	orf19.2404	orf19.2404	0.82844	0.000231114
C1_05670W	orf19.2484	orf19.2484	0.829638	0.000289729
C6_03520C	orf19.5718	orf19.5718	0.83022	0.00294253
C1_08810C	orf19.4739	MSS116	0.830344	8.52381e-05
C3_01530C	orf19.1693	CAS4	0.832026	1.60708e-05
C6_01040C	orf19.107	orf19.107	0.832511	0.0106769
C6_02170C	orf19.3457	SWD3	0.833795	0.0165263
C2_02090W	orf19.1525	orf19.1525	0.835727	0.00120581
C1_06910C	orf19.6220	orf19.6220	0.838301	1.39257e-05
C2_01600C	orf19.1468	CDC55	0.840721	0.000597638
C1_10700C	orf19.2351	NIT3	0.841195	0.00694339
C1_10690W	orf19.2352	orf19.2352	0.841388	0.00580346
C5_01880C	orf19.3184	orf19.3184	0.842169	0.00192784
C6_04470C	orf19.2131	orf19.2131	0.842283	0.00110779
CR_01960C	orf19.2597	MRS2	0.842392	0.0213053
C1_11870W	orf19.5280	MUP1	0.84608	0.000928018
CR_04210C	orf19.508	QDR1	0.846179	0.00835479
C1_03520W	orf19.3054	RPN3	0.848317	4.80505e-11
C6_02430W	orf19.5510	orf19.5510	0.848608	1.81632e-06
C1_10760W	orf19.2343	VPS23	0.850201	0.00270697
C1_07090C	orf19.6195	orf19.6195	0.850794	0.00648443
CR_04560C	orf19.547	orf19.547	0.851873	7.88033e-05
C6_02440C	orf19.5513	PRP45	0.851922	0.00691148
C2_09860C	orf19.1365	orf19.1365	0.852036	0.035352
C1_08980C	orf19.4754	ZWF1	0.852184	5.91644e-10
C1_08320W	orf19.5112	TKL1	0.852186	2.17458e-13
C4_05650W	orf19.1250	orf19.1250	0.852765	0.00838066
C1_13470W	orf19.4979	KNS1	0.854673	0.000121904
C2_01320W	orf19.1993	orf19.1993	0.854929	0.000266044
C4_05160C	orf19.746	orf19.746	0.85494	0.00197986
C5_03250W	orf19.2654	RMS1	0.856566	0.0171609
CR_06500C	orf19.716	orf19.716	0.856868	1.22081e-06
C4_06990W	orf19.3110	orf19.3110	0.8582	7.05937e-08
C1_06740C	orf19.6236	NOP6	0.861407	0.00173394
C1_11660W	orf19.1153	GAD1	0.861918	1.22236e-14
C5_05510C	orf19.4055	orf19.4055	0.862299	0.0435645
C2_02900W	orf19.5814	orf19.5814	0.862773	0.0177772
C1_08640W	orf19.4722	RTG1	0.863162	0.00833862
C6_02970C	orf19.5575	orf19.5575	0.863341	0.000246606
CR_05950C	orf19.459	ADP1	0.86469	1.87979e-07
C4_03920W	orf19.1595	orf19.1595	0.867072	0.000438703
C2_08490W	orf19.3629	DSE1	0.868933	9.04477e-10
CR_06510W	orf19.715	orf19.715	0.869621	2.87005e-07
C1_13430C	orf19.4970	orf19.4970	0.869735	7.67477e-12
C4_03300C	orf19.1440.2	orf19.1440.2	0.869885	0.0119613
C6_01160W	orf19.123	RCN1	0.870408	0.0245628
C4_01120C	orf19.4678	orf19.4678	0.871292	0.022717
C6_01820C	orf19.3402	FPG1	0.871606	2.64527e-09
C1_11070W	orf19.2309	PET127	0.873128	0.035898
CR_04150W	orf19.499	orf19.499	0.873193	0.0134522
C2_02520W	orf19.1576	orf19.1576	0.87352	0.00203629
C5_00640C	orf19.925	SAM51	0.874435	0.000142825
C1_00570C	orf19.6049	orf19.6049	0.875228	0.012128
C4_05230C	orf19.6862	orf19.6862	0.875805	0.0166357
C2_00490W	orf19.2078	orf19.2078	0.87612	4.10358e-08
C6_00430C	orf19.1204	orf19.1204	0.876153	0.0235786
CR_07510W	orf19.2621	orf19.2621	0.876208	0.0118107
C5_03830C	orf19.1111	orf19.1111	0.876433	0.0053109
C1_09520C	orf19.4816	orf19.4816	0.877558	0.000356847
CR_05200C	orf19.556	orf19.556	0.878481	0.00825323
C1_02960C	orf19.2987	orf19.2987	0.878795	1.31224e-06
C2_10110W	orf19.1770	CYC1	0.878859	2.49906e-05
CR_03570C	orf19.4401	YVH1	0.881583	0.00648443
C2_08550C	orf19.3624	MSU1	0.882785	0.00882999
C1_02390W	orf19.2926	orf19.2926	0.884688	1.99005e-05
CR_07030C	orf19.2362	orf19.2362	0.887584	0.0081284
C1_06040W	orf19.2440	RTT101	0.887642	0.00200916
C6_00900C	orf19.91	orf19.91	0.888073	0.00266946
C1_13220C	orf19.4950	AKR1	0.889205	0.00314677
C1_01880C	orf19.4535	PTR3	0.890163	4.94578e-06
C5_01190W	orf19.1953	orf19.1953	0.891047	0.000165771
C4_01650C	orf19.4628	orf19.4628	0.891672	0.0153454
C1_06760C	orf19.6234	orf19.6234	0.892122	0.00390281
C6_01390W	orf19.3445	HOC1	0.892135	1.4993e-09
C7_03370C	orf19.1338	orf19.1338	0.892211	0.000219293
C2_07210C	orf19.2277	TPK2	0.892773	2.37516e-07
CR_04750W	orf19.6316.4	orf19.6316.4	0.893318	0.000866919
C5_02830W	orf19.4307	orf19.4307	0.893905	0.00565157
CR_07770C	orf19.3705	PTC6	0.894439	5.06651e-05
C2_02410W	orf19.1564	orf19.1564	0.894869	6.60992e-10
C5_01350W	orf19.1933	orf19.1933	0.896618	3.68543e-06
C6_01140C	orf19.121	ARC18	0.896998	0.00705439
C3_00700W	orf19.5387	VPS8	0.897098	0.00408691
C3_04340W	orf19.5877	ATF1	0.897386	8.18046e-05
C1_04340C	orf19.1070	orf19.1070	0.898061	0.00478072
C1_05660C	orf19.2485	orf19.2485	0.898231	3.54529e-06
C1_08120W	orf19.5087	BUD6	0.898375	0.000385885
C2_08160C	orf19.2168.3	orf19.2168.3	0.89922	4.8324e-08
C1_03290W	orf19.3023	NGG1	0.9	5.51762e-05
C1_11610C	orf19.1159	orf19.1159	0.901817	3.60066e-06
C5_00570W	orf19.932	orf19.932	0.902325	3.26144e-08
C2_03220C	orf19.909	STP4	0.902435	3.2046e-05
C1_03140W	orf19.3007	orf19.3007	0.902876	0.00541334
CR_06620W	orf19.697	orf19.697	0.903097	1.2618e-05
C1_04700C	orf19.775	orf19.775	0.903539	2.19045e-09
C2_08530C	orf19.3626	orf19.3626	0.90501	0.00151612
C4_04650W	orf19.3817	orf19.3817	0.905102	0.00910117
C2_05070W	orf19.3538	FRE9	0.906	3.70378e-07
C1_05810W	orf19.2471	GIM5	0.907016	0.0230851
C1_14550C	orf19.7272	orf19.7272	0.907766	2.49534e-05
C1_09340C	orf19.4795	orf19.4795	0.908483	2.18391e-14
C2_10090C	orf19.1772	orf19.1772	0.908936	4.30397e-05
C2_02980C	orf19.5805	DLD1	0.909441	4.09747e-06
CR_09880W	orf19.7561	DEF1	0.912927	1.88392e-09
C2_04230W	orf19.797	BAT21	0.91425	0.000165612
C1_09570W	orf19.4820	orf19.4820	0.914918	0.0241177
C1_11700C	orf19.1149	MRF1	0.915022	6.83106e-09
C2_08120W	orf19.2173	MAF1	0.915065	7.70022e-07
C6_03880W	orf19.5763	orf19.5763	0.917091	0.000403272
C4_04750W	orf19.3806	orf19.3806	0.918275	7.36186e-06
C1_06680W	orf19.6243	VPS34	0.924281	4.03378e-07
C1_02920W	orf19.2983	CDC73	0.924968	0.0107497
C1_06400C	orf19.6271	orf19.6271	0.925883	5.23364e-08
C2_02490C	orf19.1573	orf19.1573	0.926095	0.000404752
C1_09250W	orf19.4784	CRP1	0.926676	1.54932e-08
C1_08270C	orf19.5105	MED15	0.927632	4.15024e-09
C7_02330W	orf19.6478	YCF1	0.927835	1.13098e-07
C5_04470C	orf19.3932	orf19.3932	0.928647	2.79576e-12
C4_05070C	orf19.3770	ARG8	0.930185	0.0100276
CR_01540W	orf19.2540	SAS3	0.930313	2.5994e-05
C2_02960C	orf19.5808	orf19.5808	0.930691	6.825e-05
C3_00480C	orf19.5417	DOT5	0.931175	0.000153461
C1_01990W	orf19.4526	HSP30	0.931186	7.62404e-08
C1_04960C	orf19.50	orf19.50	0.931471	9.53572e-11
C3_00050C	orf19.5468	orf19.5468	0.933587	0.00238077
C1_10500W	orf19.993	orf19.993	0.933864	0.000303294
C1_04390C	orf19.5198	NOP4	0.935768	0.00419803
C5_03980W	orf19.3213	orf19.3213	0.936384	7.68247e-05
C1_10730W	orf19.2346	orf19.2346	0.936804	0.000362958
C1_12490W	orf19.3767	PEP1	0.936832	1.71971e-09
C2_09180W	orf19.4080	orf19.4080	0.940745	0.0419115
C6_03750C	orf19.5749	SBA1	0.941104	9.54789e-07
C2_03680W	orf19.852	SAP98	0.941417	0.00126637
C4_06280C	orf19.2908	orf19.2908	0.94258	5.19367e-05
C1_10800C	orf19.2337	ALP1	0.943411	0.00143716
C5_04870W	orf19.3973	orf19.3973	0.945176	5.30874e-08
C5_05170W	orf19.4010	PAN3	0.947039	0.00141029
CR_07750C	orf19.3704	orf19.3704	0.947728	6.51782e-06
CR_05980W	orf19.457	orf19.457	0.947814	8.83807e-09
C2_08790W	orf19.3592	JEM1	0.948129	0.0163321
C2_09500W	orf19.1404	orf19.1404	0.949199	0.0154813
CR_05890C	orf19.6625	orf19.6625	0.949275	3.84423e-05
CR_06750C	orf19.709	PUP2	0.950357	7.62021e-08
C4_03100W	orf19.2681	RBT7	0.951026	0.00936424
C2_01860C	orf19.1495	orf19.1495	0.95296	0.00458962
C6_03910C	orf19.5767	orf19.5767	0.953869	0.0113609
C1_08530W	orf19.398	orf19.398	0.954931	0.0276745
CR_03370C	orf19.2385	KTI12	0.955635	0.0216281
C3_02590W	orf19.248	APL5	0.955942	0.000695163
C7_04360C	orf19.7127	TLO16	0.956527	0.00203629
C1_03830C	orf19.1026	orf19.1026	0.95938	9.052e-05
C3_01560W	orf19.1687	orf19.1687	0.959549	6.41422e-05
C3_03680W	orf19.6951	orf19.6951	0.961253	0.000202145
C2_01680C	orf19.1479	orf19.1479	0.965555	3.70379e-11
C2_08780W	orf19.3593	RPT6	0.969804	8.69302e-12
C4_06650W	orf19.2867	orf19.2867	0.970337	2.09787e-11
C3_05890W	orf19.7369	TRM12	0.971291	0.0193165
CR_03810W	orf19.4379	PRP13	0.971671	1.108e-05
C2_07930C	orf19.2190	VRP1	0.971827	8.15383e-05
CR_04550W	orf19.544.1	PRE6	0.972434	4.23244e-09
CR_02850C	orf19.2842	GZF3	0.97404	6.00735e-13
C1_03990W	orf19.4474	orf19.4474	0.974957	7.78828e-07
CR_07040W	orf19.2361	SPT10	0.975444	0.000147212
C7_03090C	orf19.5145	SSP96	0.976258	0.00257265
C1_05020C	orf19.56	ARG2	0.977775	0.00187432
C2_03360W	orf19.891	orf19.891	0.977791	1.15104e-05
CR_06710C	orf19.705	GCN5	0.978361	4.36429e-05
C1_13390W	orf19.4965	orf19.4965	0.97909	2.79725e-06
C3_02560W	orf19.245	DDC1	0.979938	0.00435429
C1_05840W	orf19.2467	PRN1	0.98063	0.000123677
C3_07970C	orf19.6191	TLO8	0.982009	0.000397872
C2_07920W	orf19.2191	orf19.2191	0.982147	0.0375659
C4_00350W	orf19.5662	PEP7	0.982798	0.00449766
C6_01850W	orf19.3399	orf19.3399	0.984512	5.77512e-05
C2_03060W	orf19.5793	PR26	0.985028	1.01097e-11
C4_06140C	orf19.2923	orf19.2923	0.985639	0.00455932
C1_03240W	orf19.3016	orf19.3016	0.986577	0.0385935
C2_09730C	orf19.1377	IPK2	0.987069	8.5534e-08
C6_01890C	orf19.3393	orf19.3393	0.988207	0.00137663
C1_04540C	orf19.6848	VPS16	0.99003	0.0345762
C2_05110W	orf19.3542	LEM3	0.990295	1.19499e-09
CR_07720C	orf19.1988	CDC45	0.991893	0.008938
C4_02700W	orf19.2728	orf19.2728	0.993631	0.00152542
C1_04020C	orf19.4477	CSH1	0.994267	3.92952e-19
C4_02590C	orf19.2740	orf19.2740	0.995504	0.000294576
C2_05090W	orf19.3540	MAK5	0.997055	0.00195194
C2_10050W	orf19.1777	orf19.1777	0.997937	9.72847e-13
C2_03280W	orf19.900	NSP1	0.999548	0.0065242
C1_03630W	orf19.3062	orf19.3062	0.999948	0.00010668
C4_01090C	orf19.4680	orf19.4680	1.00062	0.0065988
C1_09950C	orf19.4862	orf19.4862	1.00087	0.000265113
C7_02560W	orf19.6453	orf19.6453	1.0022	0.000104921
C5_02750C	orf19.4295	orf19.4295	1.00403	6.70369e-06
C1_10970W	orf19.2319	orf19.2319	1.00412	0.0236525
C7_02340C	orf19.6477	orf19.6477	1.00493	0.00284502
C4_03580W	orf19.1318	orf19.1318	1.01025	9.79251e-06
C2_07450C	orf19.1886	RCL1	1.01082	0.000839059
C6_03340C	orf19.5622	GLC3	1.01141	0.00113087
C2_08010W	orf19.2182	BLM3	1.01174	0.00127465
C1_02020W	orf19.4523	orf19.4523	1.01316	0.0189076
CR_01380W	orf19.2521	orf19.2521	1.01496	0.00010721
C1_09540W	orf19.4818	orf19.4818	1.01604	0.000793409
C1_06550W	orf19.6257	GLT1	1.01657	3.06188e-13
C5_00550C	orf19.934	orf19.934	1.01707	0.00164169
C7_02380C	orf19.6472	CYP1	1.01918	2.64365e-11
C5_01170W	orf19.1955	orf19.1955	1.0193	4.92562e-05
C2_05370C	orf19.3568	RXT3	1.02251	4.19188e-09
C1_06530C	orf19.6260	orf19.6260	1.02358	1.15784e-07
CR_07270C	orf19.6141	HGT16	1.02412	0.0222458
C1_04160C	orf19.1050	orf19.1050	1.02584	0.0173211
CR_01320C	orf19.3222	orf19.3222	1.02612	5.35964e-05
C1_02680C	orf19.2958	orf19.2958	1.02966	0.0332717
CR_03940W	orf19.475	orf19.475	1.02997	3.39462e-06
CR_02030C	orf19.2604	orf19.2604	1.03019	3.98063e-05
C5_03310C	orf19.2649	PCL1	1.03131	3.417e-05
C4_03190W	orf19.2671	orf19.2671	1.032	2.76947e-10
C1_04510W	orf19.6845	orf19.6845	1.03268	0.0297035
C6_03390W	orf19.5628	orf19.5628	1.0337	3.4201e-07
C6_00560W	orf19.4203	orf19.4203	1.03381	0.00172959
C7_00110W	orf19.7111.1	SOD3	1.03438	2.7264e-05
[truncated: 4,424 more rows]

## Sheet: rme1 vs WT
Differential expression of SC5314 rme1Δ/Δ mutant and wild type strain (DeSeq2 results)
			log2FoldChange	padj
Gene	orf number	Gene name	rme1Δ/Δ vs WT	rme1Δ/Δ vs WT
C1_07330W	orf19.4438	RME1	-9.77676	1.55971e-11
C5_05320C	orf19.4026	HIS1	-7.85997	1.80527e-06
C7_01450C	orf19.6584	PRT1	-6.87956	NA
C7_00210C	orf19.7101	orf19.7101	-5.4836	NA
C2_08520C	orf19.3626.1	orf19.3626.1	-4.61893	NA
CR_04700C	tS(GCU)1	tS(GCU)1	-4.3667	NA
CR_01040C	orf19.3251	ARC19	-4.16219	NA
CR_10510W	orf19.7629	orf19.7629	-4.14643	NA
C3_00510W	orf19.5412	orf19.5412	-4.08502	NA
C3_03320W	orf19.330.1	RUB1	-4.08123	NA
C2_06790W	orf19.2230	orf19.2230	-3.98738	NA
C2_03850W	tR(UCU)3	tR(UCU)3	-3.95926	NA
CR_07610C	orf19.6288	orf19.6288	-3.86594	NA
C2_05870W	orf19.5210.1	orf19.5210.1	-3.52132	NA
CR_00530W	orf19.7482	orf19.7482	-3.4481	0.380671
C2_05430C	tI(AAU)3	tI(AAU)3	-3.44786	NA
C2_00290W	orf19.2104	orf19.2104	-3.44647	NA
C3_07120W	orf19.6788	orf19.6788	-3.40553	NA
C5_04140W	orf19.3897	orf19.3897	-3.39514	NA
C3_06610W	orf19.7450	orf19.7450	-3.33786	NA
C1_01240W	orf19.3311	IFD3	-3.28327	NA
C2_08055W	RPR1	RPR1	-3.24569	NA
C2_02330W	orf19.1551	orf19.1551	-3.19587	NA
C3_04690C	orf19.5929	orf19.5929	-3.19251	NA
C3_03970W	orf19.6922	orf19.6922	-3.18322	NA
C2_05710C	orf19.6882.1	orf19.6882.1	-3.17564	0.166997
CR_00240W	orf19.7509.2	LSM6	-3.16491	NA
C1_04930C	orf19.751	orf19.751	-3.11404	NA
CR_08980C	orf19.7295	orf19.7295	-3.10384	NA
C1_00370W	orf19.6072.1	orf19.6072.1	-3.06858	NA
C2_10040W	orf19.1778	orf19.1778	-3.05425	NA
C3_05140C	orf19.5987	orf19.5987	-3.03755	NA
C3_02060W	orf19.1641	orf19.1641	-3.02163	0.302417
C5_00450C	orf19.944	IFG3	-2.97478	0.302417
C3_05020W	orf19.5971	orf19.5971	-2.9645	NA
C7_04160W	orf19.7158	orf19.7158	-2.90724	NA
C6_00470C	orf19.4212	FET99	-2.88112	0.669701
C1_07480C	orf19.2797	orf19.2797	-2.86649	NA
C7_02130W	orf19.6502	orf19.6502	-2.848	NA
C1_05130W	orf19.4057	orf19.4057	-2.83453	NA
CR_01450C	tL(UAA)2	tL(UAA)2	-2.83266	NA
CR_00250W	orf19.7509.1	ATP17	-2.81789	0.268945
C7_03540C	orf19.6686	ENP2	-2.80549	7.30708e-07
C4_04300C	orf19.1417	orf19.1417	-2.7979	NA
C2_09110C	orf19.4069	orf19.4069	-2.7926	NA
C3_00500C	orf19.5413	orf19.5413	-2.76348	NA
C1_00580W	orf19.6048	orf19.6048	-2.75056	NA
C1_09300C	orf19.4789	orf19.4789	-2.7175	0.380671
C3_04700W	orf19.5930	orf19.5930	-2.70603	NA
C4_00550C	tG(CCC)1	tG(CCC)1	-2.70508	NA
CR_05070W	tH(GUG)1	tH(GUG)1	-2.69898	NA
CR_08400C	orf19.6406	orf19.6406	-2.67382	NA
CR_10470C	orf19.7624	orf19.7624	-2.67344	NA
CR_00500C	SNRNAU5	SNRNAU5	-2.66728	NA
C3_04050W	tA(AGC)2	tA(AGC)2	-2.66726	NA
C3_03570C	orf19.355	orf19.355	-2.66443	NA
C6_01540C	snR189d	snR189d	-2.6368	NA
CR_08840C	orf19.7279	NIT2	-2.62955	NA
C3_03130C	orf19.310	orf19.310	-2.61986	NA
C3_05400C	orf19.6978	orf19.6978	-2.58676	NA
C4_06260W	orf19.2910	PGA43	-2.57034	0.349765
C1_10610W	orf19.1832	FCY23	-2.56816	NA
C4_04500C	orf19.3836	orf19.3836	-2.54069	NA
C4_04600C	orf19.3821	orf19.3821	-2.53425	NA
CR_06220C	snR57b	snR57b	-2.53381	NA
C4_06880C	orf19.3122.2	orf19.3122.2	-2.53155	NA
C7_04060W	orf19.7173	orf19.7173	-2.51467	NA
C3_07540C	orf19.6737	orf19.6737	-2.47428	NA
C3_01870C	tK(UUU)1	tK(UUU)1	-2.46757	NA
C4_03250C	orf19.2668	RHD2	-2.46689	NA
CR_08190W	orf19.6379	orf19.6379	-2.46638	NA
C4_02150C	orf19.4577	orf19.4577	-2.44996	NA
C2_09250W	orf19.4086	orf19.4086	-2.43104	NA
C3_03020W	orf19.298	orf19.298	-2.40707	NA
C2_05670C	orf19.6879	orf19.6879	-2.40116	NA
C1_05730W	snR39b	snR39b	-2.38424	NA
C1_01020W	tA(AGC)4	tA(AGC)4	-2.38046	NA
C1_09620C	orf19.4825	orf19.4825	-2.35374	NA
CR_02290W	orf19.3738	PGA22	-2.33758	NA
C1_13730C	orf19.5010	DIM1	-2.33139	NA
C3_06050C	orf19.7386	orf19.7386	-2.32667	NA
C3_06220C	orf19.7411	OAC1	-2.31421	NA
C2_04340C	orf19.4520	orf19.4520	-2.3113	NA
C3_04980W	orf19.5966	orf19.5966	-2.29447	NA
C7_03690W	orf19.5508	orf19.5508	-2.28975	NA
C5_01750C	orf19.3200	MTLA2	-2.27561	NA
C1_08830C	orf19.4741	orf19.4741	-2.26755	NA
C2_03720W	orf19.848	PGA16	-2.25182	NA
C4_04740W	tI(AAU)4	tI(AAU)4	-2.25182	NA
C3_05070W	orf19.5977	CEM1	-2.22622	NA
C1_00470C	orf19.6061	orf19.6061	-2.21288	NA
C2_08360C	orf19.5121	OPT5	-2.21275	NA
C7_01160C	orf19.6898.1	orf19.6898.1	-2.20089	NA
CR_08890C	orf19.7284	ASR2	-2.19576	0.327803
C3_07660W	orf19.6722	orf19.6722	-2.1781	NA
C3_00350W	orf19.5432	TPT1	-2.17193	NA
CR_07970C	orf19.599	orf19.599	-2.14828	NA
C2_01140C	orf19.2010	orf19.2010	-2.14356	NA
C5_00120W	orf19.5684.1	orf19.5684.1	-2.14208	NA
C2_10720C	orf19.5352	orf19.5352	-2.14168	NA
C7_03580C	orf19.6690	orf19.6690	-2.13434	0.461447
C3_07400W	orf19.6751	orf19.6751	-2.12797	NA
C7_00820W	orf19.7035	RFC2	-2.12787	NA
CR_00340C	orf19.7499.1	orf19.7499.1	-2.10082	NA
C3_05600W	orf19.6995	ATO6	-2.08278	NA
C2_10630W	orf19.5342	orf19.5342	-2.0798	NA
C7_00140C	orf19.7109	orf19.7109	-2.05691	NA
C3_01440C	orf19.1707	orf19.1707	-2.01996	0.290054
CR_02780W	orf19.2836	orf19.2836	-2.01203	0.261424
C1_06380C	orf19.6273	orf19.6273	-2.00913	NA
CR_08310C	orf19.6398	orf19.6398	-2.00855	0.469224
C2_10770W	orf19.5360	RPC11	-1.99979	NA
C2_06970W	orf19.2251	AAH1	-1.99954	0.380671
C3_06680C	orf19.7457	orf19.7457	-1.99712	NA
C6_02080W	orf19.3503	orf19.3503	-1.99426	NA
CR_02880W	orf19.2846	orf19.2846	-1.99283	0.03903
C2_01450C	orf19.1449	orf19.1449	-1.98983	NA
C1_06300W	snR5b	snR5b	-1.97423	NA
CR_03300C	orf19.2394	orf19.2394	-1.9721	NA
CR_06830C	orf19.1850	SIW14	-1.96766	NA
C3_04460W	orf19.5897	orf19.5897	-1.94892	NA
C3_04010C	tE(UUC)6	tE(UUC)6	-1.92689	NA
CR_00460C	orf19.7488	orf19.7488	-1.91543	NA
C1_11500C	orf19.1170	ARO7	-1.89602	NA
C2_06140C	orf19.4104	orf19.4104	-1.88219	NA
C3_04210W	orf19.5863	orf19.5863	-1.87509	NA
C3_05720C	orf19.7353	KIP3	-1.87138	NA
CR_09350C	orf19.7330	orf19.7330	-1.86804	NA
C5_03450W	snR40	snR40	-1.85639	NA
C4_01630C	snR77b	snR77b	-1.85074	NA
C5_02440C	orf19.4252	orf19.4252	-1.84906	NA
C2_05240C	tQ(UUG)3	tQ(UUG)3	-1.84763	NA
C3_06130W	orf19.7395	orf19.7395	-1.84762	NA
C3_04850C	tK(CUU)2	tK(CUU)2	-1.84761	NA
C7_01650W	orf19.6559	orf19.6559	-1.8434	0.461447
C1_09930W	orf19.4861	orf19.4861	-1.82953	0.00197488
C7_00200W	orf19.7103	orf19.7103	-1.81846	NA
C3_00330W	orf19.5436	UTP8	-1.81557	NA
C3_02670W	orf19.259	orf19.259	-1.80999	NA
C2_02640C	orf19.1589.1	orf19.1589.1	-1.80724	0.526795
C3_02050C	tE(UUC)2	tE(UUC)2	-1.80539	NA
C6_01420C	orf19.3442	orf19.3442	-1.79218	0.669948
C2_02800W	orf19.5825.1	orf19.5825.1	-1.78334	NA
C1_11880W	orf19.5279	orf19.5279	-1.76898	NA
C5_03630C	orf19.6675	orf19.6675	-1.76677	NA
C1_00720W	tP(UGG)3	tP(UGG)3	-1.76316	NA
C7_04120W	orf19.7163	orf19.7163	-1.75333	NA
C3_07500W	orf19.6738	VAN1	-1.75105	0.361411
CR_06780W	orf19.1856	orf19.1856	-1.74757	0.528378
C7_00170W	orf19.7106	VPS70	-1.7449	NA
C4_03040W	orf19.2687.1	orf19.2687.1	-1.72476	0.580837
CR_10550W	orf19.7635	DRS1	-1.72292	NA
C1_13800C	orf19.5017	DUR32	-1.71862	NA
C1_13870W	orf19.5025	MET3	-1.71763	NA
C3_07780C	orf19.6171	NUP159	-1.71056	NA
CR_00920W	orf19.3264	CCE1	-1.70355	NA
C3_06450W	orf19.7434	GLG2	-1.70024	NA
C1_10330C	orf19.4904	orf19.4904	-1.69753	NA
CR_10130W	orf19.7589	orf19.7589	-1.68294	NA
C7_04190C	orf19.7154	UTP18	-1.66795	NA
CR_00790C	orf19.3277	orf19.3277	-1.66604	NA
C2_01500W	orf19.1456	orf19.1456	-1.66603	NA
C1_12940C	orf19.4923.1	orf19.4923.1	-1.66603	NA
C2_06350C	orf19.5499	orf19.5499	-1.66603	NA
CR_09120C	orf19.7308	TUB1	-1.66363	0.0014101
C5_03470C	orf19.6654	orf19.6654	-1.66297	NA
C7_03960C	orf19.7185	UME1	-1.65641	NA
C3_06120C	orf19.7394	GDA1	-1.65094	NA
C3_04370C	orf19.5884	orf19.5884	-1.64929	NA
C1_11970C	orf19.5269	orf19.5269	-1.64772	NA
C1_12000C	orf19.5266	orf19.5266	-1.63554	NA
C5_01030W	snR32a	snR32a	-1.63553	NA
C2_06110W	orf19.4107	orf19.4107	-1.63277	NA
C1_12080W	orf19.5257	LCB4	-1.62825	NA
C1_06870C	orf19.6222.1	orf19.6222.1	-1.62678	NA
C3_06240C	orf19.7409.1	orf19.7409.1	-1.62645	NA
C3_05180W	orf19.5994	RHB1	-1.62558	NA
C4_05950C	tT(UGU)2	tT(UGU)2	-1.62455	0.657182
CR_06200C	snR55	snR55	-1.62396	NA
C5_00370W	orf19.953.1	COF1	-1.62205	0.302417
C3_03640W	orf19.6956	DAL9	-1.61544	NA
C3_02070C	orf19.1639	orf19.1639	-1.60963	NA
C4_01610C	snR76	snR76	-1.60367	0.232029
C7_03570W	orf19.6689	ARG4	-1.59729	NA
C2_05330C	orf19.3563	orf19.3563	-1.59665	NA
C3_03740W	orf19.6943	orf19.6943	-1.59467	NA
C2_08030W	orf19.2181	orf19.2181	-1.58691	NA
C3_06110C	orf19.7393	orf19.7393	-1.58685	0.541586
C6_03070C	orf19.5589	orf19.5589	-1.58079	0.369434
C3_06340W	orf19.7419	HNT2	-1.57763	NA
C7_02250W	orf19.6488	orf19.6488	-1.57746	NA
C6_01970C	orf19.687.1	RPL25	-1.56785	0.00700312
C7_03870W	orf19.7195	RAD6	-1.56777	0.356125
C1_06430C	orf19.6267	orf19.6267	-1.5667	0.179914
C3_03000W	orf19.296	orf19.296	-1.56064	NA
C3_06830C	orf19.6818	orf19.6818	-1.56037	NA
C7_00040C	orf19.7121	orf19.7121	-1.5603	NA
C3_04440C	orf19.5894	orf19.5894	-1.54866	NA
C1_09670C	orf19.4830	orf19.4830	-1.53596	NA
C7_01880C	orf19.6532	orf19.6532	-1.53594	NA
C4_00990W	orf19.4690	orf19.4690	-1.53328	0.40688
C3_05840W	orf19.7364	orf19.7364	-1.50941	NA
C3_04380C	orf19.5885	orf19.5885	-1.50403	0.546376
C1_01820C	orf19.4542	orf19.4542	-1.50124	0.10694
C4_04670C	orf19.3813	orf19.3813	-1.49888	NA
C1_12720C	orf19.6350	orf19.6350	-1.49071	0.596231
C7_03710C	orf19.5506	PLC1	-1.47617	NA
C1_11530C	orf19.1167	orf19.1167	-1.47216	0.300981
C4_03910W	orf19.1596	FGR28	-1.4638	0.641714
C2_08020C	orf19.2180	orf19.2180	-1.44626	0.389581
C3_06410C	orf19.7426	orf19.7426	-1.44045	NA
C4_04490C	snR18	snR18	-1.44037	NA
C3_04450C	orf19.5896	orf19.5896	-1.43736	NA
C1_13940W	orf19.5032	SIM1	-1.43419	0.550066
C7_01570C	orf19.6569	orf19.6569	-1.4322	NA
C1_12330W	orf19.5231	orf19.5231	-1.43089	0.616255
CR_05840W	orf19.6628	orf19.6628	-1.42566	0.596981
C1_06610C	orf19.6249	HAK1	-1.41919	0.47982
C1_00630W	orf19.6043	orf19.6043	-1.41799	NA
C6_00140C	orf19.6323	HPA2	-1.41655	NA
C3_00340W	orf19.5433	orf19.5433	-1.41587	NA
C5_04500W	orf19.3935	orf19.3935	-1.41149	NA
C1_12300W	orf19.5233	orf19.5233	-1.40903	NA
C3_07330W	orf19.6758	orf19.6758	-1.40723	NA
C4_03760W	orf19.1302	orf19.1302	-1.40315	0.676369
CR_08560C	orf19.6424	orf19.6424	-1.39132	NA
C3_07480W	orf19.6740	orf19.6740	-1.39078	NA
C5_02800C	orf19.4305	orf19.4305	-1.38973	NA
CR_03590C	orf19.4383	orf19.4383	-1.38238	0.596231
CR_06610W	orf19.696	STE2	-1.37633	0.38469
C3_06200C	orf19.7413	MMS21	-1.37586	NA
CR_10610C	orf19.7644	orf19.7644	-1.37538	NA
C2_05400W	orf19.3572	orf19.3572	-1.37014	0.422514
CR_09200C	orf19.7317	UGA33	-1.36569	NA
C5_03210C	orf19.2657	orf19.2657	-1.36522	NA
C7_00860W	orf19.7030	SSR1	-1.36486	0.42848
C3_07010W	orf19.6800	POS5	-1.35327	NA
C6_02550W	orf19.5524	orf19.5524	-1.34382	NA
C3_06540C	orf19.7443	orf19.7443	-1.34299	NA
C2_04360W	orf19.4518	orf19.4518	-1.33277	NA
C1_04410C	orf19.5196	ESS1	-1.3292	NA
C5_05270C	orf19.4021	orf19.4021	-1.32465	NA
C7_02170C	orf19.6498	orf19.6498	-1.32303	NA
C2_01910W	orf19.1502	orf19.1502	-1.32275	0.0491244
C4_01330W	orf19.4654	orf19.4654	-1.31337	0.816192
C1_07230W	orf19.4444	PHO15	-1.30175	NA
CR_05020W	orf19.651	LYP1	-1.29978	0.555266
C2_01520W	orf19.1459	PPE1	-1.29505	NA
CR_01830C	orf19.2583	PTR2	-1.29317	NA
CR_00480W	orf19.7486	MRPL6	-1.29277	NA
CR_08670C	orf19.6443	orf19.6443	-1.28575	NA
C7_00790W	orf19.7038	orf19.7038	-1.28237	0.857564
C3_07140C	orf19.6786	orf19.6786	-1.28051	NA
C3_06920W	orf19.6809	orf19.6809	-1.27781	NA
C3_05860C	orf19.7366	orf19.7366	-1.27645	NA
C5_00310C	orf19.962	orf19.962	-1.26635	NA
CR_04990C	orf19.654	orf19.654	-1.26511	0.654125
C1_00490C	orf19.6059	TTR1	-1.26338	NA
C2_08280W	orf19.2660	EAF3	-1.2607	0.594039
C2_00780W	orf19.2046	POT1-2	-1.25987	NA
C3_03530W	orf19.351	orf19.351	-1.25766	NA
C1_00140W	orf19.6092	KEL1	-1.25742	0.551818
C1_11940C	orf19.5271	orf19.5271	-1.25677	NA
C1_02760W	orf19.2965	orf19.2965	-1.25642	NA
C7_00010C	orf19.7125	orf19.7125	-1.25497	NA
CR_00160C	orf19.7519	orf19.7519	-1.25059	NA
C7_01370W	orf19.6918	orf19.6918	-1.24761	NA
C1_12690C	orf19.6354	orf19.6354	-1.24202	0.166997
C5_00050W	orf19.5694	orf19.5694	-1.24196	NA
CR_09490W	orf19.7344	orf19.7344	-1.23563	NA
C1_06480C	orf19.6264.3	orf19.6264.3	-1.23437	0.483204
CR_02080W	tL(AAG)1	tL(AAG)1	-1.23048	0.668053
C5_03550W	orf19.6665	orf19.6665	-1.2263	0.600544
C1_02510W	orf19.2940	orf19.2940	-1.22193	NA
CR_08630W	orf19.6437	CDC23	-1.21883	NA
C5_05400W	orf19.4036	APM1	-1.21828	NA
CR_04140W	orf19.498	orf19.498	-1.21772	0.545997
C3_05510W	orf19.6986	orf19.6986	-1.21623	NA
C5_00130C	orf19.5684	orf19.5684	-1.21327	NA
CR_00880W	orf19.3266	orf19.3266	-1.21321	NA
C2_06300W	orf19.5492	orf19.5492	-1.21221	NA
CR_08580C	orf19.6431	orf19.6431	-1.20882	NA
CR_00270C	orf19.7507	orf19.7507	-1.20873	NA
C3_03060W	orf19.302	orf19.302	-1.20838	NA
CR_04370W	orf19.527	orf19.527	-1.2066	0.00689351
C1_04450C	orf19.6837	FMA1	-1.20346	0.609854
C7_00190W	orf19.7104	orf19.7104	-1.19915	NA
C3_06910C	orf19.6810	TPD3	-1.19522	0.541586
C7_00590W	orf19.7060	orf19.7060	-1.19409	NA
C2_06280C	orf19.5491	orf19.5491	-1.18762	NA
C4_00530C	orf19.4189	orf19.4189	-1.18693	0.40688
C5_01540W	orf19.4149.1	orf19.4149.1	-1.18547	0.408807
C6_00090W	orf19.6328	orf19.6328	-1.18472	NA
C1_14260C	orf19.7236	TIF35	-1.18152	0.607188
C7_00890C	orf19.7025	MCM1	-1.18123	0.352585
C1_04710C	orf19.773	orf19.773	-1.17454	0.123199
C7_00130W	orf19.7110	orf19.7110	-1.17112	NA
C7_01170C	orf19.6899	orf19.6899	-1.16811	NA
CR_00280C	orf19.7506	orf19.7506	-1.16431	NA
C1_04150C	orf19.1049	orf19.1049	-1.16117	NA
C3_05850W	orf19.7365	orf19.7365	-1.16107	0.739634
CR_08640C	orf19.6438	orf19.6438	-1.15737	0.681486
C1_04530C	orf19.6847	orf19.6847	-1.1568	0.478893
C6_01260W	orf19.134	orf19.134	-1.15594	0.719956
C7_04340C	orf19.7127.1	orf19.7127.1	-1.15103	NA
CR_08680C	orf19.6444	orf19.6444	-1.14948	NA
CR_10700W	orf19.7658	RFC4	-1.14867	NA
C7_01290W	orf19.6909	MED11	-1.14659	NA
C7_01360C	orf19.6917	orf19.6917	-1.14427	NA
CR_01440C	orf19.2529.1	orf19.2529.1	-1.14053	0.450668
C1_13850C	orf19.5023	DAL7	-1.13995	NA
C2_06330C	orf19.5496	AVT1	-1.13901	NA
C2_03880C	orf19.836.1	orf19.836.1	-1.13591	0.61302
C2_04520C	orf19.4498	orf19.4498	-1.13527	NA
C2_01400C	orf19.1445	ESC4	-1.13205	NA
C6_01810W	orf19.3404	orf19.3404	-1.13055	NA
C4_03500C	orf19.3378	orf19.3378	-1.13041	0.47866
C3_06030W	orf19.7384	NOG1	-1.12874	0.654125
C7_01330C	orf19.6913	GCN2	-1.12534	NA
C5_03360W	orf19.2643	RPO26	-1.12478	NA
CR_08240W	tK(UUU)5	tK(UUU)5	-1.12334	NA
CR_02310C	tV(AAC)3	tV(AAC)3	-1.12232	NA
C3_04430W	orf19.5893	RIP1	-1.12145	0.598029
C1_11180C	snR64	snR64	-1.11066	0.528378
C3_06970W	orf19.6804	orf19.6804	-1.10847	NA
C3_04510W	orf19.5905	orf19.5905	-1.10556	NA
C2_08350C	orf19.1348	orf19.1348	-1.10269	NA
CR_00070W	orf19.7537	BNR1	-1.10061	NA
C1_04800C	orf19.762	orf19.762	-1.09883	NA
C2_06980W	orf19.2252	orf19.2252	-1.09875	NA
CR_04440C	orf19.535	RBR1	-1.09496	0.92269
C3_03390C	orf19.336	YAH1	-1.0873	0.501814
C3_05640W	orf19.6999	orf19.6999	-1.0801	NA
C7_03880C	orf19.7194	orf19.7194	-1.07738	NA
C1_08520C	orf19.397	orf19.397	-1.07443	NA
C1_07070C	orf19.6197	DHH1	-1.07324	NA
C6_00650C	orf19.4193.1	RPS13	-1.07119	0.0491244
C3_06780C	orf19.6826	SLF1	-1.07056	NA
C3_01340W	orf19.1717	orf19.1717	-1.06756	NA
C1_02240W	orf19.3681	orf19.3681	-1.06749	0.380671
C2_09920W	orf19.1360	orf19.1360	-1.0665	NA
C6_04050W	orf19.1219	orf19.1219	-1.06489	0.623208
C7_02830C	orf19.5179	LIP5	-1.06404	0.461447
CR_01010W	orf19.3255	TEN1	-1.06234	NA
C3_05950W	orf19.7376	orf19.7376	-1.05864	NA
CR_05710C	orf19.6641	orf19.6641	-1.05117	NA
CR_10500C	orf19.7627	orf19.7627	-1.04655	NA
CR_03660C	orf19.4365	orf19.4365	-1.04601	0.082584
C1_00480C	orf19.6060	GCN20	-1.04256	NA
C3_06440W	orf19.7433	orf19.7433	-1.03736	0.63448
C7_00180W	orf19.7105	FAR1	-1.03638	NA
C3_07490W	orf19.6739	orf19.6739	-1.03535	0.690818
C3_03120C	orf19.309	DAL5	-1.02908	NA
C1_12140W	orf19.5250	orf19.5250	-1.02798	NA
C1_04880C	orf19.755	MRPL37	-1.0279	0.349765
C1_03900W	orf19.4464	SEN15	-1.0248	0.669948
C3_04580C	orf19.5917	STP1	-1.02062	NA
C3_04770C	orf19.5940	ZCF32	-1.01962	NA
C3_07350W	orf19.6756	orf19.6756	-1.01891	0.740206
C2_01250W	orf19.1999	orf19.1999	-1.01603	NA
C7_00780W	orf19.7041	orf19.7041	-1.01531	0.746737
C4_02950C	orf19.2698	orf19.2698	-1.01529	0.609854
C2_03960W	orf19.827.1	RPL39	-1.01435	0.47982
C3_03610W	orf19.360	FUR4	-1.01404	0.464121
C3_00320W	orf19.5437	RHR2	-1.0096	0.744478
CR_04050C	orf19.488	MEX67	-1.00565	0.377875
C1_09270W	orf19.4786	FGR43	-0.998377	0.669948
C2_09080C	orf19.4067	FGR18	-0.989161	0.792058
C3_05470W	orf19.6985	TEA1	-0.985935	NA
C3_03070W	orf19.304	orf19.304	-0.984611	0.716344
C7_02670W	orf19.3697	orf19.3697	-0.983708	0.528378
C3_03230C	orf19.321	orf19.321	-0.979926	NA
C7_01250W	orf19.6906	ASC1	-0.978931	0.469843
C7_03520W	orf19.6684	PNC1	-0.978919	0.0986011
C7_03700C	orf19.5507	ENP1	-0.978083	0.738127
C2_06620W	orf19.36	orf19.36	-0.973058	0.465956
C5_03920C	orf19.3220	orf19.3220	-0.968026	0.0156746
C1_04460C	orf19.6838	orf19.6838	-0.967858	NA
CR_09740W	orf19.7546	orf19.7546	-0.962988	NA
C3_07610W	orf19.6729	TIP120	-0.962281	0.723697
CR_09990W	orf19.7574	orf19.7574	-0.962047	0.782824
C2_06370C	orf19.17	SCP1	-0.959621	0.320629
C1_13970C	orf19.5035	HPC2	-0.958318	NA
C1_14160W	orf19.7223	orf19.7223	-0.953369	NA
C6_02000W	orf19.690	PLB2	-0.951687	0.268945
C1_07260C	orf19.4441	orf19.4441	-0.94974	NA
C3_04960W	orf19.5964.2	RPL35	-0.948581	0.699322
C1_01190C	orf19.3307	orf19.3307	-0.947539	NA
C2_05280C	orf19.3557	GPI19	-0.946772	0.555478
CR_00850C	orf19.3269	GSL2	-0.941794	0.748044
C7_00720W	orf19.7047	RTF1	-0.941324	0.657182
C2_01230W	orf19.2001	orf19.2001	-0.938669	0.541586
C6_02010C	orf19.691	GPD2	-0.936973	0.596231
C3_03100C	orf19.307	orf19.307	-0.936172	0.791141
C3_07700W	orf19.6717	orf19.6717	-0.930345	NA
CR_09430C	orf19.7340	orf19.7340	-0.929477	NA
C1_01150C	orf19.3303	orf19.3303	-0.926414	0.749135
C2_06920C	orf19.2246	orf19.2246	-0.926011	0.796515
C2_06530W	orf19.29	orf19.29	-0.923609	0.596231
C4_04520W	orf19.3831	orf19.3831	-0.923586	0.687085
C2_03820C	orf19.838.1	RPS9B	-0.922757	0.351793
CR_09620C	orf19.6600	orf19.6600	-0.921077	0.618314
C7_01180W	orf19.6900	MDM12	-0.919094	NA
C3_07750W	orf19.6710	UTP9	-0.914016	NA
CR_09020C	orf19.7298	CHS2	-0.909953	0.699322
CR_07860C	orf19.3715	ASF1	-0.909049	0.699322
C2_00770W	orf19.2047	orf19.2047	-0.907956	0.751571
C5_02540C	orf19.4266	SPR28	-0.907864	0.380671
C5_00440C	orf19.945	VPS2	-0.907572	NA
C1_01160C	orf19.3304	orf19.3304	-0.907219	0.0491244
C2_05680W	orf19.6880	COG4	-0.905704	NA
CR_09840C	orf19.7556	orf19.7556	-0.90546	NA
C1_12440W	orf19.5220	orf19.5220	-0.903896	0.657182
C1_05490C	orf19.415	orf19.415	-0.898994	NA
C7_01600W	orf19.6565	orf19.6565	-0.897291	NA
C2_02610C	orf19.1587	HGT20	-0.895484	0.776011
CR_09110C	orf19.7307	orf19.7307	-0.894998	0.742153
CR_03990C	orf19.481	GCD1	-0.892594	NA
C2_00320W	orf19.2101	orf19.2101	-0.890002	NA
C2_00980W	orf19.2025	orf19.2025	-0.88976	NA
CR_03750C	orf19.4374	PRP42	-0.886395	NA
C1_14060W	orf19.7214	orf19.7214	-0.882211	0.794504
C2_05340C	orf19.3564	RPC40	-0.882009	NA
C7_03920C	orf19.7188	RPP1B	-0.881751	NA
C3_04730C	orf19.5933	orf19.5933	-0.881702	NA
C5_00610C	orf19.928	orf19.928	-0.881606	0.00869269
C3_01310W	orf19.1720	orf19.1720	-0.880227	NA
CR_10020C	orf19.7578	orf19.7578	-0.879676	NA
C3_07320W	orf19.6760	MDS3	-0.878338	NA
C3_07100C	orf19.6790	orf19.6790	-0.874782	NA
CR_08830W	orf19.7279.1	orf19.7279.1	-0.874477	0.742153
C1_03880C	orf19.4461	orf19.4461	-0.873107	0.824883
C1_06830W	snR44b	snR44b	-0.872984	NA
CR_03470W	orf19.4390	orf19.4390	-0.872489	0.461447
C3_00090W	orf19.5466	RPS24	-0.872394	0.596231
CR_10800C	orf19.7670	orf19.7670	-0.869772	0.546181
C1_06890C	orf19.6220.4	orf19.6220.4	-0.86909	0.607564
CR_04010C	orf19.484	MRPL40	-0.868638	0.806379
C2_02360C	orf19.1557	orf19.1557	-0.867372	0.546181
C3_00300W	orf19.5439	orf19.5439	-0.862151	NA
C3_00430W	orf19.5423	EST3	-0.861556	NA
CR_00680W	orf19.3287	BUD22	-0.8611	NA
C7_04110W	orf19.7164	orf19.7164	-0.858388	NA
C3_00240C	orf19.5445	GLO3	-0.857341	0.733044
C2_09960W	orf19.1356	orf19.1356	-0.856365	0.663571
C2_05840W	orf19.5207	orf19.5207	-0.85606	0.739634
C5_04650C	orf19.3950	MSM1	-0.854718	0.81125
C4_00500W	orf19.4191.1	orf19.4191.1	-0.854453	0.306491
C5_04770W	orf19.3963	orf19.3963	-0.852377	NA
C3_04400C	orf19.5887	NUP85	-0.852314	NA
C7_00570W	orf19.7062	RPA135	-0.850031	0.698661
C3_06820C	orf19.6820	orf19.6820	-0.84873	0.698661
C2_01940C	orf19.1506	orf19.1506	-0.848531	0.807486
C1_06860W	orf19.6224	orf19.6224	-0.845248	NA
C5_02950C	orf19.4320	orf19.4320	-0.844394	NA
C7_03610C	orf19.6693	orf19.6693	-0.839925	NA
C4_05830W	orf19.1268	orf19.1268	-0.8368	0.65163
C3_05240C	orf19.6002	RPL8B	-0.835053	0.680834
C2_07080C	orf19.2263	orf19.2263	-0.831909	0.618314
C3_04590W	orf19.5917.3	orf19.5917.3	-0.83166	0.463355
C3_03750C	orf19.6942	ORC3	-0.83002	NA
C4_03830W	orf19.5038	orf19.5038	-0.828533	0.53711
C2_09570C	orf19.1397	orf19.1397	-0.826993	0.396122
C5_03580C	orf19.6670	CAC2	-0.826022	NA
C2_08460C	orf19.3633	orf19.3633	-0.824465	NA
C3_03820C	orf19.6934	orf19.6934	-0.824212	0.636145
C1_03600W	orf19.3060	orf19.3060	-0.822338	NA
C2_01540W	orf19.1461	orf19.1461	-0.820343	NA
CR_06670W	orf19.701	CFL11	-0.819469	NA
C2_02700C	orf19.5837	orf19.5837	-0.819284	0.469224
C2_10850C	orf19.5368	orf19.5368	-0.818539	NA
C1_00980W	orf19.6008.4	orf19.6008.4	-0.81756	NA
C3_05800W	orf19.7361	orf19.7361	-0.81736	NA
C2_06230W	orf19.5486	orf19.5486	-0.816558	0.598029
CR_04020C	orf19.485	orf19.485	-0.816508	NA
C1_14280C	orf19.7238	NPL3	-0.815461	0.739634
C3_03860W	orf19.6929	orf19.6929	-0.813275	0.596231
C2_07500C	orf19.1878	MED4	-0.812978	0.169523
C3_06890W	orf19.6812	PMT2	-0.807451	0.723374
C3_05080W	orf19.5978	orf19.5978	-0.806821	NA
C3_00370C	orf19.5430	BUD21	-0.806097	NA
C1_00090W	orf19.6103	orf19.6103	-0.804241	NA
CR_05550C	orf19.5847	orf19.5847	-0.802984	0.793329
C2_09630C	orf19.1391	orf19.1391	-0.802901	0.696736
CR_06190C	snR61	snR61	-0.801643	0.743767
C1_11130W	orf19.2303	FGR16	-0.800422	NA
C3_07200C	orf19.6781	ZFU2	-0.799139	0.494932
C1_09230C	orf19.4781	GRP1	-0.798835	0.275456
C6_01480W	orf19.3436	orf19.3436	-0.798618	0.794504
C5_00960W	tE(UUC)4	tE(UUC)4	-0.798057	NA
CR_09230C	orf19.7321	orf19.7321	-0.794446	NA
C3_06740W	orf19.6829	orf19.6829	-0.792353	0.683249
C7_02310C	orf19.6480	orf19.6480	-0.7896	NA
C2_05620W	orf19.6873.1	KTI11	-0.788782	NA
C1_11800C	orf19.1136	orf19.1136	-0.788752	0.602908
CR_00870C	orf19.3267	orf19.3267	-0.786385	NA
CR_09510C	orf19.6612	orf19.6612	-0.785102	NA
C7_03190C	orf19.5137	orf19.5137	-0.784572	NA
C7_00370W	orf19.7083	DCC1	-0.782265	NA
C4_04340C	orf19.1413	YFH1	-0.780525	0.24449
C4_03740W	orf19.1304	orf19.1304	-0.780465	0.267777
C2_02070W	orf19.1524	SPR3	-0.780006	NA
C4_06520W	snR10b	snR10b	-0.778057	NA
C6_00530C	orf19.4205.1	orf19.4205.1	-0.776978	0.593181
C3_05300C	orf19.6966	orf19.6966	-0.773344	NA
C2_06480W	orf19.25	orf19.25	-0.772652	NA
C5_03440W	orf19.2638.1	orf19.2638.1	-0.769242	0.780157
C1_14490C	orf19.7267	SAM35	-0.766798	NA
CR_10230W	orf19.7598	orf19.7598	-0.766205	0.739634
C1_02720W	orf19.2961	orf19.2961	-0.764047	0.63491
CR_08590W	orf19.6432	orf19.6432	-0.763161	NA
CR_10200W	orf19.7596	orf19.7596	-0.763053	NA
CR_08470W	orf19.6416	orf19.6416	-0.762847	NA
C1_05000W	orf19.54	RHD1	-0.762758	0.834064
CR_08130W	orf19.6374	orf19.6374	-0.759532	NA
C7_01300C	orf19.6910	PSF1	-0.757902	NA
C1_14390W	orf19.7255	RPC10	-0.757269	NA
CR_05640C	orf19.6650	orf19.6650	-0.756836	0.601752
C1_06450C	orf19.6265.1	RPS14B	-0.756828	0.590676
C3_04820C	orf19.5947	SEC7	-0.756604	0.780157
C7_04090C	orf19.7166	orf19.7166	-0.755363	NA
C2_00530W	orf19.2074	orf19.2074	-0.754372	NA
CR_02590C	orf19.2818	orf19.2818	-0.751522	0.894769
CR_10450C	orf19.7622	SPT3	-0.751082	NA
CR_01260W	orf19.3228	orf19.3228	-0.751051	0.879275
C6_03530C	orf19.5719	orf19.5719	-0.750977	0.261424
C1_14200W	orf19.7228	orf19.7228	-0.750709	NA
CR_06310W	orf19.3885	orf19.3885	-0.750342	0.742153
C7_00600C	orf19.7059	orf19.7059	-0.74942	NA
C2_05230C	orf19.3553	RPF2	-0.744945	0.351793
CR_01090W	orf19.3245	orf19.3245	-0.741488	0.682446
C5_00740W	orf19.576	CTF8	-0.740799	0.745094
C1_05800C	orf19.2472	orf19.2472	-0.739782	NA
C1_06310W	snR44a	snR44a	-0.738213	NA
C7_00380W	orf19.7082	orf19.7082	-0.738211	NA
C7_02070W	orf19.6510	GRX1	-0.73821	NA
C7_00580C	orf19.7061	orf19.7061	-0.73821	NA
C3_07340W	orf19.6757	GCY1	-0.738208	NA
C1_13600W	orf19.4996	orf19.4996	-0.738207	NA
CR_10520C	orf19.7631	SLD5	-0.738206	NA
CR_00700W	orf19.3285	orf19.3285	-0.738206	NA
C5_01620C	orf19.6296	VPS22	-0.738206	NA
CR_05680C	orf19.6644	orf19.6644	-0.738206	NA
C5_00230C	orf19.972	orf19.972	-0.738203	NA
C2_00440W	orf19.2087	SAS2	-0.738202	NA
C3_05340W	orf19.6971	DIE2	-0.738202	NA
CR_05160C	orf19.639	orf19.639	-0.738202	NA
C5_03520W	orf19.6661	orf19.6661	-0.738201	NA
C1_11630C	orf19.1156	FUS1	-0.738199	NA
C4_05250W	orf19.6864	orf19.6864	-0.738195	NA
C2_01800W	orf19.1490.1	orf19.1490.1	-0.73819	NA
C6_00450C	orf19.4214	orf19.4214	-0.73819	NA
C2_06520C	orf19.28	orf19.28	-0.738185	NA
C3_05230W	orf19.6001	SAP3	-0.738185	NA
C3_00600W	orf19.5399	IFF11	-0.738184	NA
C5_01020C	orf19.1968.1	orf19.1968.1	-0.738176	NA
C2_05120C	orf19.3543	orf19.3543	-0.738176	NA
C7_00220W	orf19.7102	orf19.7102	-0.738176	NA
CR_00380W	orf19.7495	orf19.7495	-0.738176	NA
C5_03420W	tE(UUC)5	tE(UUC)5	-0.738176	NA
C3_06460C	tH(GUG)3	tH(GUG)3	-0.738176	NA
CR_09630W	tN(GUU)4	tN(GUU)4	-0.738176	NA
C4_01110W	tD(GUC)6	tD(GUC)6	-0.738166	NA
C3_05480C	tV(AAC)5	tV(AAC)5	-0.738166	NA
C2_08880W	orf19.218	BUD20	-0.738166	NA
C7_01060W	orf19.7007	orf19.7007	-0.738166	NA
C1_03700C	tT(CGU)1	tT(CGU)1	-0.738166	NA
C1_11820W	tY(GUA)1	tY(GUA)1	-0.738166	NA
C1_11260C	orf19.675.1	orf19.675.1	-0.738091	0.699322
C5_02920W	orf19.4316	orf19.4316	-0.736674	0.469224
C2_00850W	orf19.2039	MSF1	-0.735778	0.361411
C2_02130C	orf19.1529	orf19.1529	-0.735569	0.707611
C7_00730W	orf19.7046	MET28	-0.733982	0.580837
C2_02690W	orf19.5838	SER2	-0.733427	NA
CR_10380C	orf19.7614	orf19.7614	-0.731883	NA
C2_10760C	orf19.5358	orf19.5358	-0.731448	NA
C1_00620W	orf19.6044	MOB2	-0.730997	NA
C3_06060W	orf19.7387	ELP3	-0.730072	0.728181
C1_06690W	orf19.6242	CYK3	-0.728272	0.526795
CR_06240C	orf19.3876	ZCF19	-0.727856	0.696736
C3_07210W	orf19.6780	MET8	-0.727301	NA
C3_07390C	orf19.6752	orf19.6752	-0.725366	NA
C3_07590W	orf19.6731	orf19.6731	-0.725279	NA
C3_01280W	orf19.1723	orf19.1723	-0.724564	NA
CR_06720W	orf19.706	NMD3	-0.724288	0.381964
C1_14570C	orf19.7275	FGR24	-0.723886	NA
C4_04400C	orf19.1409.3	orf19.1409.3	-0.723087	0.867022
CR_00570W	orf19.7478	orf19.7478	-0.722586	NA
C3_04470W	orf19.5901	PKC1	-0.720138	0.799634
C2_06850W	orf19.2237.1	orf19.2237.1	-0.719938	0.548847
C5_03770C	orf19.1117	orf19.1117	-0.719404	0.807509
CR_06730W	orf19.707	APG7	-0.717303	NA
C3_02110W	orf19.1635	RPL12	-0.716112	0.580837
C2_06750C	orf19.3147	orf19.3147	-0.713367	0.384195
C3_04170W	orf19.5860	orf19.5860	-0.712371	0.698661
C1_14440C	orf19.7261	GDI1	-0.709634	0.778268
C7_02880C	orf19.5172	LIP9	-0.708207	0.854492
C4_01600C	snR75	snR75	-0.708158	0.645987
C4_01880W	orf19.4605	TYR1	-0.706727	NA
C7_00470C	orf19.7072	PEL1	-0.705359	NA
C2_00080C	orf19.1914	FAV3	-0.703552	0.813698
C4_04290W	orf19.1418	SEC15	-0.703412	0.748044
C6_01780C	orf19.3406	orf19.3406	-0.702838	0.623482
C3_04670C	orf19.5927	RPS15	-0.702686	0.679
C3_01330W	orf19.1718	ZCF8	-0.702258	NA
C2_04350C	orf19.4519	SUV3	-0.701077	0.383568
CR_01560W	orf19.2542	orf19.2542	-0.700628	0.700102
C2_05520W	orf19.3582	orf19.3582	-0.699941	NA
C5_02080C	orf19.3160	HSP12	-0.697563	0.528378
C4_04320W	orf19.1415	FRE10	-0.696891	0.609854
C2_00010W	orf19.1925	TLO5	-0.695196	0.858372
C6_01200W	orf19.131	orf19.131	-0.694888	0.737205
C7_03790W	orf19.7203	MRP7	-0.694409	NA
C2_07410W	orf19.1890	orf19.1890	-0.693001	0.47982
CR_06870C	orf19.1844	orf19.1844	-0.691881	0.838575
CR_09800C	orf19.7552	orf19.7552	-0.691869	NA
C5_00300C	orf19.964	SMC4	-0.691073	NA
C4_04360W	orf19.1411	orf19.1411	-0.689898	NA
C1_11870W	orf19.5280	MUP1	-0.688445	0.241659
C3_07800C	orf19.6175	orf19.6175	-0.687523	NA
C1_00410C	orf19.6066	orf19.6066	-0.682592	0.742153
C2_00800C	orf19.2044	PGA27	-0.681768	0.742153
C6_01470W	orf19.3437	orf19.3437	-0.680701	0.654125
CR_04730W	orf19.6318	orf19.6318	-0.678568	NA
C7_03530C	orf19.6685	ISY1	-0.678383	0.756932
C7_02680W	orf19.3696	TOM22	-0.678025	NA
C7_00690W	orf19.7050	NOP15	-0.676769	NA
C2_05360C	orf19.3567	BIO32	-0.673867	NA
CR_09050C	orf19.7301	orf19.7301	-0.672408	0.881921
C7_02480W	orf19.6461	orf19.6461	-0.671762	0.856575
C7_00150W	orf19.7108	orf19.7108	-0.67024	0.857564
C4_05750C	orf19.1260	LEA1	-0.667787	0.852896
C1_10570C	orf19.1005	orf19.1005	-0.667633	0.77705
C3_05060W	orf19.5976	orf19.5976	-0.667604	NA
CR_03050C	orf19.2423	ZCF11	-0.667289	0.198408
C7_02000C	orf19.6520	orf19.6520	-0.666907	0.807486
CR_05450C	orf19.3516	orf19.3516	-0.665368	NA
C7_01730C	orf19.6551.1	STE18	-0.664874	0.834064
C6_03610W	orf19.5729	FGR17	-0.664149	0.548847
C3_03290C	orf19.328	NPR2	-0.662656	0.461274
C3_00530C	orf19.5410	orf19.5410	-0.662632	NA
C3_04650W	orf19.5925	orf19.5925	-0.662365	NA
C6_03790C	orf19.5753	HGT10	-0.66198	0.788296
C7_01280C	orf19.6908	orf19.6908	-0.661951	NA
C1_05650W	orf19.2487	orf19.2487	-0.661077	0.600544
C5_04780W	orf19.3964	ASH2	-0.659545	0.739634
C6_02150C	orf19.3455	orf19.3455	-0.658607	0.469224
CR_00210W	orf19.7513	ALK2	-0.658585	NA
C3_06650C	orf19.7454	TAF60	-0.658451	NA
C1_02430C	orf19.2930	orf19.2930	-0.65709	0.267026
C1_01810C	orf19.4543	UGA2	-0.652901	0.852896
C6_00120W	orf19.6325.1	orf19.6325.1	-0.652077	0.857564
C2_07840W	orf19.2197	orf19.2197	-0.651537	0.911849
C5_04690C	orf19.3954.1	orf19.3954.1	-0.65139	0.461274
C3_06360C	orf19.7421	CYP5	-0.651078	0.854508
C2_00060C	orf19.1917	orf19.1917	-0.650877	NA
C4_03440C	orf19.3370	DOT4	-0.650334	0.450668
C5_00280C	orf19.967	orf19.967	-0.65025	NA
C1_14030W	orf19.7210	orf19.7210	-0.649318	NA
C3_07550C	orf19.6736	orf19.6736	-0.648819	NA
C2_04700C	orf19.154	orf19.154	-0.648539	0.465956
CR_09360W	orf19.7331	FCY24	-0.647352	NA
CR_08930C	orf19.7290	orf19.7290	-0.64723	0.816395
C4_01910W	orf19.4601	orf19.4601	-0.646603	0.699322
C2_09680W	orf19.1386	orf19.1386	-0.646337	0.852061
C3_07060W	orf19.6794	FESUR1	-0.645818	0.616255
C6_02770W	orf19.5550	MRT4	-0.643668	0.361411
CR_05190W	orf19.555	orf19.555	-0.64093	0.819147
C4_02130W	orf19.4578	CYT2	-0.640001	NA
C3_03940C	orf19.2813	orf19.2813	-0.639973	NA
C5_01480W	orf19.4143	FYV5	-0.636641	0.681486
C1_00820W	orf19.6024	orf19.6024	-0.635975	NA
C4_02700W	orf19.2728	orf19.2728	-0.633328	0.469224
CR_09180W	orf19.7314	CDG1	-0.632819	0.450598
C4_07030W	orf19.3106	MET16	-0.632369	0.625139
C4_06930C	orf19.3116	EXM2	-0.63067	NA
CR_01080W	orf19.3247	orf19.3247	-0.630636	0.867022
C1_13520C	orf19.4983	MCU1	-0.630219	0.526795
C4_04280C	orf19.1420	orf19.1420	-0.62871	0.854492
C6_02070C	orf19.3504	RPL23A	-0.628349	0.780463
CR_06930W	orf19.178	orf19.178	-0.625445	0.472769
C1_07630W	orf19.2782	orf19.2782	-0.624804	0.555266
C3_01070C	orf19.2510	orf19.2510	-0.623278	0.43256
C7_02090C	orf19.6508	orf19.6508	-0.622785	0.300863
C1_02950W	orf19.2986	orf19.2986	-0.621014	0.749135
C1_14110C	orf19.7217	RPL4B	-0.620441	0.769996
C2_07770C	orf19.2203.1	orf19.2203.1	-0.619177	0.453428
C6_02690C	orf19.5541	orf19.5541	-0.618968	0.306491
C3_06020W	orf19.7383	MNN9	-0.618069	0.876423
C2_08530C	orf19.3626	orf19.3626	-0.616019	0.450668
C6_04260C	orf19.1083	orf19.1083	-0.614193	0.721114
C3_03440C	orf19.341	orf19.341	-0.613268	0.820665
C1_13680C	orf19.5006	GCV3	-0.611889	0.776525
C1_12280C	orf19.5235	orf19.5235	-0.611748	0.512905
C4_01950W	orf19.4597	orf19.4597	-0.611613	NA
C4_00730C	orf19.4169	orf19.4169	-0.61109	0.894769
C2_01190C	orf19.2006	orf19.2006	-0.610591	0.338838
C6_02950C	orf19.5573	orf19.5573	-0.610353	0.645987
CR_09780C	orf19.7550	IFA14	-0.609797	NA
C5_03860W	orf19.1108	HAM1	-0.609232	NA
C1_01770W	orf19.4548	MAK32	-0.609113	0.545997
C1_09840C	orf19.4849	orf19.4849	-0.607629	0.273557
C2_07530C	orf19.1874	orf19.1874	-0.607147	NA
C7_01960W	orf19.6525	orf19.6525	-0.606592	0.681486
C2_09030W	orf19.201	orf19.201	-0.606582	0.699322
C6_01890C	orf19.3393	orf19.3393	-0.605073	0.517091
C7_01760C	orf19.6548	ISU1	-0.603661	0.600544
C4_05390W	orf19.1796	orf19.1796	-0.60351	0.800246
C7_00940W	orf19.7020	orf19.7020	-0.603216	0.852896
C6_00060W	tL(CAA)5	tL(CAA)5	-0.602761	NA
C5_02760W	orf19.4297	CKB2	-0.60235	0.300863
CR_00630W	orf19.7468	orf19.7468	-0.602114	NA
C1_13780W	orf19.5015	MYO2	-0.601811	0.865003
CR_03440W	orf19.2376	orf19.2376	-0.60125	0.891858
CR_06850C	orf19.1848.1	orf19.1848.1	-0.599831	NA
C7_02460C	orf19.6463	orf19.6463	-0.597795	0.645987
C4_03100W	orf19.2681	RBT7	-0.597405	0.602908
C5_04120C	orf19.3894	orf19.3894	-0.596973	0.417973
CR_05280W	orf19.1009	orf19.1009	-0.596633	0.895426
C5_00420C	orf19.947	MRP17	-0.595048	NA
C1_14630C	orf19.7278	orf19.7278	-0.593334	NA
C6_04030W	orf19.1221	ALG2	-0.593294	0.770056
C2_00450C	orf19.2084	CDH1	-0.592524	0.869639
C5_01710C	orf19.3204	orf19.3204	-0.59227	0.541586
C4_00940W	orf19.4701	orf19.4701	-0.591732	0.684671
C2_07270W	orf19.2284	orf19.2284	-0.590613	0.483093
C1_11740W	orf19.1143	orf19.1143	-0.590604	0.558809
C5_00360C	tS(CAG)1	tS(CAG)1	-0.590316	NA
C2_06400C	snR54	snR54	-0.590302	NA
CR_08520C	orf19.6419.1	orf19.6419.1	-0.58996	0.91511
C1_04370C	orf19.5201	orf19.5201	-0.589932	0.404296
CR_07030C	orf19.2362	orf19.2362	-0.589433	0.550066
C1_02870W	orf19.2975	YPT7	-0.588957	0.669793
C2_01260W	orf19.1998	orf19.1998	-0.588163	0.699322
C1_03690W	orf19.71	orf19.71	-0.586999	0.472769
CR_06460W	orf19.720	GST3	-0.586306	0.648005
C3_04800C	orf19.5943	orf19.5943	-0.585617	0.913611
C3_07250W	orf19.6776	GCD2	-0.585522	0.85678
C5_04620C	orf19.3946	orf19.3946	-0.585398	0.47982
C7_02120C	orf19.6503	orf19.6503	-0.582283	0.854508
C1_14470W	orf19.7265	orf19.7265	-0.582228	0.893354
C1_10770W	orf19.2342	SFT2	-0.58179	0.47982
C1_08860C	orf19.4744	orf19.4744	-0.581608	0.145508
C1_12930C	orf19.4923	orf19.4923	-0.579497	0.893354
C2_01420C	orf19.1447	orf19.1447	-0.5778	0.829093
C4_06390W	orf19.2896	SOU1	-0.577642	0.512905
C3_07890W	orf19.6183	TIM8	-0.576993	NA
C4_01800W	orf19.4612	orf19.4612	-0.576891	NA
C1_08570C	orf19.403	PCL2	-0.576877	0.680062
C4_00470C	orf19.5676	orf19.5676	-0.576809	0.869803
C7_00870W	orf19.7029	orf19.7029	-0.576695	0.776525
C3_06430W	orf19.7428	APN1	-0.576461	NA
C6_03050C	orf19.5587	orf19.5587	-0.575203	0.483093
C2_01360C	orf19.1989	DCW1	-0.574269	0.894769
C3_03600C	orf19.359	GTT12	-0.574067	NA
CR_01490C	orf19.2533.1	orf19.2533.1	-0.573223	0.159711
CR_01230C	orf19.3231	CDC27	-0.573136	0.646327
C1_08440C	orf19.389	orf19.389	-0.573036	0.894769
C6_01990W	orf19.689	PLB1	-0.572745	NA
C1_10340W	orf19.4905	orf19.4905	-0.571302	0.528378
C1_05090W	orf19.4062	TRY2	-0.570902	0.479271
C3_00690C	orf19.5388	SWD1	-0.570647	0.396824
C2_04260W	orf19.794	SSN3	-0.570502	0.434674
C1_02980W	orf19.2989	GOR1	-0.570359	0.616255
C6_01940W	orf19.685.1	orf19.685.1	-0.569747	0.41889
C3_01120W	orf19.2514	orf19.2514	-0.569727	0.680208
C2_07000W	orf19.2256	orf19.2256	-0.56928	0.434674
C6_02110W	orf19.3498	orf19.3498	-0.568999	0.517091
C7_03780C	orf19.7204	orf19.7204	-0.564602	NA
CR_08720W	orf19.6449	orf19.6449	-0.563739	NA
CR_07730W	orf19.2633	HGT14	-0.563285	0.304625
C3_00550C	orf19.5408	HRK1	-0.562282	0.818562
C5_01340W	orf19.1934	HST3	-0.561902	0.145508
C5_03510C	orf19.6660	orf19.6660	-0.561732	0.813698
C3_02980C	orf19.292	orf19.292	-0.561421	NA
C2_01390W	orf19.1444	orf19.1444	-0.560323	0.601846
CR_03330W	orf19.2391	orf19.2391	-0.559222	0.434674
C1_07780W	orf19.4713	orf19.4713	-0.556686	0.380671
C2_04480W	orf19.4504	orf19.4504	-0.555632	0.434674
C3_07130W	orf19.6787	orf19.6787	-0.555306	NA
C1_06820W	orf19.6227	orf19.6227	-0.554519	0.745094
C2_02780C	orf19.5827	BUB2	-0.553555	0.800957
C2_02260W	orf19.1544	orf19.1544	-0.551908	0.867022
CR_09980W	orf19.7572	SPT7	-0.551718	0.867022
C3_07300W	orf19.6766	NOP13	-0.551633	0.816139
C1_02450C	orf19.2934	orf19.2934	-0.551294	0.5459
C2_08540C	orf19.3625	orf19.3625	-0.550906	0.710163
C2_06910W	orf19.2245	YPT72	-0.549408	0.267026
C7_04010W	orf19.7179	orf19.7179	-0.549311	NA
C7_01640W	orf19.6561	LAT1	-0.548903	0.894769
C1_00060W	orf19.6109	TUP1	-0.548902	0.683699
C2_08480W	orf19.3630	RRP8	-0.548333	0.349765
C3_06660C	orf19.7455	orf19.7455	-0.547718	0.768807
C4_06900W	orf19.3121	GST1	-0.547477	NA
C5_00780C	orf19.580	orf19.580	-0.546253	0.854508
C7_00610C	orf19.7058	orf19.7058	-0.545655	NA
C5_04340W	orf19.3920	orf19.3920	-0.545483	0.785124
C3_03090W	orf19.306	USO5	-0.542916	0.694795
C4_05050C	orf19.3774	PPG1	-0.541992	0.515936
CR_03950W	orf19.477	orf19.477	-0.541936	0.828662
C2_03410W	orf19.880	orf19.880	-0.540418	0.361411
C3_01680C	orf19.1676	orf19.1676	-0.538999	0.592842
C5_04890C	orf19.3976	orf19.3976	-0.538968	0.681486
C1_09390W	orf19.4801	orf19.4801	-0.53852	0.661746
C2_04250W	orf19.795	VPS36	-0.537947	0.47982
C1_04090C	orf19.1041	orf19.1041	-0.536602	0.546181
C2_02290C	orf19.1547	orf19.1547	-0.536419	0.818185
CR_06680C	orf19.702	orf19.702	-0.5357	0.815104
C1_11290W	orf19.673	orf19.673	-0.535661	0.731648
C1_11410C	orf19.8278	orf19.8278	-0.53565	0.794504
C4_06160W	orf19.2921	orf19.2921	-0.535581	0.5459
C1_10240C	orf19.4894	orf19.4894	-0.535381	0.759858
C1_13560W	orf19.4988	orf19.4988	-0.534233	0.201968
C3_03980C	orf19.2812	orf19.2812	-0.53387	0.735329
CR_03960C	orf19.478	orf19.478	-0.532752	0.497438
C4_07020C	orf19.3107	orf19.3107	-0.532608	0.828671
C7_02650W	orf19.3699	TEP1	-0.531741	0.716719
C6_00700C	orf19.3659	orf19.3659	-0.530789	0.791836
C2_09930W	orf19.1359	orf19.1359	-0.530504	0.921067
C1_08690W	orf19.4727	orf19.4727	-0.530323	0.300981
C5_03410C	orf19.2639	orf19.2639	-0.530211	NA
C3_06790W	orf19.6824	TRY6	-0.530175	0.841157
C7_03130C	orf19.5142	DFR1	-0.530124	0.738821
C4_04970C	orf19.3782.2	orf19.3782.2	-0.529764	0.92269
C2_06000W	orf19.4120	LAS1	-0.527596	0.25504
C2_07300C	orf19.2287	RPA12	-0.527554	0.707611
C1_07050C	orf19.6199	orf19.6199	-0.526323	NA
C7_04050W	orf19.7175	HLJ1	-0.525447	NA
C1_14100W	orf19.7216	YPT52	-0.524266	NA
CR_03340C	orf19.2389	orf19.2389	-0.524248	0.876423
C4_01820C	orf19.4611	orf19.4611	-0.523331	NA
C6_02400W	LSU-C2809	LSU-C2809	-0.523109	0.881921
C1_12010C	orf19.5265	KIP4	-0.522768	0.852896
C1_14240W	orf19.7234	orf19.7234	-0.522227	NA
CR_06620W	orf19.697	orf19.697	-0.521845	0.300981
CR_08920W	orf19.7288	orf19.7288	-0.519942	0.868354
C2_01060C	orf19.2018	orf19.2018	-0.519783	0.641714
C2_04960C	orf19.3528	orf19.3528	-0.519256	0.47982
C3_01450C	orf19.1706	MET18	-0.519027	0.683307
C4_05020W	orf19.3777	IMG2	-0.518521	0.5886
C7_00830C	orf19.7034	orf19.7034	-0.517965	0.857564
C1_13790C	orf19.5016	orf19.5016	-0.517484	NA
C3_05290C	orf19.6008	orf19.6008	-0.517401	NA
C6_01040C	orf19.107	orf19.107	-0.516869	0.592842
C3_02140C	orf19.1632	orf19.1632	-0.516013	0.627468
C5_04350C	orf19.3921	orf19.3921	-0.515886	0.610646
C2_04100W	orf19.811	orf19.811	-0.514828	0.545997
C3_01390C	orf19.1712	GEA2	-0.514076	0.913611
CR_08170C	orf19.6377	orf19.6377	-0.514009	NA
C2_05590C	orf19.6872	orf19.6872	-0.513927	0.953444
C2_04420W	orf19.4510	IFA4	-0.512271	0.923945
C1_11650W	orf19.1154	EGD1	-0.510149	0.893354
CR_00360C	orf19.7498	LEU1	-0.510147	0.913611
C5_03090W	orf19.4339	VPS4	-0.509313	0.11637
C3_01350C	orf19.1716	URA3	-0.509199	0.648005
C4_04930C	orf19.3785	orf19.3785	-0.509056	0.558809
C1_03170C	orf19.3009	orf19.3009	-0.508676	0.634382
C2_04640C	orf19.144	SNU114	-0.508562	0.268945
CR_10590W	orf19.7642	orf19.7642	-0.508013	NA
C4_03870C	orf19.5042	orf19.5042	-0.505936	0.626804
C2_00840W	orf19.2040	orf19.2040	-0.505511	0.601846
C1_13320C	orf19.4959	orf19.4959	-0.505346	0.746966
C1_02930C	orf19.2984	MST1	-0.504917	0.590676
C1_05760C	orf19.2475	PGA26	-0.50455	0.906004
C6_02300C	orf19.3471	orf19.3471	-0.50396	0.838575
C2_06090W	orf19.4110	orf19.4110	-0.503645	0.571083
C6_03640W	orf19.5732	NOG2	-0.503309	0.473958
CR_01780W	orf19.2575	orf19.2575	-0.503048	0.528378
C4_00510C	orf19.4191	RLP24	-0.502669	0.910807
C4_02990C	orf19.2693	GST2	-0.502312	0.796515
C1_11890W	orf19.5278	orf19.5278	-0.501801	NA
C7_00270W	orf19.7095	orf19.7095	-0.501259	NA
C1_13290W	orf19.4955	orf19.4955	-0.500627	0.894769
C5_03110C	orf19.4340.1	orf19.4340.1	-0.499768	0.6737
C1_07810C	orf19.5051	orf19.5051	-0.499242	0.818185
C4_03750C	orf19.1303	orf19.1303	-0.499237	0.683249
C3_01750C	orf19.1670	BRO1	-0.498751	0.38469
C5_01560C	orf19.4150	orf19.4150	-0.498225	0.526795
C2_04860W	orf19.4125	PZF1	-0.498026	0.663571
C6_01690W	orf19.3417	ACF2	-0.497887	0.596231
CR_09370W	orf19.7332	ELF1	-0.497704	0.90176
C4_02020W	orf19.4591	CAT2	-0.497487	0.778268
C1_00520W	orf19.6056	orf19.6056	-0.495265	NA
C6_02020C	orf19.692	orf19.692	-0.493787	0.818562
CR_10600C	orf19.7643	orf19.7643	-0.493632	0.871867
CR_10750C	orf19.7664	orf19.7664	-0.492247	NA
C3_01480C	orf19.1701	RKI1	-0.492242	0.528378
C4_07110C	orf19.3097	PDA1	-0.491494	0.806379
C2_01380W	orf19.1442	PLB4.5	-0.491104	0.380671
CR_09070C	orf19.7304	orf19.7304	-0.489446	0.786293
CR_01120C	orf19.3242	orf19.3242	-0.48851	NA
C3_05090C	orf19.5980	orf19.5980	-0.487345	NA
C2_08000C	orf19.2183	KRE30	-0.486984	0.816139
C2_00520W	orf19.2075	DFG5	-0.486661	0.742153
C1_10760W	orf19.2343	VPS23	-0.486577	0.580154
C7_01520W	orf19.6577	FLU1	-0.486506	NA
C1_07850C	orf19.5056	orf19.5056	-0.485339	0.776011
C3_06940W	orf19.6807	orf19.6807	-0.484573	0.741639
C3_07810C	orf19.6176	SEC61	-0.483983	0.85678
C1_09550W	orf19.4819	orf19.4819	-0.483455	NA
C4_00540C	orf19.4188	NMD5	-0.483043	0.464121
C1_12790C	orf19.6343	FEN1	-0.482214	0.21758
C4_00790C	orf19.4162	MLH1	-0.481793	0.648005
C2_03220C	orf19.909	STP4	-0.48158	0.391662
CR_06480C	orf19.718	RRN11	-0.481533	0.702634
CR_00540C	orf19.7481	MDH1	-0.478186	0.631437
C7_03660C	orf19.6701	orf19.6701	-0.475954	0.898624
CR_05830C	orf19.6629	ISC1	-0.475345	0.636145
C1_02400C	orf19.2927	MNN11	-0.475267	0.532107
CR_10660W	orf19.7652	CKA1	-0.474699	0.894769
C7_00960W	orf19.7018	RPS18	-0.474493	0.854822
C6_02200C	orf19.3460	orf19.3460	-0.473002	0.599074
C5_05120W	orf19.4004	CCT3	-0.472559	0.4439
C5_02980C	orf19.4323	orf19.4323	-0.47238	0.594039
C2_05180W	orf19.3548.1	WH11	-0.471663	0.267026
CR_03800C	orf19.4378	PPH3	-0.470725	0.764283
C1_00950C	orf19.6010	CDC5	-0.469235	NA
C6_01640W	orf19.3421.1	MED19	-0.469047	0.681486
C1_00660C	orf19.6039	orf19.6039	-0.467691	NA
CR_10300W	orf19.7605	PUP1	-0.467225	0.898566
C2_06770W	orf19.2228	orf19.2228	-0.466715	0.681486
CR_07500W	orf19.2620	orf19.2620	-0.466463	NA
C1_13570W	orf19.4991	MPT5	-0.466321	0.896897
C4_04720W	orf19.3810	orf19.3810	-0.466049	0.596981
C6_02520W	orf19.5521	ISA1	-0.465722	0.840446
C2_01530C	orf19.1460	orf19.1460	-0.465266	NA
C1_12950W	orf19.4924	orf19.4924	-0.465199	NA
C2_01410C	orf19.1446	CLB2	-0.465181	0.854492
C2_02720W	orf19.5834	orf19.5834	-0.463979	0.613204
C3_00130C	orf19.5459	orf19.5459	-0.463578	0.855063
C3_03720W	orf19.6947	GTT11	-0.462922	NA
C2_09360W	orf19.4097	orf19.4097	-0.4613	0.915809
C3_07630C	orf19.6726	orf19.6726	-0.461245	NA
C4_01090C	orf19.4680	orf19.4680	-0.46079	0.737205
C3_04990W	orf19.5967	FGR44	-0.460602	NA
C2_02080W	snR48	snR48	-0.459841	0.782795
C1_12710C	orf19.6351	orf19.6351	-0.459215	0.517091
C5_01000C	orf19.1970	orf19.1970	-0.458139	NA
C1_08160W	orf19.5093	orf19.5093	-0.457909	0.380671
C1_02850W	orf19.2973	orf19.2973	-0.457679	0.516257
C1_01570C	orf19.3347	RPB7	-0.457269	0.541586
C5_00620W	orf19.927	orf19.927	-0.457201	0.896897
C5_01740C	orf19.3201	MTLA1	-0.457152	0.464121
C1_12800W	orf19.6342	orf19.6342	-0.4567	0.857564
CR_04760C	orf19.6316	orf19.6316	-0.456644	0.818185
C1_10950C	orf19.2320	orf19.2320	-0.456125	0.779497
CR_03360W	orf19.2386	orf19.2386	-0.455317	0.404322
CR_03600C	orf19.4382	orf19.4382	-0.455155	0.785626
C1_03010W	orf19.2992	RPP1A	-0.454925	0.903614
CR_01130W	orf19.3241	orf19.3241	-0.453865	NA
C2_06360C	orf19.5500	MAK16	-0.451994	0.658357
C1_10800C	orf19.2337	ALP1	-0.451788	0.648005
C3_07580W	orf19.6731.1	orf19.6731.1	-0.451501	0.857564
C1_07910C	orf19.5064	MRPL3	-0.451069	0.47982
C1_04790W	orf19.763	orf19.763	-0.450741	0.734608
C3_03680W	orf19.6951	orf19.6951	-0.450457	0.561911
C4_05820W	orf19.1267.1	orf19.1267.1	-0.449657	0.46613
C1_09070W	orf19.4764	orf19.4764	-0.449326	0.349765
C1_03810C	orf19.1028	ELA1	-0.449231	0.551818
CR_00260W	orf19.7510	KIN2	-0.448631	0.858372
C2_04980C	orf19.3530	CKA2	-0.447905	0.742153
C2_06710W	orf19.3151	orf19.3151	-0.447865	0.65691
C1_13900C	orf19.5027	LCB2	-0.44765	0.913611
C3_07720C	orf19.6715	orf19.6715	-0.447234	NA
CR_05860W	orf19.6627	orf19.6627	-0.446536	0.686032
C1_06460C	orf19.6265	RPS22A	-0.446061	NA
C3_06760W	orf19.6828	orf19.6828	-0.445616	NA
C5_02900W	orf19.4312	orf19.4312	-0.444595	0.583021
C2_07750W	orf19.2204.2	RHO2	-0.444386	0.700102
C1_10740C	orf19.2344	ASR1	-0.443472	0.478893
CR_05610C	orf19.5843	SRR1	-0.441858	0.419484
C3_02960C	orf19.290	KRE5	-0.4394	0.47982
C5_02290W	orf19.4235	PDE1	-0.439329	0.63491
C6_03940C	orf19.5771	PBP2	-0.439038	0.596231
C4_01470W	orf19.4637	orf19.4637	-0.438718	0.793329
CR_04890W	orf19.6304	LYS5	-0.437958	NA
C1_00830W	orf19.6023	orf19.6023	-0.437794	0.450668
C7_01390W	orf19.6920	orf19.6920	-0.43767	0.865003
C7_02060W	orf19.6511	LIG1	-0.437621	0.663597
C3_06400C	orf19.7425	orf19.7425	-0.437449	0.921067
C1_12100C	orf19.5255	PXA2	-0.436936	0.380671
C3_02350W	orf19.1609	orf19.1609	-0.436615	0.528378
C2_04110W	orf19.810	orf19.810	-0.435506	0.663571
C1_04380W	orf19.5200	SIT4	-0.435216	0.59432
CR_03200C	orf19.2404	orf19.2404	-0.431592	0.497438
C4_06100W	orf19.4719	CWH41	-0.431578	0.517091
C5_03480C	orf19.6656	orf19.6656	-0.431094	0.925799
C1_00590W	orf19.6047	TUF1	-0.430947	0.854508
C1_03280W	orf19.3022	orf19.3022	-0.430875	0.463355
C2_10340W	orf19.1744	HEM4	-0.430637	0.580837
C2_10160W	orf19.1765	orf19.1765	-0.430477	0.6737
C3_05120C	orf19.5985	orf19.5985	-0.429806	NA
C1_11380W	orf19.665	NEP1	-0.429614	0.546181
C1_10030W	orf19.4870	DBP3	-0.429607	0.580154
C3_06350W	orf19.7420	orf19.7420	-0.429278	NA
CR_07320C	orf19.6136	orf19.6136	-0.427201	0.544295
CR_06690C	orf19.703	orf19.703	-0.424936	NA
C1_10820C	orf19.2335	orf19.2335	-0.424153	0.517091
C6_03440W	orf19.5704	orf19.5704	-0.424008	0.509757
C1_08990C	orf19.4755	KEX2	-0.42377	0.599834
C5_03820C	orf19.1112	BUD7	-0.423455	0.436845
C4_06790W	orf19.3130	orf19.3130	-0.422766	0.634382
C1_12670C	orf19.6356	orf19.6356	-0.422498	0.739634
C2_10440C	orf19.5318	RAD1	-0.422222	0.901948
C2_06760C	orf19.2227	orf19.2227	-0.420905	0.869639
CR_03760W	orf19.4375	orf19.4375	-0.42089	NA
C5_05150C	orf19.4007	orf19.4007	-0.420439	0.794504
C6_00190W	orf19.1177	orf19.1177	-0.419759	0.570656
C3_01040C	orf19.2508	PRM9	-0.419682	0.814734
C5_02730C	orf19.4293	orf19.4293	-0.419476	0.464121
C5_00340W	orf19.955	orf19.955	-0.419265	NA
C2_06940C	orf19.2248	ARE2	-0.418949	0.924069
C1_05020C	orf19.56	ARG2	-0.418397	0.683249
CR_02600W	orf19.2819	orf19.2819	-0.417597	0.896897
CR_02550C	orf19.168	orf19.168	-0.417166	0.739634
C3_00750W	orf19.5380	LYS144	-0.416723	0.541586
CR_02440W	orf19.3721	orf19.3721	-0.416525	0.857564
C4_02290W	orf19.2774	LAB5	-0.416232	0.439053
C2_10140W	orf19.1767	orf19.1767	-0.416169	0.737205
CR_05670C	orf19.6645	HMO1	-0.415112	0.488097
C4_03680C	orf19.1310	orf19.1310	-0.415112	0.681486
CR_04040C	orf19.487	SPT14	-0.414784	0.856447
C3_05610W	orf19.6996	MNN14	-0.41313	0.913611
C6_02910W	orf19.5567	POP4	-0.411786	0.799634
C1_04060W	orf19.4482	IFI3	-0.411766	0.764283
CR_09570W	orf19.6605	orf19.6605	-0.411716	0.906521
C5_00860W	orf19.1981	IMP2	-0.411527	0.595898
C2_04270W	orf19.793	CAK1	-0.411312	0.811741
C3_06600C	orf19.7449	orf19.7449	-0.407337	NA
C1_04040C	orf19.4479	orf19.4479	-0.407158	0.596068
C3_00220W	orf19.5447	HGT19	-0.406646	0.794504
C6_02280W	orf19.3469	orf19.3469	-0.406097	0.479237
C3_03160C	orf19.315	orf19.315	-0.406073	0.840446
C7_04200C	orf19.7153	orf19.7153	-0.403803	NA
C5_05290C	orf19.4023	MRP2	-0.401383	NA
C1_08010W	orf19.5073	DPM1	-0.400177	0.558809
C1_04070C	orf19.1039	BET4	-0.400175	0.683249
C2_02440W	orf19.1567	orf19.1567	-0.398548	0.656658
C4_04310W	orf19.1416	COX11	-0.39848	0.89654
C3_02440C	orf19.232	MED7	-0.398195	0.528378
C6_02920C	orf19.5568	VPS51	-0.397718	0.747563
C1_08300W	orf19.5107	NOT5	-0.397369	0.610646
CR_08760C	RDN5	RDN5	-0.396783	NA
C3_02190C	orf19.1625	orf19.1625	-0.396528	0.378693
C5_02120C	orf19.4219	RIX7	-0.396077	0.685008
C1_10320W	orf19.4903	orf19.4903	-0.395828	0.683249
C1_07010W	orf19.6205	orf19.6205	-0.395369	0.528378
C2_04370W	orf19.4517	orf19.4517	-0.394378	NA
C1_12680W	orf19.6355	orf19.6355	-0.393177	0.559563
C4_03920W	orf19.1595	orf19.1595	-0.392973	0.596231
C2_03570C	orf19.862	orf19.862	-0.392014	0.625664
C2_09400C	orf19.1598	ERG24	-0.391437	0.749135
C5_01470C	orf19.4142	orf19.4142	-0.391067	0.744478
C6_01130W	orf19.120	orf19.120	-0.390924	0.909038
C6_04450W	orf19.2128	orf19.2128	-0.390196	NA
C3_07470W	orf19.6741	orf19.6741	-0.389629	0.92269
C5_04010C	orf19.3210	orf19.3210	-0.38927	0.892416
CR_05460W	orf19.3517	orf19.3517	-0.388881	0.909038
C2_00720C	orf19.2054	FGR15	-0.388721	0.627468
C1_02520W	orf19.2941	SCW4	-0.388434	NA
CR_05620C	orf19.6653	MTG2	-0.387465	0.865003
C7_02920W	orf19.5169	orf19.5169	-0.387442	0.602286
C2_06270W	orf19.5489	orf19.5489	-0.387272	0.913611
C3_02360C	orf19.1608	orf19.1608	-0.38706	0.797864
C3_01660W	orf19.1678	orf19.1678	-0.38696	0.463355
C2_01900C	orf19.1500	orf19.1500	-0.386728	0.869639
C2_00670C	orf19.2061	orf19.2061	-0.386117	0.855063
C2_09500W	orf19.1404	orf19.1404	-0.385904	0.795449
C3_04840C	orf19.5952	orf19.5952	-0.38461	NA
C1_08890C	orf19.4748	orf19.4748	-0.384578	0.851491
C4_06050W	orf19.4415	MED3	-0.384503	0.592926
C1_12130C	orf19.5251	ZCF30	-0.384483	0.929692
C4_03330W	orf19.1439	IPK1	-0.384344	0.696736
CR_10650W	orf19.7650	LTV1	-0.38426	NA
C5_01510W	orf19.4146	SMD3	-0.384252	0.696736
C5_02790C	orf19.4304	GAP1	-0.383942	0.434674
CR_06860C	orf19.1847	ARO10	-0.38325	0.434674
C3_00890C	orf19.6166	orf19.6166	-0.381031	0.623854
C2_05410W	orf19.3572.3	orf19.3572.3	-0.380789	0.901948
C4_02770C	orf19.2721	orf19.2721	-0.380098	0.696736
C2_07440C	orf19.1887	orf19.1887	-0.379512	0.596231
C1_09940W	orf19.4861.1	orf19.4861.1	-0.379293	0.855063
C6_01170W	orf19.124	CIC1	-0.377168	0.596068
C4_06200W	orf19.2917.1	orf19.2917.1	-0.377076	0.921067
C4_06670W	orf19.3142	orf19.3142	-0.377013	0.580837
C3_02080W	orf19.1638	orf19.1638	-0.376829	0.580837
C6_00310W	orf19.1191	orf19.1191	-0.376285	0.464121
C1_11430W	orf19.660	orf19.660	-0.37606	0.749135
C6_01980C	orf19.688	orf19.688	-0.375706	0.782824
CR_08100C	orf19.6369	RIO2	-0.374709	0.753804
C4_03090W	orf19.2682	orf19.2682	-0.374513	0.481836
C1_09870W	orf19.4853	HCM1	-0.373885	NA
CR_10830C	orf19.7675	orf19.7675	-0.373531	NA
C2_10470C	orf19.5322	orf19.5322	-0.373326	0.957517
C4_02560C	orf19.2745	UME7	-0.372948	NA
C1_11900C	orf19.5277	orf19.5277	-0.372004	NA
C2_03210W	orf19.909.1	orf19.909.1	-0.371922	0.696736
C1_08910C	orf19.4750	orf19.4750	-0.371732	0.596231
C6_02760W	orf19.5549	orf19.5549	-0.371297	0.945636
C2_05540C	orf19.6866	orf19.6866	-0.371133	0.780157
C5_01130W	orf19.1957	CYC3	-0.370996	0.555478
CR_02960W	orf19.2853	orf19.2853	-0.370903	NA
C3_02430W	orf19.231	APL2	-0.370735	0.528581
C1_11150W	orf19.2301	orf19.2301	-0.370667	0.710325
C2_05600W	snR56	snR56	-0.370464	0.942049
C1_06030C	orf19.2442	orf19.2442	-0.369981	0.707611
CR_07710W	orf19.1986	ARO2	-0.36838	0.865398
C1_07370C	orf19.4433	CPH1	-0.367816	0.644893
C7_01580W	orf19.6568	SMC6	-0.366906	0.945636
CR_07020W	orf19.2363	orf19.2363	-0.366856	0.5028
C1_12730W	orf19.6349	RVS162	-0.366627	0.396824
C4_06350C	orf19.2901	NUP60	-0.366593	0.495168
C4_02600C	orf19.2739	orf19.2739	-0.36627	0.681486
C7_01630W	orf19.6562	RNH35	-0.36592	NA
C7_01660C	orf19.6558	orf19.6558	-0.365205	0.942399
C7_04040C	orf19.7176	NPT1	-0.365037	NA
C2_03370W	orf19.889	THI20	-0.364645	0.894769
C3_02390W	orf19.1606	orf19.1606	-0.364111	0.81125
C4_03850W	orf19.5040	orf19.5040	-0.363903	0.799634
C4_07090C	orf19.3099	TRP4	-0.363213	0.727347
C1_10450W	orf19.986	GLY1	-0.36294	0.596981
C6_02240C	orf19.3465	RPL10A	-0.362411	0.810797
C5_02460C	orf19.4255	ECM331	-0.362371	0.596231
C7_01720W	orf19.6552	orf19.6552	-0.362255	0.854563
C1_14450C	orf19.7263	orf19.7263	-0.361823	0.92269
C6_03600C	orf19.5728	orf19.5728	-0.361763	0.869639
C1_12700W	orf19.6353	orf19.6353	-0.360893	0.612363
C2_08570W	orf19.3622	ANP1	-0.360558	0.750877
C1_11520C	orf19.1168	ZCF3	-0.359504	0.602286
C3_05270C	orf19.6005	HGT5	-0.358818	0.901948
CR_01360W	orf19.2519	orf19.2519	-0.358689	0.709387
C2_06210C	orf19.5484	SER1	-0.358571	0.92269
C4_06780C	orf19.3131	OYE32	-0.358542	0.728181
C1_04080W	orf19.1040	MAD2	-0.358074	0.618314
C2_04570W	orf19.4492	orf19.4492	-0.357901	0.6737
C2_04450W	orf19.4507	orf19.4507	-0.357863	0.878451
C1_12630C	orf19.6360	orf19.6360	-0.357514	0.652561
C1_12880C	orf19.4918	orf19.4918	-0.357458	0.957944
C3_04120C	orf19.5856	orf19.5856	-0.35648	0.834413
CR_08460W	orf19.6414.3	TPM2	-0.356379	0.746966
C7_01870W	orf19.6533	MSK1	-0.356261	NA
CR_08040W	orf19.592	orf19.592	-0.356062	0.478893
C6_03950C	orf19.5772	orf19.5772	-0.355942	0.824883
C1_00540C	orf19.6054	orf19.6054	-0.355692	0.941755
C3_01210C	orf19.1730	orf19.1730	-0.355385	0.504804
C5_02430W	orf19.4251	ZCF22	-0.355385	0.838575
C7_01400C	orf19.6921	orf19.6921	-0.355374	NA
CR_04120C	orf19.496	orf19.496	-0.355158	0.869639
C5_02570W	orf19.4270	MNN13	-0.355101	0.742153
C3_00730W	orf19.5381	orf19.5381	-0.3544	0.464121
C5_02960C	orf19.4321	orf19.4321	-0.354373	NA
CR_02580W	orf19.163	PAN6	-0.354174	0.580837
C4_06010C	orf19.4411	HOS1	-0.353497	0.820538
C1_08210C	orf19.5100	MLT1	-0.353215	0.380671
C5_00140C	orf19.5683	orf19.5683	-0.352918	NA
C2_10590W	orf19.5338	GAL4	-0.352638	0.663571
C4_01190W	orf19.4670	CAS5	-0.352568	0.660887
C4_05000W	orf19.3780	orf19.3780	-0.352485	0.831845
C2_08010W	orf19.2182	BLM3	-0.352229	0.762859
C2_08270C	orf19.2222	orf19.2222	-0.351527	0.696736
CR_03080C	orf19.2418	orf19.2418	-0.351301	0.814971
C6_04280W	orf19.1085	orf19.1085	-0.351109	0.40688
C1_05470W	orf19.417	MTM1	-0.351051	0.531698
C3_04220C	orf19.5864	URK1	-0.35099	0.516257
C6_03410C	orf19.5630	APA2	-0.350623	0.780157
C1_03320C	orf19.3029	EHD3	-0.350366	0.852896
C1_10360C	orf19.4907	orf19.4907	-0.348808	0.333939
CR_05150W	orf19.639.1	orf19.639.1	-0.348553	NA
C2_02920W	orf19.5813	orf19.5813	-0.347595	0.633045
C5_04610W	orf19.3945	orf19.3945	-0.347529	0.699322
C2_08190W	orf19.2166	VMA5	-0.347283	0.571499
C3_01030W	orf19.2507	ARP9	-0.346148	0.596231
C1_14590C	orf19.7276.1	TLO4	-0.346113	NA
C4_04730W	orf19.3809	BAS1	-0.345926	0.596981
CR_04390C	orf19.529	orf19.529	-0.345731	0.739634
C4_03900C	orf19.5046	RAM1	-0.345135	0.809129
C2_10360C	orf19.1742	HEM3	-0.345003	0.739634
C4_06850C	orf19.3124	orf19.3124	-0.344927	0.625463
C6_02590C	orf19.5528	MOB1	-0.344805	0.854492
CR_06790C	orf19.1855	orf19.1855	-0.342748	0.957944
C1_10830W	orf19.2334	BIG1	-0.342142	0.634382
C2_04070C	SNRNAU2	SNRNAU2	-0.34208	NA
C2_08170W	orf19.2168	orf19.2168	-0.341192	NA
C2_02110C	orf19.1527	orf19.1527	-0.341061	0.680062
C6_03420W	orf19.5701	orf19.5701	-0.340869	0.794504
C5_02830W	orf19.4307	orf19.4307	-0.340863	0.776011
C3_04620C	orf19.5920	orf19.5920	-0.340647	0.945631
C6_04600W	orf19.2157	DAC1	-0.340469	0.404296
C1_00900W	orf19.6014	RRS1	-0.340137	0.75573
C1_01440C	orf19.3330.3	POX18	-0.339891	0.881921
C5_04750C	orf19.3962	HAS1	-0.3397	0.594039
C3_01100W	orf19.2512	orf19.2512	-0.339498	0.811591
C3_05160C	orf19.5991	orf19.5991	-0.339059	NA
C2_05100C	orf19.3541	ERF1	-0.338957	0.698661
CR_07080W	orf19.1815	orf19.1815	-0.338753	0.680208
C5_04410C	orf19.3928	orf19.3928	-0.338645	0.546181
C2_00830C	orf19.2041	orf19.2041	-0.33759	0.545997
CR_01980C	orf19.2599	CRC1	-0.33722	0.913046
C1_07200W	orf19.4447	YMC1	-0.336545	0.795449
C1_09760C	orf19.4841	SHY1	-0.336098	0.938903
CR_00060C	orf19.7538	orf19.7538	-0.335652	NA
CR_02710W	orf19.2830	RRP9	-0.33483	0.663597
C2_08710W	orf19.3605	PEX17	-0.33457	0.546181
CR_03740C	orf19.4373	orf19.4373	-0.334225	0.757463
C7_00700W	orf19.7049	CYB5	-0.333663	0.876423
C6_01510W	orf19.3433	OYE23	-0.332602	0.683249
C2_05850C	orf19.5209	orf19.5209	-0.332283	0.794504
C2_09610W	orf19.1393	orf19.1393	-0.332004	0.699322
C2_02120W	orf19.1528	orf19.1528	-0.331922	0.625664
C7_04100C	orf19.7165	MED9	-0.331463	NA
C2_03030W	orf19.5798	LIG4	-0.330537	0.5459
C2_10240W	orf19.1756	GPD1	-0.32983	0.609854
C1_12530C	orf19.3763	orf19.3763	-0.329563	0.672053
C1_08870C	orf19.4746	JIP5	-0.329531	0.698661
C1_04910C	orf19.752	orf19.752	-0.329155	0.580837
CR_01640C	orf19.2553	orf19.2553	-0.328162	0.927871
C1_12570C	orf19.3759	orf19.3759	-0.328073	0.932662
C4_03140C	orf19.2676	orf19.2676	-0.328052	0.917667
CR_02610C	orf19.2820	orf19.2820	-0.327925	0.6677
C3_04390W	orf19.5886	CUP5	-0.327207	0.865336
CR_04750W	orf19.6316.4	orf19.6316.4	-0.327195	0.721114
C1_08260C	orf19.5104	LTP1	-0.327186	0.865398
CR_10260W	orf19.7601	orf19.7601	-0.327141	0.945636
C6_00410C	orf19.1203	SRO77	-0.327077	0.728181
C5_00330C	orf19.956	orf19.956	-0.326952	0.901948
C6_02440C	orf19.5513	PRP45	-0.326424	0.776525
C5_05140W	orf19.4006	orf19.4006	-0.326296	0.776525
C6_03740W	orf19.5748	orf19.5748	-0.325517	0.909038
CR_00860C	orf19.3268	TMA19	-0.325516	0.8132
C6_00930C	orf19.94	orf19.94	-0.325335	0.642729
C1_12240C	orf19.5239	orf19.5239	-0.325044	0.679
C6_03210C	orf19.5608	orf19.5608	-0.324497	0.909666
C1_09160W	orf19.4774	AOX1	-0.3244	0.686032
CR_07370W	orf19.6132	orf19.6132	-0.324373	0.652508
C2_05530C	orf19.3583	orf19.3583	-0.324367	0.955749
C2_05610C	orf19.6873	RPS8A	-0.324353	0.798834
C5_03250W	orf19.2654	RMS1	-0.323147	0.812596
C7_04000W	orf19.7181	orf19.7181	-0.322575	NA
C4_00920C	orf19.4702	orf19.4702	-0.321991	0.820919
C1_10210C	orf19.4890	CLA4	-0.32143	0.679
C1_11950W	orf19.5270	orf19.5270	-0.321236	NA
C2_02050C	orf19.1522	orf19.1522	-0.320917	0.883495
C1_04560W	orf19.6850	orf19.6850	-0.32088	0.785165
C1_01490W	orf19.3335	orf19.3335	-0.320693	0.548847
C7_02760W	orf19.5190	orf19.5190	-0.320443	0.840446
C1_04730C	orf19.772	LYS21	-0.320192	0.663571
C2_10820C	orf19.5365	orf19.5365	-0.319872	NA
C3_02620C	orf19.252	orf19.252	-0.31908	0.858372
C3_03280C	orf19.327	HTA3	-0.318953	0.874602
C5_03610W	orf19.6673	HEX1	-0.318902	NA
C2_04240C	orf19.796	HYM1	-0.318702	0.794504
C7_00020C	orf19.7124	RVS161	-0.318165	0.878631
CR_04790W	orf19.6313.2	MVB12	-0.318105	0.933151
C2_03680W	orf19.852	SAP98	-0.317186	0.776525
C2_02500W	orf19.1574	orf19.1574	-0.316871	0.740862
C1_00880W	orf19.6017	orf19.6017	-0.316783	0.823207
C5_02170C	orf19.4223	GCD11	-0.316441	0.887527
C1_09050W	orf19.4761	HST1	-0.316372	0.731648
C4_03300C	orf19.1440.2	orf19.1440.2	-0.316341	0.812596
C5_00830C	orf19.586	ERV46	-0.316203	0.616255
CR_01270C	orf19.3227	FTH2	-0.316078	0.528378
C5_00210C	orf19.976	BRE1	-0.316012	0.840446
C2_01150W	orf19.2009	PEX12	-0.315446	0.549037
C7_01820C	orf19.6538	VMA11	-0.315305	NA
C3_05350C	orf19.6972	SMI1B	-0.315253	NA
CR_07630C	orf19.6286.2	RPS27	-0.315052	0.681486
CR_04190W	orf19.505	SRV2	-0.314417	0.596981
C6_02530C	orf19.5522	orf19.5522	-0.314321	0.865003
C1_13960W	orf19.5034	YBP1	-0.314301	NA
C6_03090W	orf19.5592	orf19.5592	-0.313923	0.776011
C4_01020C	orf19.4686	orf19.4686	-0.313221	0.759858
CR_04770C	orf19.6315	orf19.6315	-0.313044	0.857326
C2_02820C	orf19.5824	orf19.5824	-0.312783	0.788296
C1_01300W	orf19.3319	orf19.3319	-0.311966	0.5459
C4_04620C	orf19.3820	orf19.3820	-0.311605	0.89704
CR_09770C	orf19.7549	PMT5	-0.311139	NA
C3_06720W	orf19.6831	PRP5	-0.310468	0.900853
CR_05090C	orf19.644	HGT9	-0.310409	0.959502
C5_03870C	orf19.1107	orf19.1107	-0.310402	0.509298
CR_03930C	orf19.474	orf19.474	-0.30968	0.748044
C1_10700C	orf19.2351	NIT3	-0.309574	0.795763
C3_05380W	orf19.6976	orf19.6976	-0.308376	0.963285
C4_04900W	orf19.3788.1	RPL30	-0.307553	0.566539
C2_03920C	orf19.832	GPI13	-0.307372	0.633045
CR_03480W	orf19.4391	orf19.4391	-0.307229	0.92269
C3_00710W	orf19.5384	CHS8	-0.306735	0.739634
C2_03840C	orf19.837.1	INO4	-0.306549	0.683249
C2_02060C	orf19.1523	FMO1	-0.30641	0.745094
C3_03030C	orf19.299	ECM14	-0.306395	0.56991
C4_07150W	orf19.3088	orf19.3088	-0.305549	NA
C7_03260C	orf19.5129	orf19.5129	-0.304954	0.831939
C1_04640W	orf19.782	orf19.782	-0.304919	0.699322
C2_03750W	orf19.847	YIM1	-0.304698	0.609854
C1_12580W	orf19.3758	orf19.3758	-0.304268	0.302417
C3_03330C	orf19.332	orf19.332	-0.304164	0.633045
C4_00320C	orf19.5660	orf19.5660	-0.303448	0.798834
C1_04900W	orf19.753	MNN15	-0.303201	0.6737
C2_01920C	orf19.1504	orf19.1504	-0.303122	0.463355
C7_00510W	orf19.7068	MAC1	-0.303012	0.967848
C6_02130C	orf19.3494	CTF5	-0.302347	0.899086
C4_02200C	orf19.4570	orf19.4570	-0.302009	0.934465
CR_05240C	orf19.559	FGR14	-0.301593	0.711823
C2_09510C	orf19.1403	orf19.1403	-0.301046	0.710163
C5_00460C	orf19.943	FET33	-0.300992	NA
C4_03070W	orf19.2685	PGA54	-0.300705	0.349765
C2_05000C	orf19.3532	MRPL10	-0.300672	NA
CR_03820C	orf19.4353	ULP2	-0.300505	0.700484
C6_03730C	orf19.5747	orf19.5747	-0.300387	0.686032
C4_03940C	orf19.789	PYC2	-0.300374	0.63491
C1_14210C	orf19.7229	IML2	-0.30036	0.865003
C1_12520W	orf19.3764	GSG1	-0.300316	0.818185
C4_00570C	orf19.4186	PCT1	-0.300271	0.528378
C2_02210C	orf19.1538	TLG2	-0.299993	0.801128
C4_00410W	orf19.5669	orf19.5669	-0.299406	0.946358
CR_00660W	orf19.7463	orf19.7463	-0.299363	NA
C1_06960W	orf19.6213	SUI2	-0.299349	0.543367
C1_10530W	orf19.997	SNL1	-0.298837	0.903739
C7_04250W	orf19.7148	TPO2	-0.29879	NA
CR_03910C	orf19.470	orf19.470	-0.298704	0.739634
C5_03120W	orf19.4341	orf19.4341	-0.298699	0.699322
C3_02000W	orf19.1648	RAD50	-0.298195	0.652561
CR_06250W	orf19.3877	orf19.3877	-0.297355	0.698661
C2_02510W	orf19.1575	PRS1	-0.296253	0.587921
C2_08180C	orf19.2167	orf19.2167	-0.296075	0.852896
C6_04040C	orf19.1220	RVS167	-0.295293	0.463355
C3_01430W	orf19.1708	orf19.1708	-0.294792	0.84855
C4_05570C	orf19.1238	TUB4	-0.294656	0.809001
C3_05740C	orf19.7355	SSN8	-0.294343	0.938571
C5_05360C	orf19.4031	orf19.4031	-0.294003	0.739634
C3_02420C	orf19.230	orf19.230	-0.293847	0.711843
CR_00110W	orf19.7527	orf19.7527	-0.293796	0.92269
C3_00780W	orf19.5377	HOS2	-0.293698	0.6737
C1_13270W	orf19.4953	orf19.4953	-0.293148	0.596981
C3_06500W	orf19.7438	UBA1	-0.293079	0.932662
C1_02440C	orf19.2933	orf19.2933	-0.293003	0.852061
CR_01520W	orf19.2538	PTC2	-0.292891	0.472769
C1_04260W	orf19.1061	HHT21	-0.292844	0.869639
C2_08080C	orf19.2176	IFM3	-0.292206	0.957944
C1_08140W	orf19.5090	orf19.5090	-0.29219	0.967848
C1_01580W	orf19.3348	orf19.3348	-0.292123	0.693581
C1_00570C	orf19.6049	orf19.6049	-0.291984	0.84855
C3_04130W	orf19.5857	orf19.5857	-0.29191	0.803673
C2_07340W	orf19.1902	NOC4	-0.291847	0.836709
C1_03040W	orf19.2995	orf19.2995	-0.291441	0.768682
CR_10390W	orf19.7615	orf19.7615	-0.291084	0.946666
C4_06000W	orf19.4410	ALG1	-0.291044	0.695939
C3_03380W	orf19.335	orf19.335	-0.290752	0.683249
C1_03910C	orf19.4465	orf19.4465	-0.290349	0.873241
C4_04000W	orf19.5312	MET4	-0.290289	0.915809
C5_04950C	orf19.3983	orf19.3983	-0.290037	0.786293
C4_06410W	orf19.2893	orf19.2893	-0.289872	0.910807
C2_06690C	orf19.1225	PEX22	-0.289647	0.723697
C1_00400W	orf19.6068	SVF1	-0.289398	0.909038
C1_03980W	orf19.4473	SPC19	-0.288294	0.835983
C5_01730W	orf19.3202	orf19.3202	-0.288167	0.940056
C5_01420W	orf19.4132	orf19.4132	-0.288	0.546181
C2_04380C	orf19.4516	orf19.4516	-0.287401	0.893354
CR_04720C	orf19.1734	orf19.1734	-0.286952	0.645807
C6_00630W	orf19.4195	orf19.4195	-0.286939	0.967061
C4_01650C	orf19.4628	orf19.4628	-0.286572	0.857564
C1_06980C	orf19.6209	orf19.6209	-0.286554	0.5459
C6_02390W	snR58	snR58	-0.286252	NA
C4_07120C	orf19.3093	MSH2	-0.286113	0.780463
C2_08890W	orf19.217	orf19.217	-0.285378	0.876423
C7_03290C	orf19.5124	RBR3	-0.284761	0.560448
C3_03520C	orf19.350	PRE9	-0.284622	0.938521
C5_00480C	orf19.941	SEC14	-0.284303	0.894344
C3_00870W	orf19.6164	orf19.6164	-0.284113	NA
CR_04910W	orf19.1803	CDC43	-0.283964	0.780463
C2_03110W	orf19.5785	orf19.5785	-0.283525	0.903284
CR_09750C	orf19.7547	orf19.7547	-0.283333	0.879059
C1_13840W	orf19.5022	orf19.5022	-0.282883	0.915809
C2_02300W	orf19.1548	orf19.1548	-0.28235	0.794272
C6_00940C	orf19.95	orf19.95	-0.28161	0.81125
CR_09330C	orf19.7328	orf19.7328	-0.280783	0.946358
C1_13370W	orf19.4963	orf19.4963	-0.280136	0.782824
C6_01870C	orf19.3395	orf19.3395	-0.279824	0.686032
C2_04180C	orf19.804	orf19.804	-0.279613	0.681486
C4_04510W	orf19.3833	orf19.3833	-0.278899	0.681486
C6_00560W	orf19.4203	orf19.4203	-0.278511	0.840446
CR_01370C	orf19.2520	orf19.2520	-0.27824	0.683249
C1_06390W	orf19.6272	orf19.6272	-0.278167	0.879275
C4_04870C	orf19.3792	orf19.3792	-0.277735	0.469843
C2_02730W	orf19.5833	orf19.5833	-0.277408	0.942049
C2_09390W	orf19.1597	ABG1	-0.275748	0.698661
C2_02320C	orf19.1552	CPR3	-0.27537	0.788296
C6_04300W	orf19.1087	orf19.1087	-0.274779	0.555266
CR_06800C	orf19.1854	HHF22	-0.274133	0.945631
C2_03250W	orf19.905	AVT7	-0.273914	0.528378
C3_02130W	orf19.1633	UTP4	-0.273664	0.831696
C4_04110W	orf19.5299.1	orf19.5299.1	-0.27365	0.728181
CR_09030C	orf19.7299.1	orf19.7299.1	-0.273172	0.852896
C1_13580W	orf19.4993	SEC18	-0.272476	0.97417
C2_00210W	orf19.2111.2	RPL38	-0.272352	0.9665
CR_07940W	orf19.604	orf19.604	-0.27218	0.780463
C5_01160C	snR69	snR69	-0.272156	0.975972
C4_05170C	orf19.747	NBP35	-0.272128	0.668053
C7_03470W	orf19.6704	orf19.6704	-0.271448	0.925799
C1_12310C	orf19.5232	CSI2	-0.270985	0.834064
C4_05140C	orf19.744	GDB1	-0.270933	0.728181
C1_13760W	orf19.5013	AGM1	-0.270815	NA
C2_01970C	orf19.1509	ROD1	-0.2706	0.856575
C1_07270W	orf19.4440	SEC34	-0.270384	0.933151
C4_03540C	orf19.1325	ECM38	-0.269318	0.75573
C1_09560C	snR31a	snR31a	-0.269285	NA
CR_07770C	orf19.3705	PTC6	-0.268615	0.73431
C4_01270W	orf19.4660	RPS6A	-0.268551	0.811741
C3_01990W	orf19.1649	RNA1	-0.268522	0.673359
C7_01950W	orf19.6526	orf19.6526	-0.26852	0.898624
CR_02680W	orf19.2827	orf19.2827	-0.268397	0.809028
C5_00750C	orf19.577	orf19.577	-0.268293	0.714699
C1_10650W	orf19.1836	APN2	-0.266741	0.852896
CR_04920W	orf19.1804	orf19.1804	-0.2665	0.782824
C2_03550C	orf19.864	orf19.864	-0.266283	0.625236
C5_01450W	orf19.4135	PRC2	-0.265968	0.707611
C6_02370C	orf19.3480	orf19.3480	-0.265531	0.699961
C6_02720C	orf19.5543	orf19.5543	-0.264892	0.616255
C3_01860C	orf19.1661	DBP5	-0.26438	0.6737
C1_03660W	orf19.3064.1	orf19.3064.1	-0.264104	0.92269
CR_09410W	orf19.7337	orf19.7337	-0.264097	0.942049
C3_05320W	orf19.6968	orf19.6968	-0.263975	0.932662
CR_04030W	orf19.486	NIP100	-0.263791	0.699322
C1_06020W	orf19.2443	RGD1	-0.263265	0.745094
CR_03680C	orf19.4367	SMC1	-0.263082	0.788296
CR_06450W	orf19.721	orf19.721	-0.26243	0.855081
C7_00030W	orf19.7123	orf19.7123	-0.262266	0.897495
C1_12340C	orf19.5230	MRPS9	-0.261253	0.728181
C1_09710C	orf19.4835	orf19.4835	-0.260981	NA
C3_01700W	orf19.1674	CDC53	-0.260628	0.546181
C1_01550W	orf19.3344	VPS17	-0.260249	0.901948
C6_01300W	orf19.137	orf19.137	-0.259988	0.776525
C6_01280W	orf19.135	EXO84	-0.259935	0.868667
C4_04440W	orf19.3843	orf19.3843	-0.259882	NA
CR_01030W	orf19.3252	DAL81	-0.259572	0.970146
C5_00940C	orf19.1973	HAP5	-0.25897	0.842744
C4_02270C	orf19.4560	BFR1	-0.25875	0.854508
C5_04660C	orf19.3951	TIP1	-0.258717	0.780463
C1_13070C	orf19.4933	FAD3	-0.258688	0.945636
CR_02220C	orf19.3749	OPT3	-0.258184	0.746966
C4_06650W	orf19.2867	orf19.2867	-0.257731	0.568289
C7_00980W	orf19.7016	PHM5	-0.257645	NA
C1_11690W	orf19.1150	orf19.1150	-0.256837	0.711823
C3_02120W	orf19.1634	orf19.1634	-0.256759	0.681608
C4_00590C	orf19.4184	orf19.4184	-0.256713	0.618314
CR_09300C	orf19.7325	SCO1	-0.256537	0.809028
C6_02670C	orf19.5537	WSC2	-0.256349	0.450668
CR_06960W	orf19.2369	orf19.2369	-0.25608	0.780157
C6_03190C	orf19.5606	orf19.5606	-0.255898	0.979341
C4_06620C	orf19.2870	orf19.2870	-0.255659	0.770056
C3_01630W	orf19.1680	TFP1	-0.255643	0.596231
C3_02020W	orf19.1646	orf19.1646	-0.255585	0.739754
C2_08630C	orf19.3613	orf19.3613	-0.255105	0.714699
C2_05740W	orf19.6885	SPO7	-0.255064	0.719308
C6_03540W	orf19.5720	orf19.5720	-0.254718	0.821005
C1_10440W	orf19.985	orf19.985	-0.253798	0.739634
C5_03650C	orf19.6678	orf19.6678	-0.253593	NA
C2_04200W	orf19.801	TBF1	-0.253522	0.741968
C3_04830C	orf19.5949	FAS2	-0.253475	0.910007
C7_02150C	orf19.6500	ECM42	-0.252864	0.749135
C1_08290C	orf19.5106	DIP2	-0.252788	0.903739
C2_09810C	orf19.1369	orf19.1369	-0.252624	0.800957
C2_03260W	orf19.904	orf19.904	-0.252529	0.780157
C1_14400C	orf19.7257	MLH3	-0.252464	0.964211
C5_03570W	orf19.6668	orf19.6668	-0.252267	0.872022
C2_09350W	orf19.4096	TAZ1	-0.251718	0.926485
C2_04710C	orf19.155	URE2	-0.251394	0.686032
C1_09140C	orf19.4772	SSU81	-0.251371	0.728181
C4_03800C	orf19.1298	NUP84	-0.251147	0.795449
C7_03000C	orf19.5161	orf19.5161	-0.251142	0.854508
CR_07350W	orf19.6134	orf19.6134	-0.251101	0.77705
C7_00450C	orf19.7074	orf19.7074	-0.250874	NA
C1_01250W	orf19.3312	orf19.3312	-0.25031	0.776011
C6_02160W	orf19.3456	orf19.3456	-0.250121	0.854508
C1_00890W	orf19.6016	orf19.6016	-0.250073	0.683249
C4_04040W	orf19.5306	orf19.5306	-0.250005	0.967061
C1_14380C	orf19.7254	orf19.7254	-0.249966	NA
C3_00660W	orf19.5391	orf19.5391	-0.249734	NA
C3_04780C	orf19.5941	orf19.5941	-0.249646	NA
C6_01220C	orf19.132	orf19.132	-0.249254	0.819357
C4_02090C	orf19.4582	orf19.4582	-0.249251	NA
C2_03640W	orf19.854	UGA11	-0.249212	0.842954
C6_03520C	orf19.5718	orf19.5718	-0.248474	0.824638
C5_04180W	orf19.3901	orf19.3901	-0.247943	0.75573
C1_02790W	orf19.2967	TIF34	-0.247868	0.772552
C1_01510W	orf19.3337	orf19.3337	-0.247686	0.728181
C4_04560C	orf19.3826	orf19.3826	-0.247141	0.681486
CR_03620C	orf19.4380.1	orf19.4380.1	-0.246543	0.696736
C5_03730W	orf19.1122	orf19.1122	-0.246439	0.855361
C6_03400C	orf19.5629	QCR7	-0.246055	0.739634
C4_03560W	orf19.1323	orf19.1323	-0.245951	0.867022
C2_09820W	orf19.1368	orf19.1368	-0.245432	0.566539
CR_07330W	orf19.6135.1	SMX4	-0.245365	NA
C1_09040C	orf19.4760	orf19.4760	-0.245232	0.840446
C2_09670C	orf19.1387	orf19.1387	-0.245214	0.684635
CR_02280W	orf19.3740	PGA23	-0.245196	0.885723
C4_02410C	orf19.2762	AHP1	-0.243972	0.913924
C2_02710C	orf19.5835	orf19.5835	-0.243573	0.957944
CR_06590C	orf19.695	RGS2	-0.243512	0.910807
C4_06430C	orf19.2891	orf19.2891	-0.243447	0.967848
C3_01190C	orf19.3158	orf19.3158	-0.243043	0.648005
C3_05520C	orf19.6987	DNM1	-0.243016	0.945636
C3_04490W	orf19.5903	RAX1	-0.242791	0.919911
C5_03320C	orf19.2647	ZCF14	-0.242697	0.895186
C4_05890W	orf19.1276	orf19.1276	-0.242669	0.94544
C1_14150C	orf19.7222	PAM16	-0.242602	0.942399
C1_07690C	orf19.1229	orf19.1229	-0.242416	0.609854
CR_04830C	orf19.6310	orf19.6310	-0.24241	0.971104
CR_09380W	orf19.7335	PRE8	-0.242406	0.971104
C2_08670C	orf19.3609	UTP15	-0.242313	NA
C4_06510C	orf19.2883	CSO99	-0.242098	0.793329
C6_02120W	orf19.3496	CHC1	-0.242073	0.657182
C6_03390W	orf19.5628	orf19.5628	-0.241264	0.744967
C3_07730W	orf19.6713	WOR4	-0.241246	0.946358
C1_05860W	orf19.2463	PRN2	-0.241105	NA
C2_08770C	orf19.3594	orf19.3594	-0.241015	0.794272
C4_03050C	orf19.2686	orf19.2686	-0.240975	0.742153
CR_03570C	orf19.4401	YVH1	-0.240876	0.865398
C2_00280C	orf19.2105	orf19.2105	-0.240362	0.75573
C5_02550C	orf19.4268	UTP13	-0.239778	0.791218
C3_07440W	orf19.6745	TPI1	-0.239545	0.874697
C3_04680W	orf19.5928	RPP2B	-0.239497	0.951501
C1_07340W	orf19.4437	orf19.4437	-0.239477	0.780157
C3_01220W	orf19.1729	orf19.1729	-0.239443	0.857564
C3_03760W	orf19.6941	orf19.6941	-0.239092	0.92269
CR_09530C	orf19.6608	orf19.6608	-0.239033	0.867022
C1_08650C	orf19.4723	FAD1	-0.238996	0.893354
C2_10330C	orf19.1745	orf19.1745	-0.238821	0.87499
C1_13550C	orf19.4987	NUP49	-0.238239	0.688323
C1_14170W	orf19.7224	orf19.7224	-0.238224	0.967061
C1_06560W	orf19.6255	orf19.6255	-0.238009	0.873885
C3_05050W	orf19.5975	TRY4	-0.237707	0.967349
C2_04470W	orf19.4505	ADH3	-0.237337	0.891858
CR_08690C	orf19.6445	ECI1	-0.237256	0.838104
C1_05100W	orf19.4061	orf19.4061	-0.23683	0.865398
C2_02960C	orf19.5808	orf19.5808	-0.236573	0.794504
C3_05890W	orf19.7369	TRM12	-0.236437	0.915809
C3_05880C	orf19.7368	orf19.7368	-0.235831	0.921815
C3_01170W	orf19.3154	orf19.3154	-0.235736	0.856447
C1_05010C	orf19.55	orf19.55	-0.23535	0.726691
C4_01460C	orf19.4639	orf19.4639	-0.235152	0.805058
C7_01150W	orf19.6898	orf19.6898	-0.235045	NA
C1_12560C	orf19.3760	DLH1	-0.235001	0.901948
C4_01100C	orf19.4679	AGP2	-0.234879	0.819147
C4_02790C	orf19.2717	SAS10	-0.234471	0.795449
C1_00460W	orf19.6062	orf19.6062	-0.234133	0.942049
CR_04110W	orf19.494	orf19.494	-0.233589	0.938571
C2_02150C	orf19.1531	orf19.1531	-0.233473	0.683249
C4_01060W	orf19.4683	MLP1	-0.233246	0.580837
C4_04830W	orf19.3796	DCR1	-0.233009	0.840446
C4_02800W	orf19.2715	RPC53	-0.232583	0.794272
CR_01390W	orf19.2524	MGE1	-0.232272	0.676369
C3_00810C	orf19.1288	FOX2	-0.232074	0.778268
CR_02670C	orf19.2826	orf19.2826	-0.231779	0.579776
C2_07950W	orf19.2186	SEH1	-0.231775	0.745094
CR_10790W	orf19.7668	MAL2	-0.231757	0.920084
C1_08750W	orf19.4733	YMC2	-0.231725	0.894769
CR_05910W	orf19.6623	orf19.6623	-0.23172	0.913445
CR_09290W	orf19.7324	THI13	-0.231434	0.967848
C1_00530C	orf19.6055	orf19.6055	-0.231249	NA
C4_06180C	SNRNAU4	SNRNAU4	-0.230202	0.942049
C4_06870W	orf19.3123	RPT5	-0.229914	0.669948
C6_00300C	orf19.1190	STV1	-0.229863	0.711823
C5_01920C	orf19.3180	orf19.3180	-0.229588	0.684635
C6_01500C	orf19.3434	TRY5	-0.229389	0.900187
C6_01290C	orf19.136	QDR3	-0.229213	0.709298
CR_06120W	orf19.3867	RPL7	-0.228774	0.92269
CR_08360C	orf19.6403.1	RPP2A	-0.22873	0.609854
CR_01350C	orf19.2518	orf19.2518	-0.228712	0.805058
C3_07570C	orf19.6732	orf19.6732	-0.228681	0.972028
C2_06540C	orf19.30	SPF1	-0.228631	0.770056
C3_01950C	orf19.1653	orf19.1653	-0.228623	0.739634
C5_01530C	orf19.4148	orf19.4148	-0.228356	0.723374
C6_04080W	orf19.1214	orf19.1214	-0.22762	0.754307
C4_05350W	orf19.1793	orf19.1793	-0.227422	0.657182
C6_02450W	orf19.5514	orf19.5514	-0.227213	0.865398
C6_02460C	orf19.5515	orf19.5515	-0.227171	0.752222
C2_04730W	orf19.194	orf19.194	-0.226901	0.869639
C6_04210C	orf19.1077	ATM1	-0.226622	0.865398
C6_01630W	orf19.3423	TIF3	-0.226376	0.748044
C1_06130C	orf19.2432	HAC1	-0.225895	0.853921
CR_00330C	orf19.7500	PXA1	-0.225797	0.915809
C1_08820C	orf19.4740	orf19.4740	-0.225301	0.967848
C1_09500W	orf19.4814	orf19.4814	-0.224752	NA
C1_03360W	orf19.3035	orf19.3035	-0.224583	0.728181
C1_10490W	orf19.992	LKH1	-0.224542	0.699322
C2_01960C	orf19.1508	orf19.1508	-0.224142	0.971104
C1_01600W	orf19.3350	MRP20	-0.223897	0.809028
CR_01510C	orf19.2537	orf19.2537	-0.223765	NA
C7_02470C	orf19.6462	orf19.6462	-0.223696	0.857564
C3_01200W	orf19.3159	UTP20	-0.22337	0.800246
C5_02770W	orf19.4299	MSW1	-0.223061	0.855063
C3_06590W	orf19.7448	LYS9	-0.22287	0.972775
C3_01570W	orf19.1686	orf19.1686	-0.222827	0.881239
C4_02230C	orf19.4567	orf19.4567	-0.222226	0.97282
C4_03520C	orf19.1327	RBT1	-0.222186	0.935213
C1_05640C	orf19.2488	FAL1	-0.221663	0.893354
CR_06430W	orf19.725	orf19.725	-0.221294	NA
C1_04190C	orf19.1053	orf19.1053	-0.221263	0.854508
CR_03110W	orf19.2415	orf19.2415	-0.220428	0.834064
CR_01500W	orf19.2534	PIN4	-0.220404	0.728181
C5_05460C	orf19.4046	orf19.4046	-0.220394	0.913611
C7_01680C	orf19.6556	orf19.6556	-0.22019	0.891858
C4_01390W	orf19.4647	HAP3	-0.220159	0.838575
C4_06080W	orf19.4418.1	orf19.4418.1	-0.219808	0.922055
C4_04810C	orf19.3798	orf19.3798	-0.219555	0.878451
C2_00370W	orf19.2094	PDR6	-0.218834	0.766225
C5_02140C	orf19.4220	orf19.4220	-0.218554	0.794504
C1_00150C	orf19.6091	RIM8	-0.21825	0.967848
C4_07050W	orf19.3104	YDC1	-0.217987	0.887527
C1_05210C	orf19.445	orf19.445	-0.21797	0.699322
C2_07820C	orf19.2199	PHO86	-0.217429	0.693996
C1_07600W	orf19.2785	ATP7	-0.217043	0.687085
C7_01910C	orf19.6530	orf19.6530	-0.216553	0.976058
C5_04550W	orf19.3939	orf19.3939	-0.216526	0.794504
C5_01940W	orf19.3177	orf19.3177	-0.216509	0.865398
C6_03920W	orf19.5768	SNF4	-0.216488	0.661116
C2_02310W	orf19.1549	orf19.1549	-0.216317	0.770056
C1_08840W	orf19.4742	orf19.4742	-0.215633	0.967848
C6_01410C	orf19.3443	OYE2	-0.215099	0.634382
C3_07560W	orf19.6734	TCC1	-0.2148	0.740862
C6_01770W	orf19.3407	RAD18	-0.214597	0.869639
C6_01180C	orf19.125	EBP1	-0.214426	0.898624
C1_05260C	orf19.440	SDH1	-0.213629	0.868667
C1_01850C	orf19.4538	orf19.4538	-0.213377	0.85678
C5_02720W	orf19.4292	PEP12	-0.213301	0.696736
C1_13380W	orf19.4964	orf19.4964	-0.213197	0.800957
CR_02030C	orf19.2604	orf19.2604	-0.213097	0.852896
CR_08020C	orf19.596.1	NOP10	-0.212838	0.772512
C1_13410W	orf19.4967	COX19	-0.212647	0.716344
C2_06510W	orf19.27	orf19.27	-0.212646	0.910807
C1_02010C	orf19.4524	ZCF24	-0.212495	0.818185
C6_01950C	orf19.686	orf19.686	-0.212295	0.766225
C5_04450C	orf19.3931.1	orf19.3931.1	-0.21225	0.97417
C3_07150C	orf19.6785	RPS12	-0.211956	0.910807
C1_08220W	orf19.5101	CCR4	-0.211532	0.776011
C2_03780C	orf19.843	orf19.843	-0.211349	0.780157
C1_04860W	orf19.757	orf19.757	-0.211317	0.75573
C1_00560W	orf19.6052	CNS1	-0.211294	NA
C5_05440C	orf19.4043	orf19.4043	-0.211193	0.663571
C1_10880W	orf19.2330	orf19.2330	-0.210971	0.788162
C7_01830W	orf19.6537	orf19.6537	-0.210874	NA
C5_04300C	orf19.3915	orf19.3915	-0.210661	0.728181
C3_07310C	orf19.6763	SLK19	-0.210495	0.834064
C1_04620W	orf19.6855	orf19.6855	-0.209999	0.792748
C4_03450C	orf19.3371	JAB1	-0.209723	0.633045
C1_06420C	orf19.6268	orf19.6268	-0.209371	0.794504
C2_07130C	orf19.2268	RCK2	-0.209163	0.681486
C4_02620C	orf19.2737	orf19.2737	-0.209068	0.623482
C5_00730W	orf19.575	HYR3	-0.208598	0.780157
CR_10040W	orf19.7580	orf19.7580	-0.208548	NA
C5_02450W	orf19.4253	orf19.4253	-0.208539	0.867022
C4_05880W	orf19.1275	GAT1	-0.20839	0.829093
C1_09430W	orf19.4805	orf19.4805	-0.208018	0.76735
C1_02280C	orf19.3685	PSY2	-0.207535	0.854508
C7_04130C	orf19.7161	SUI3	-0.206859	0.913611
C7_03770C	orf19.5501	YAF9	-0.20651	0.941552
C2_09480W	orf19.1406	orf19.1406	-0.205724	0.943199
C5_04870W	orf19.3973	orf19.3973	-0.205716	0.742153
C7_04360C	orf19.7127	TLO16	-0.20545	0.894769
CR_04280C	orf19.516	orf19.516	-0.204921	0.857564
CR_04080C	orf19.491	orf19.491	-0.204575	0.780463
C6_04430W	orf19.2127	CST5	-0.203691	0.780463
C1_08670W	orf19.4725	SWI6	-0.203461	0.794504
CR_04410W	orf19.530	orf19.530	-0.20336	0.92269
CR_10170C	orf19.7593	orf19.7593	-0.203341	NA
C2_05440W	orf19.3573	PEX6	-0.203308	NA
C2_06200C	orf19.5483	orf19.5483	-0.203017	0.909038
C1_09350W	orf19.4796	orf19.4796	-0.202677	0.818185
C5_01320W	orf19.1936	SNF1	-0.202588	0.555266
C7_02140W	orf19.6501	orf19.6501	-0.202282	0.980053
C4_03570W	orf19.1321	HWP1	-0.202223	0.734608
C6_04160C	orf19.76	SPB1	-0.201521	0.776525
C4_03150W	orf19.2675	orf19.2675	-0.201444	0.806379
C1_03620C	orf19.3061.1	orf19.3061.1	-0.201196	0.795763
C1_02610W	orf19.2949	IML1	-0.200474	0.780157
C3_00580W	orf19.5404.1	FLO9	-0.200116	0.975972
C5_04490C	orf19.3934	CAR1	-0.200021	0.855311
C4_06810C	orf19.3128	orf19.3128	-0.199939	0.739634
C5_01780W	orf19.3197	PAP1	-0.199821	0.753631
C3_03670W	orf19.6952	orf19.6952	-0.199697	0.838575
CR_06710C	orf19.705	GCN5	-0.199621	0.857564
C3_04720C	orf19.5932	orf19.5932	-0.199209	0.967777
C4_04920W	orf19.3787	orf19.3787	-0.199149	0.852896
C2_04600C	orf19.4490	RPL17B	-0.198959	0.699322
C4_00800W	orf19.4161	orf19.4161	-0.198887	0.923208
CR_01630C	orf19.2552	orf19.2552	-0.198858	0.926485
C1_04280C	orf19.1063	orf19.1063	-0.198172	0.976058
CR_04180C	orf19.504	orf19.504	-0.198154	0.742153
C1_06470W	orf19.6264.4	orf19.6264.4	-0.197877	0.97417
CR_06230W	orf19.3874	orf19.3874	-0.197849	0.710163
C3_02510C	orf19.242	SAP8	-0.197078	0.947372
C6_02630C	orf19.5533	orf19.5533	-0.196896	0.816139
C7_03370C	orf19.1338	orf19.1338	-0.19681	0.85714
C2_10120W	orf19.1769	orf19.1769	-0.196532	0.865398
C3_06280W	orf19.7404	orf19.7404	-0.196062	0.971104
C2_07190C	orf19.2275	orf19.2275	-0.195694	0.799634
C3_00790W	orf19.5376	orf19.5376	-0.195455	0.903284
C5_01190W	orf19.1953	orf19.1953	-0.195182	0.853921
C5_01720C	orf19.3203	RCY1	-0.19499	0.851166
C1_02490C	orf19.2938	orf19.2938	-0.194659	0.967848
C3_00770C	orf19.5378	SCL1	-0.194637	0.865398
C2_03930C	orf19.831	orf19.831	-0.194416	0.81125
C1_05950C	orf19.2452	orf19.2452	-0.1943	0.834064
C4_05220C	orf19.6861	orf19.6861	-0.193888	0.834064
C1_06050C	orf19.2439.1	orf19.2439.1	-0.193725	0.840446
C6_03960W	orf19.5773	orf19.5773	-0.193195	0.679
C2_01670C	orf19.1478	STT3	-0.192944	0.97417
C1_01840C	orf19.4539	orf19.4539	-0.192797	0.75573
C3_07860C	orf19.6182	MRR2	-0.192619	NA
C3_01880W	orf19.1659	ALG8	-0.192324	0.852061
C2_03450W	orf19.875	orf19.875	-0.191546	0.894769
C1_05680C	orf19.2483	RIM1	-0.191199	0.66945
C1_07900W	orf19.5063	COI1	-0.19104	0.800957
C1_08550C	orf19.400	GCF1	-0.190963	0.865003
C2_00640W	orf19.2064	orf19.2064	-0.19086	0.780463
C4_04460C	orf19.3840	orf19.3840	-0.190746	0.894769
C1_12810W	orf19.6341	orf19.6341	-0.190598	0.837391
CR_06980W	orf19.2367	orf19.2367	-0.190392	0.794504
CR_07780W	orf19.3706	orf19.3706	-0.190351	0.739634
C7_02040C	orf19.6514	CUP9	-0.190292	0.793046
C4_03670W	orf19.1311	SPO75	-0.19027	0.854508
C2_09280C	orf19.4090	orf19.4090	-0.190152	0.957517
C6_02140W	orf19.3453	orf19.3453	-0.190116	0.893354
C3_03790W	orf19.6938	MEU1	-0.189905	0.854492
C1_04830W	orf19.759	SEC21	-0.189662	0.711823
C1_10680C	orf19.1840	orf19.1840	-0.18965	0.626804
C3_02090C	orf19.1637	orf19.1637	-0.189149	0.926008
C1_08320W	orf19.5112	TKL1	-0.188978	0.596231
C1_01290C	orf19.3318	orf19.3318	-0.188973	0.909038
C7_03140W	orf19.5141	orf19.5141	-0.188782	0.980053
C7_02930C	orf19.5168	orf19.5168	-0.188753	0.857564
CR_03060W	orf19.2422	ARC1	-0.188696	0.803217
C5_02350C	orf19.4243	orf19.4243	-0.188525	0.932662
C1_10540C	orf19.998	orf19.998	-0.188426	0.868874
CR_03830C	orf19.4354	MCM2	-0.188413	0.867022
C4_05270C	orf19.2630	RAD59	-0.188129	0.96697
C1_06730W	orf19.6237	RAC1	-0.18812	0.679
C7_03240W	orf19.5131	orf19.5131	-0.187936	0.784353
C1_10020W	orf19.4869	SFU1	-0.18775	0.779361
C3_03300C	orf19.329	orf19.329	-0.187745	0.865398
C6_00250W	orf19.1183	orf19.1183	-0.187475	0.695939
CR_02110W	orf19.2611	MCM6	-0.187444	0.865336
C3_04230W	orf19.5865	orf19.5865	-0.187287	0.925799
CR_03810W	orf19.4379	PRP13	-0.187024	0.854508
C1_03270W	orf19.3021	orf19.3021	-0.186787	0.980053
C4_02740W	orf19.2724	orf19.2724	-0.186637	0.602286
C4_06660W	orf19.2866	orf19.2866	-0.186245	0.944951
C2_04800C	orf19.184	MDM10	-0.1861	0.848207
C5_00640C	orf19.925	SAM51	-0.185697	0.858201
C1_07510W	orf19.2794	orf19.2794	-0.185087	0.876423
C2_09910C	orf19.1360.1	orf19.1360.1	-0.185048	NA
C2_00700W	orf19.2057	orf19.2057	-0.185027	0.681608
CR_01400W	orf19.2525	LYS12	-0.18493	0.891858
C2_09230C	orf19.4084	KIS1	-0.184622	0.967061
C4_05450C	orf19.1801	CBR1	-0.184387	0.915809
C2_00660C	orf19.2062	SOD4	-0.184266	0.980053
C3_00650W	orf19.5392	NGT1	-0.184109	NA
C1_11860W	orf19.5281	orf19.5281	-0.183367	0.780157
C5_02990W	orf19.4324	orf19.4324	-0.183337	0.967061
C2_03940C	orf19.829	SCH9	-0.183316	0.857564
C4_03770W	orf19.1301	orf19.1301	-0.183229	0.869639
C1_01450W	orf19.3331	ABC1	-0.183124	0.788296
C3_00570C	orf19.5406	orf19.5406	-0.18279	0.967848
C2_06720W	orf19.3150	GRE2	-0.182157	0.796515
C1_06910C	orf19.6220	orf19.6220	-0.182077	0.818185
CR_01820W	orf19.2582	orf19.2582	-0.181953	0.77044
CR_05570C	orf19.5845	RNR3	-0.181933	0.903284
C5_01240W	orf19.1945	AUR1	-0.181632	0.794504
CR_04270C	orf19.515	orf19.515	-0.181591	0.957944
C2_10680W	orf19.5346	orf19.5346	-0.181132	NA
C2_00570W	orf19.2070	orf19.2070	-0.180228	0.894769
C4_05550C	orf19.1236	GVP36	-0.179797	0.677692
C7_01750W	orf19.6550	orf19.6550	-0.179663	NA
C2_01480W	orf19.1453	SPT5	-0.179251	0.932662
C7_04150W	orf19.7159	orf19.7159	-0.179172	NA
CR_06350C	orf19.3888.2	orf19.3888.2	-0.178957	0.957944
C2_07070W	orf19.2262	orf19.2262	-0.178868	0.975514
C2_09560C	orf19.1400	orf19.1400	-0.178603	0.855063
C4_05790W	orf19.1265	orf19.1265	-0.178258	0.893354
C1_13390W	orf19.4965	orf19.4965	-0.177885	0.855063
C1_11810W	orf19.1135	CAS1	-0.17788	0.887527
C7_03760W	orf19.5502	orf19.5502	-0.177864	0.963285
C7_03440W	orf19.1332	SNG4	-0.177857	0.901948
C3_03170W	orf19.316	SEC13	-0.17776	0.865398
C1_10270C	orf19.4897	SFH5	-0.177621	0.840446
C4_03550W	orf19.1324	RAD2	-0.177424	0.812596
C1_07710C	orf19.1233	ADE4	-0.177267	0.809001
C3_04180W	orf19.5861	KRE9	-0.177095	0.699322
C2_09640W	orf19.1390	PMI1	-0.177066	0.893354
C1_01990W	orf19.4526	HSP30	-0.17678	0.780463
C3_01110C	orf19.2513	orf19.2513	-0.176723	0.975564
C3_00270C	orf19.5442	orf19.5442	-0.176671	NA
C1_04670W	orf19.779	HAT1	-0.176398	0.903284
C4_05210W	orf19.6860	orf19.6860	-0.176386	0.854508
C4_05160C	orf19.746	orf19.746	-0.176315	0.894769
C4_03700W	orf19.1308	orf19.1308	-0.176041	0.959834
C2_03620W	orf19.856	IFK2	-0.175956	0.915605
C4_04790W	orf19.3801	FAV1	-0.175564	0.959336
C1_03800W	orf19.1029	RPP1	-0.175249	0.894769
CR_08010W	orf19.596.2	DAD4	-0.174507	0.910955
C4_01410W	orf19.4645	BEM1	-0.174405	0.749625
C5_02160W	orf19.4222	SST2	-0.173943	0.865398
C6_01820C	orf19.3402	FPG1	-0.173718	0.748044
C1_00310W	orf19.6077	orf19.6077	-0.173555	0.942399
C1_06710W	orf19.6239	orf19.6239	-0.173077	0.893354
C5_05340W	orf19.4029	orf19.4029	-0.172732	0.838575
C5_02870C	orf19.4310	orf19.4310	-0.172715	NA
C4_06190C	orf19.2919	MPH1	-0.172582	0.869639
C2_01620W	orf19.1471	COX4	-0.172228	0.945636
C3_00560C	orf19.5407	SOF1	-0.17222	0.980053
CR_04230W	orf19.511	orf19.511	-0.171873	0.856501
C2_01840C	orf19.1493	RAD7	-0.171728	0.86303
C1_03920C	orf19.4466	orf19.4466	-0.171629	0.932662
C1_03260W	orf19.3019	orf19.3019	-0.171508	0.944651
C4_00370W	orf19.5664	HOF1	-0.171196	0.961804
C2_08090W	orf19.2177	orf19.2177	-0.171006	0.957944
CR_03010C	orf19.2863.1	ERV1	-0.1708	0.942049
CR_04780W	orf19.6314	RPB8	-0.170478	0.932662
C6_01110W	orf19.118	FAD2	-0.170461	0.757463
C6_03720W	orf19.5746	ALA1	-0.170453	0.797864
C4_05200C	orf19.6859	orf19.6859	-0.170318	0.983838
C4_06250C	orf19.2911	SEC3	-0.170198	0.842721
C6_01760W	orf19.3409	SEC12	-0.170081	0.776525
C1_04340C	orf19.1070	orf19.1070	-0.17005	0.921067
C2_09590C	orf19.1395	orf19.1395	-0.170042	0.901948
C4_00700C	orf19.4172	orf19.4172	-0.169807	0.933151
CR_01960C	orf19.2597	MRS2	-0.169718	0.932662
CR_03510W	orf19.4394	orf19.4394	-0.16957	0.990043
C1_12550C	orf19.3761	CDC54	-0.169453	0.869639
C4_05130C	orf19.742	ALD6	-0.169222	0.840446
C4_05460C	orf19.1802	OFD1	-0.168998	0.829093
CR_03790C	orf19.4377	KRE1	-0.168899	0.792748
C6_02830W	orf19.5557	MNN4-4	-0.168844	0.921067
C4_00220C	orf19.5647	SUB2	-0.168361	0.867022
C5_03980W	orf19.3213	orf19.3213	-0.16779	0.876423
C2_09070C	orf19.4066	orf19.4066	-0.167621	0.863984
C4_00140C	orf19.5639	HIS4	-0.16738	0.858372
C1_03190C	orf19.3010.1	ECM33	-0.167368	0.794504
C2_02280W	orf19.1546	orf19.1546	-0.167295	0.786675
C1_02270C	orf19.3684	orf19.3684	-0.166541	0.865003
CR_05030W	orf19.649	orf19.649	-0.166533	0.780463
C2_00200W	orf19.2112	orf19.2112	-0.166147	0.851482
C6_01720C	orf19.3414	SUR7	-0.166123	0.739634
C4_00130W	orf19.5636	RBT5	-0.166057	0.782824
C6_02580W	orf19.5527	orf19.5527	-0.166057	0.92215
C1_14040W	orf19.7212	orf19.7212	-0.166036	0.951501
C1_08800W	orf19.4738	orf19.4738	-0.165805	0.816139
C1_13880C	orf19.5026	orf19.5026	-0.165772	0.91219
C1_05780W	orf19.2473	orf19.2473	-0.165708	0.835862
C4_06730C	orf19.3136	orf19.3136	-0.165614	0.856575
CR_08990C	orf19.7296	orf19.7296	-0.165344	0.894769
C1_03060C	orf19.2998	TSR2	-0.165336	0.953444
CR_07380C	orf19.6131	KSR1	-0.165315	0.852528
CR_01340W	orf19.2517	orf19.2517	-0.165307	0.933151
C6_03490C	orf19.5714	SAP1	-0.165174	0.927871
C5_01640W	orf19.6295	MAS2	-0.164827	0.840446
C3_06570C	orf19.7446	OPI3	-0.164706	NA
C1_08780W	orf19.4736	orf19.4736	-0.164577	0.815104
C1_01760W	orf19.4549	FGR38	-0.164489	0.884777
C3_03150W	orf19.314	orf19.314	-0.164216	0.854492
C4_05400C	orf19.1797	orf19.1797	-0.164109	0.829093
C1_01530C	orf19.3341	orf19.3341	-0.164027	0.812596
C1_03450C	orf19.3047	orf19.3047	-0.163749	0.848713
C1_06750W	orf19.6235	orf19.6235	-0.163507	0.893354
C4_03720C	orf19.1306	orf19.1306	-0.163458	0.946362
C1_03460C	orf19.3048	orf19.3048	-0.163447	0.967848
C1_00860W	orf19.6020	orf19.6020	-0.163437	0.932662
C1_02500W	orf19.2939	orf19.2939	-0.163293	NA
C4_07080C	orf19.3100	orf19.3100	-0.163172	0.893354
C5_01140C	orf19.1956	orf19.1956	-0.163018	0.834064
C1_11220C	orf19.680	TIM50	-0.162813	0.840446
C2_01010W	orf19.2021	HGT8	-0.162477	0.749135
CR_02860W	orf19.2843	RHO1	-0.162231	0.913924
C2_03340W	orf19.894	orf19.894	-0.161727	0.894769
CR_00690C	orf19.3286	orf19.3286	-0.161517	0.960856
C7_02520W	orf19.6458	orf19.6458	-0.160877	0.876423
C2_01980C	orf19.1510	SRD1	-0.160739	0.783493
C2_07320W	orf19.2289	ARP3	-0.160703	0.865398
C7_03350C	orf19.1340	orf19.1340	-0.160624	0.926008
C7_03180C	orf19.5137.1	HHO1	-0.160582	0.856575
C3_06270C	orf19.7405	orf19.7405	-0.160565	0.975337
C6_03900W	orf19.5765	NUP82	-0.160516	0.776011
C1_02900C	orf19.2980	orf19.2980	-0.15942	0.932662
C2_00140W	orf19.2119	NDT80	-0.159219	0.831696
C1_10890C	orf19.2328	orf19.2328	-0.15921	0.699322
C4_04420W	orf19.3845	FGR3	-0.158267	0.967848
C5_01200W	orf19.1950	orf19.1950	-0.1581	0.942399
C2_07760W	orf19.2204	orf19.2204	-0.157956	0.780157
C7_01030C	orf19.7011	orf19.7011	-0.157748	NA
C3_03900C	orf19.6925	HTB1	-0.1575	0.696736
C1_04510W	orf19.6845	orf19.6845	-0.157466	0.967061
C6_04170C	orf19.74	SEC5	-0.157176	0.794504
C1_08900W	orf19.4749	orf19.4749	-0.157143	0.77705
C1_07540C	orf19.2791	BBC1	-0.156968	0.698661
C3_07050W	orf19.6795	orf19.6795	-0.156923	NA
CR_06760C	orf19.1860	LSC2	-0.15685	0.967848
C1_05380C	orf19.427	orf19.427	-0.156367	0.794504
C5_01210W	orf19.1949	VPS1	-0.156283	0.728181
C2_02270C	orf19.1545	orf19.1545	-0.156175	0.942399
C1_14130W	orf19.7219	FTR1	-0.156036	0.909038
C3_05200W	orf19.5996.1	RPS19A	-0.156011	0.976691
C4_02710C	orf19.2727	GRX3	-0.15584	0.744478
CR_07180W	orf19.731	EMP46	-0.155784	0.967061
C2_09520C	orf19.1402	CCT2	-0.155265	0.967848
C2_00960C	orf19.2028	MXR1	-0.15507	0.893354
C6_03100W	orf19.5595	SHE3	-0.154764	0.782824
C3_00860W	orf19.6163	CSE4	-0.15467	0.91219
C6_04290W	orf19.1086	orf19.1086	-0.154576	0.857564
C3_03700C	orf19.6949	orf19.6949	-0.154488	NA
C4_03000C	orf19.2691	orf19.2691	-0.154417	0.893354
C5_02930C	orf19.4317	GRE3	-0.1544	0.854508
C5_04170W	orf19.3900	orf19.3900	-0.154358	0.745094
C2_06450C	orf19.22.1	orf19.22.1	-0.153858	NA
C1_01280C	orf19.3317	MED22	-0.153449	0.972988
CR_04960C	orf19.633	CRG1	-0.153337	0.865003
C1_02070W	orf19.3664	HSP31	-0.153327	0.893354
C1_01830C	orf19.4540	UBC8	-0.153288	0.820919
C4_02780W	orf19.2720	orf19.2720	-0.153094	0.815104
C5_00500W	orf19.939	NAM7	-0.153051	0.967848
C7_02500C	orf19.6459	DPP3	-0.153013	0.818562
C3_05960W	orf19.7377	ASE1	-0.152823	NA
CR_09660W	orf19.6597	orf19.6597	-0.152793	NA
C5_02970W	orf19.4322	DAP2	-0.152734	0.834064
C5_02280C	orf19.4234	orf19.4234	-0.152679	0.957843
C1_01170C	orf19.3305	ZCF17	-0.152373	0.926717
C2_03910C	orf19.834	orf19.834	-0.152204	0.855063
C1_09850C	orf19.4850	orf19.4850	-0.152193	0.77705
C4_00060W	orf19.372	orf19.372	-0.151093	0.903985
C1_09340C	orf19.4795	orf19.4795	-0.150832	0.724035
C1_12770W	orf19.6345	RPG1A	-0.150765	0.857564
C3_04350C	orf19.5879	orf19.5879	-0.150494	0.949253
C2_09660W	orf19.1388	orf19.1388	-0.150326	0.945631
C1_03930W	orf19.4467	orf19.4467	-0.150277	0.865003
C2_01690W	orf19.1480	orf19.1480	-0.150046	0.824646
CR_06010W	orf19.3848	orf19.3848	-0.149823	0.909038
C7_02360W	orf19.6475	orf19.6475	-0.14903	0.982665
C2_03540W	orf19.866	RAD32	-0.14827	0.967848
C1_08110W	orf19.5085	orf19.5085	-0.148232	0.792058
C6_04540C	orf19.2146	HAT2	-0.148139	0.925799
C3_02810C	orf19.272	FAA21	-0.148115	0.894769
C1_03240W	orf19.3016	orf19.3016	-0.148056	0.967848
C1_13980C	orf19.7205	DUR7	-0.147779	NA
C1_10080W	orf19.4875	orf19.4875	-0.147333	0.92269
C6_04240W	orf19.1082	orf19.1082	-0.147173	0.971104
C3_01510W	orf19.1698	orf19.1698	-0.147109	0.927871
C5_00930C	orf19.1974	TFS1	-0.147	0.794504
C2_09300W	orf19.4091	MED18	-0.146859	0.967848
C1_10920W	orf19.2325	orf19.2325	-0.146372	0.963285
C1_08120W	orf19.5087	BUD6	-0.145803	0.913445
C3_01400W	orf19.1711	END3	-0.145197	0.979341
C6_04360C	orf19.1095	GLE2	-0.145134	0.871197
C2_04160W	orf19.805	orf19.805	-0.145069	0.871321
C1_07490C	orf19.2796	orf19.2796	-0.144879	0.948406
CR_03070W	orf19.2419	orf19.2419	-0.144832	0.924597
C6_03650C	orf19.5734	POP2	-0.144706	0.900853
C2_05170W	orf19.3548	orf19.3548	-0.143826	0.910807
C5_01930W	orf19.3178	orf19.3178	-0.143793	0.865003
CR_03030C	orf19.2864.1	RPL28	-0.143761	0.752183
C1_13930W	orf19.5031	SSK1	-0.143555	0.967349
C1_02880C	orf19.2977	MIA40	-0.143527	0.839828
CR_01170W	orf19.3237	orf19.3237	-0.143522	0.967848
C5_02670W	orf19.4284	BUR2	-0.14337	0.913046
C5_04290C	orf19.3914	orf19.3914	-0.143089	0.840446
CR_09500C	orf19.7345	orf19.7345	-0.143087	NA
CR_07420W	orf19.6126	KGD2	-0.143037	0.816192
C1_09960W	orf19.4862.2	PET100	-0.142525	0.87431
C1_06590C	orf19.6252	orf19.6252	-0.142458	0.865398
C7_04030C	orf19.7177	KAP120	-0.142321	0.967848
CR_00440C	orf19.7489	LRG1	-0.142282	0.980053
C4_05860W	orf19.1273	orf19.1273	-0.142036	0.935285
C4_04100C	orf19.5299	ECM1	-0.142005	0.97282
C3_06070C	orf19.7388	PBS2	-0.14185	0.976058
C1_00930C	orf19.6011	SIN3	-0.141696	0.894769
C4_01780C	orf19.4615	orf19.4615	-0.141655	0.909666
C4_06480C	orf19.2886	CEK1	-0.1415	0.909038
C4_07130W	orf19.3091	orf19.3091	-0.141256	0.932662
C1_02860C	orf19.2974	YKT6	-0.140896	0.971104
C4_06210C	orf19.2917	orf19.2917	-0.14077	0.894769
C1_02990C	orf19.2990	XOG1	-0.140691	0.945636
CR_07230W	orf19.6147	orf19.6147	-0.140328	0.87431
C1_02970W	orf19.2988	orf19.2988	-0.140177	0.967349
C7_02630W	orf19.3701	orf19.3701	-0.140047	0.97417
C6_02730W	orf19.5544	SAC6	-0.139991	0.813698
C5_05260W	orf19.4019	orf19.4019	-0.139928	0.960236
C2_02810C	orf19.5825	NCB2	-0.139811	0.960856
C3_05760W	orf19.7357	orf19.7357	-0.139643	0.972988
C4_00780C	orf19.4163	orf19.4163	-0.139595	0.812596
C1_03310W	orf19.3027	orf19.3027	-0.139314	0.857564
C3_05220W	orf19.6000	CDR1	-0.139206	0.814971
C1_08050W	orf19.5077	orf19.5077	-0.139137	0.867892
C2_04030C	orf19.819	ACP12	-0.138909	0.944951
C1_01050C	orf19.3293	orf19.3293	-0.138298	0.865398
C1_03300C	orf19.3026	MAS1	-0.138247	0.831696
C2_03070C	orf19.5792	SMP3	-0.138105	0.971104
C2_05950C	orf19.5215	TES15	-0.137868	0.879275
C5_02530W	orf19.4265	UAP1	-0.13724	0.915809
C1_11550W	orf19.1164	GAR1	-0.137182	0.857564
[truncated: 4,424 more rows]

## Sheet: brg1rme1 vs brg1
Differential expression of SC5314 brg1Δ/Δ rme1Δ/Δ mutant and brg1Δ/Δ strain (DeSeq2 results)
			log2FoldChange	padj
Gene	orf number	Gene name	brg1Δ/Δ rme1Δ/Δ vs brg1Δ/Δ	brg1Δ/Δ rme1Δ/Δ vs brg1Δ/Δ
C1_07330W	orf19.4438	RME1	-13.5052	5.66487e-26
C1_12600C	orf19.3756	CHR1	-7.00634	0
C7_03630C	orf19.6696	TIM9	-5.71015	0.00289492
C2_02230C	orf19.1541	orf19.1541	-2.59614	3.4844e-08
C1_12610W	orf19.3755	orf19.3755	-2.52473	1.42894e-40
C1_13040C	snR87	snR87	-2.48369	1.32537e-07
C1_09420W	orf19.4804	LIP2	-2.42208	4.44717e-05
C3_04190W	orf19.5861.1	orf19.5861.1	-2.319	0.0041091
C4_05580C	orf19.1239	orf19.1239	-2.26054	2.25009e-05
CR_08890C	orf19.7284	ASR2	-2.15485	0.00166293
C5_02080C	orf19.3160	HSP12	-2.1071	2.47174e-10
C1_05890W	orf19.2460	orf19.2460	-2.08527	0.0244355
C2_05180W	orf19.3548.1	WH11	-2.08276	1.93189e-35
C6_02760W	orf19.5549	orf19.5549	-2.07718	0.0414094
CR_02940C	orf19.2851	orf19.2851	-2.05599	0.0012162
CR_02920C	orf19.2849	AQY1	-2.02062	6.61849e-13
CR_04260W	orf19.514	SNP3	-1.90112	0.0135217
C2_05860C	orf19.5210	orf19.5210	-1.89255	0.0124344
C2_03960W	orf19.827.1	RPL39	-1.83638	0.000786029
C5_02110W	orf19.4216	orf19.4216	-1.77983	3.80048e-13
C1_09110W	orf19.4768	orf19.4768	-1.76394	6.11358e-21
C1_11050W	orf19.2310	orf19.2310	-1.74779	0.0205551
C4_03490C	orf19.3376	orf19.3376	-1.71858	0.00148268
C3_04960W	orf19.5964.2	RPL35	-1.67825	0.0325455
C3_01540W	orf19.1691	orf19.1691	-1.66126	1.33589e-10
C6_00900C	orf19.91	orf19.91	-1.567	1.56209e-07
C4_00740W	orf19.4168	orf19.4168	-1.55554	2.56458e-07
CR_04210C	orf19.508	QDR1	-1.54602	6.02274e-07
C1_08730W	orf19.4731	orf19.4731	-1.53742	5.60657e-12
C2_06040C	orf19.4116	orf19.4116	-1.52874	0.00841076
C2_02060C	orf19.1523	FMO1	-1.52645	1.4192e-10
C4_05700W	orf19.1255	ZCF5	-1.51452	0.0159
C1_05080W	orf19.4063	GPT1	-1.47636	5.12356e-05
C3_01900C	orf19.1656	orf19.1656	-1.46454	1.62947e-05
C1_02250W	orf19.3682	CWH8	-1.45832	9.31783e-11
C1_08240C	orf19.5103	orf19.5103	-1.45461	5.52202e-06
C4_06120W	orf19.4716	GDH3	-1.44517	0.0213043
CR_09140C	orf19.7310	orf19.7310	-1.44371	0.00867356
C6_03210C	orf19.5608	orf19.5608	-1.41227	0.0313037
C5_02280C	orf19.4234	orf19.4234	-1.38763	0.000366531
C1_04710C	orf19.773	orf19.773	-1.37509	0.000805809
C6_02360W	orf19.3478	NIP7	-1.37169	0.00107996
C1_09100W	orf19.4767	ZCF28	-1.36669	1.02198e-09
C6_01340C	orf19.3449.2	orf19.3449.2	-1.35179	0.0306553
C3_06740W	orf19.6829	orf19.6829	-1.34084	0.0391405
CR_01860W	orf19.2584	OPT9	-1.32716	0.0144459
C5_01710C	orf19.3204	orf19.3204	-1.32429	4.78759e-05
C7_03560W	orf19.6688	orf19.6688	-1.32371	6.16902e-05
C1_05000W	orf19.54	RHD1	-1.31078	3.36949e-05
C4_07020C	orf19.3107	orf19.3107	-1.27923	0.0368044
C6_01470W	orf19.3437	orf19.3437	-1.25094	0.00887943
C4_06390W	orf19.2896	SOU1	-1.2452	1.64677e-06
C5_01380W	orf19.1930	CFL5	-1.23135	0.00767724
C2_07240C	orf19.2281	orf19.2281	-1.21307	0.0318609
CR_07030C	orf19.2362	orf19.2362	-1.21303	0.000326969
C2_01970C	orf19.1509	ROD1	-1.20914	0.000189117
CR_06300C	orf19.3884	FGR50	-1.20467	0.0199173
C2_01490C	orf19.1457	orf19.1457	-1.20164	0.00190455
C1_07960W	orf19.5067	orf19.5067	-1.19046	0.000999172
C2_07960C	orf19.2185	NSA1	-1.18299	0.000376197
CR_01550C	orf19.2541	orf19.2541	-1.17806	0.0263018
CR_03930C	orf19.474	orf19.474	-1.17805	4.31399e-05
C6_03040C	orf19.5586	orf19.5586	-1.172	0.012259
C5_03250W	orf19.2654	RMS1	-1.17111	0.00118137
C3_01430W	orf19.1708	orf19.1708	-1.17018	0.00090535
C2_07440C	orf19.1887	orf19.1887	-1.16794	4.99477e-08
C6_00960W	orf19.97	CAN1	-1.16744	6.7687e-07
CR_02030C	orf19.2604	orf19.2604	-1.15702	5.05487e-06
C1_02610W	orf19.2949	IML1	-1.15425	1.07228e-10
CR_04050C	orf19.488	MEX67	-1.14931	0.0183785
C4_04320W	orf19.1415	FRE10	-1.14512	0.00824893
C4_00320C	orf19.5660	orf19.5660	-1.1413	0.000438546
C3_04170W	orf19.5860	orf19.5860	-1.13602	0.0388951
C1_12760W	orf19.6346	orf19.6346	-1.13548	1.76145e-06
C5_04840C	orf19.3970	orf19.3970	-1.13523	0.000291592
C7_02240W	orf19.6489	FMP45	-1.1342	2.90936e-12
C1_03430W	orf19.3043	orf19.3043	-1.13379	1.77893e-05
C2_09180W	orf19.4080	orf19.4080	-1.12703	0.0181631
C6_04190C	orf19.1075	orf19.1075	-1.12664	0.00100427
CR_03080C	orf19.2418	orf19.2418	-1.12643	0.00778408
C1_12900W	orf19.4921	orf19.4921	-1.12083	4.61732e-14
C1_04060W	orf19.4482	IFI3	-1.12004	0.00473233
C4_05660C	orf19.1251	BRN1	-1.11838	0.000398417
C2_09480W	orf19.1406	orf19.1406	-1.11386	0.0147041
C4_02800W	orf19.2715	RPC53	-1.10035	1.9047e-06
CR_03940W	orf19.475	orf19.475	-1.09764	9.69921e-07
C2_04120C	orf19.809	orf19.809	-1.09211	0.000786029
C2_09160W	orf19.4078	orf19.4078	-1.09112	0.000711058
C6_02770W	orf19.5550	MRT4	-1.08926	0.000197793
C1_04000C	orf19.4475	KTR4	-1.08551	0.00122371
C1_11090C	orf19.2307	orf19.2307	-1.08411	6.24081e-07
C5_00910C	orf19.1976	TRX2	-1.08245	0.00542603
C1_12630C	orf19.6360	orf19.6360	-1.07999	2.15461e-05
C2_06650C	orf19.1296	orf19.1296	-1.07102	0.00325373
C1_06540C	orf19.6259	orf19.6259	-1.06349	1.85561e-05
CR_03000C	orf19.2863	orf19.2863	-1.06297	0.0127562
CR_05630W	orf19.6652	DBP8	-1.06157	0.00619623
C4_01650C	orf19.4628	orf19.4628	-1.06049	0.00488011
C6_03600C	orf19.5728	orf19.5728	-1.05652	0.0421243
C1_11060C	orf19.2309.2	RPL2	-1.05084	0.0455847
C5_01200W	orf19.1950	orf19.1950	-1.04454	0.00733972
C1_09040C	orf19.4760	orf19.4760	-1.04393	0.00114357
C6_00480C	orf19.4211	FET31	-1.04122	0.00325681
C2_06460W	orf19.23	RTA3	-1.04084	0.0194818
CR_02420W	orf19.3724	orf19.3724	-1.0373	0.000263672
CR_01810C	orf19.2581	orf19.2581	-1.03395	0.00314064
C7_03260C	orf19.5129	orf19.5129	-1.03235	0.00528529
C6_03050C	orf19.5587	orf19.5587	-1.03194	0.000729668
C1_10340W	orf19.4905	orf19.4905	-1.02861	0.00244949
C4_01470W	orf19.4637	orf19.4637	-1.02782	0.0227386
C4_03380C	orf19.3365	DAO2	-1.02567	0.00633313
C1_10950C	orf19.2320	orf19.2320	-1.02271	0.0405141
C1_02450C	orf19.2934	orf19.2934	-1.0102	0.00186528
C2_01860C	orf19.1495	orf19.1495	-1.00872	0.00358499
C4_02700W	orf19.2728	orf19.2728	-1.00697	0.00183179
C1_03240W	orf19.3016	orf19.3016	-1.00315	0.0443079
CR_07270C	orf19.6141	HGT16	-1.00287	0.0322699
C6_03250W	orf19.5612	BMT4	-1.00265	0.000270712
CR_07770C	orf19.3705	PTC6	-0.995264	8.25549e-06
C1_12780W	orf19.6344	RBK1	-0.993029	0.000374049
C3_01450C	orf19.1706	MET18	-0.990815	0.0170682
C1_03800W	orf19.1029	RPP1	-0.989687	0.000235715
CR_04450C	orf19.536	orf19.536	-0.98961	0.00114555
C6_02310W	orf19.3473	orf19.3473	-0.987251	2.94806e-06
C4_05780C	orf19.1264	CFL2	-0.985916	0.0483087
CR_04420C	orf19.532	RBR2	-0.985712	0.0290425
CR_02630C	orf19.2822	orf19.2822	-0.984546	0.0419028
C4_02410C	orf19.2762	AHP1	-0.982608	0.0180904
CR_01780W	orf19.2575	orf19.2575	-0.973495	0.000804784
C6_01040C	orf19.107	orf19.107	-0.972035	0.00346963
C1_10740C	orf19.2344	ASR1	-0.972022	2.37599e-05
C1_12750C	orf19.6347	orf19.6347	-0.97196	2.32334e-07
C2_04730W	orf19.194	orf19.194	-0.971584	0.00299106
C4_06710W	orf19.3139	orf19.3139	-0.967525	0.00022515
C1_04080W	orf19.1040	MAD2	-0.965337	3.30553e-05
C1_03820W	orf19.1027	PDR16	-0.964782	0.000300764
C1_12680W	orf19.6355	orf19.6355	-0.963645	4.19115e-05
C1_05090W	orf19.4062	TRY2	-0.962653	0.00232829
C3_03500W	orf19.348	SKN2	-0.96174	0.0120729
C4_01670C	orf19.4626	orf19.4626	-0.958603	0.0202297
C1_08760W	orf19.4734	orf19.4734	-0.95745	0.0274733
C5_01440C	orf19.4134	orf19.4134	-0.955051	2.99073e-05
C2_10300C	orf19.1748	orf19.1748	-0.949493	8.29963e-07
C6_02940C	orf19.5572	orf19.5572	-0.94844	0.0192515
C1_13080W	orf19.4934	OP4	-0.944662	0.00302121
C1_12990W	snR41	snR41	-0.943532	0.0192331
C1_03790C	orf19.1030	orf19.1030	-0.936916	3.03484e-06
C1_11070W	orf19.2309	PET127	-0.934204	0.0306553
C2_07020C	orf19.2258	orf19.2258	-0.932375	0.00014019
C5_01270W	orf19.1942	SGE1	-0.931874	0.000449465
CR_03570C	orf19.4401	YVH1	-0.929439	0.00545168
C2_02500W	orf19.1574	orf19.1574	-0.929365	0.000899682
C1_11020W	orf19.2312	orf19.2312	-0.928345	0.000133634
CR_01960C	orf19.2597	MRS2	-0.927597	0.0142219
C1_06740C	orf19.6236	NOP6	-0.926373	0.00101114
C2_07340W	orf19.1902	NOC4	-0.925861	0.0142679
C5_04480C	orf19.3932.1	orf19.3932.1	-0.924951	0.000121177
CR_06160C	orf19.3871	DAD3	-0.924558	0.0170872
C1_09970C	orf19.4863	PDC2	-0.923794	0.000227242
C6_01890C	orf19.3393	orf19.3393	-0.922069	0.00406489
CR_04330W	orf19.520	orf19.520	-0.921992	0.0140911
C7_03520W	orf19.6684	PNC1	-0.920989	0.000971908
C2_06660W	orf19.81	orf19.81	-0.919783	0.00537638
CR_02020C	orf19.2602	OPT1	-0.9191	1.12901e-05
C1_10690W	orf19.2352	orf19.2352	-0.916851	0.00342417
C1_05400C	orf19.425	orf19.425	-0.915895	0.0475265
C4_03960W	orf19.787.1	orf19.787.1	-0.913838	2.30816e-05
C4_03750C	orf19.1303	orf19.1303	-0.911402	0.0298343
CR_02850C	orf19.2842	GZF3	-0.910085	2.77001e-11
C2_04350C	orf19.4519	SUV3	-0.909975	0.00901498
C4_03030C	orf19.2688	NAN1	-0.907771	0.000404939
C1_09910C	orf19.4857	orf19.4857	-0.907724	0.0184588
C2_05610C	orf19.6873	RPS8A	-0.907718	0.012259
C5_01350W	orf19.1933	orf19.1933	-0.907292	3.85987e-06
C5_05260W	orf19.4019	orf19.4019	-0.904702	0.0188912
C7_02520W	orf19.6458	orf19.6458	-0.901779	7.41241e-05
C4_03000C	orf19.2691	orf19.2691	-0.901126	0.000375082
CR_06450W	orf19.721	orf19.721	-0.89775	0.00540666
C1_08810C	orf19.4739	MSS116	-0.893267	3.02989e-05
C4_03740W	orf19.1304	orf19.1304	-0.889575	0.0068419
C5_03260C	orf19.2653	orf19.2653	-0.889511	0.00183552
C1_03290W	orf19.3023	NGG1	-0.886349	9.9293e-05
C7_03370C	orf19.1338	orf19.1338	-0.884341	0.000350101
C1_09610W	orf19.4824	orf19.4824	-0.882986	0.0467496
C1_08270C	orf19.5105	MED15	-0.882454	3.35695e-08
C6_01620W	orf19.3425	orf19.3425	-0.881505	1.26335e-06
C2_04560W	orf19.4494	KTR2	-0.87591	0.00808479
C1_07900W	orf19.5063	COI1	-0.875188	2.32198e-05
C3_00480C	orf19.5417	DOT5	-0.871746	0.000562402
C3_01510W	orf19.1698	orf19.1698	-0.870031	0.00778408
C6_03610W	orf19.5729	FGR17	-0.868634	0.0114799
C2_07450C	orf19.1886	RCL1	-0.865864	0.00657416
C6_00780W	orf19.3647	SEC8	-0.862917	0.0126057
C2_05090W	orf19.3540	MAK5	-0.861964	0.0111877
C1_09160W	orf19.4774	AOX1	-0.861078	5.71042e-05
C1_02960C	orf19.2987	orf19.2987	-0.860571	3.07005e-06
C2_05160C	orf19.3547	orf19.3547	-0.858323	0.00102266
C5_01430C	orf19.4133	orf19.4133	-0.857586	0.00549294
CR_04920W	orf19.1804	orf19.1804	-0.852065	0.00231192
C2_03050W	orf19.5796	SHE9	-0.850101	0.0160815
C5_00610C	orf19.928	orf19.928	-0.846887	0.000153685
C1_08910C	orf19.4750	orf19.4750	-0.846504	0.000228823
C6_00650C	orf19.4193.1	RPS13	-0.845682	0.0170872
C6_02890C	orf19.5565	HPD1	-0.83996	0.0473858
C1_05060W	orf19.59	REI1	-0.837469	0.000445501
C5_02570W	orf19.4270	MNN13	-0.837256	0.0144459
C2_06200C	orf19.5483	orf19.5483	-0.837032	0.0263043
C2_04570W	orf19.4492	orf19.4492	-0.835375	0.00239105
C1_05420W	orf19.423	orf19.423	-0.833221	0.0107937
C6_01170W	orf19.124	CIC1	-0.832102	0.000313913
C5_04030W	orf19.1287	orf19.1287	-0.831021	3.59056e-07
C6_00620W	orf19.4195.1	FCA1	-0.830345	0.00744201
C3_01080W	orf19.2511.1	MRPL33	-0.825636	0.00891996
CR_06820W	orf19.1852	orf19.1852	-0.825587	0.0278098
C2_09820W	orf19.1368	orf19.1368	-0.823394	8.21367e-09
C5_02120C	orf19.4219	RIX7	-0.820364	0.0108877
CR_07750C	orf19.3704	orf19.3704	-0.819531	0.000153784
C2_08550C	orf19.3624	MSU1	-0.818189	0.0208397
C1_11550W	orf19.1164	GAR1	-0.817727	2.39894e-06
CR_03650W	orf19.4363	SGD1	-0.816624	0.000212095
C6_00430C	orf19.1204	orf19.1204	-0.812961	0.0469704
C2_08530C	orf19.3626	orf19.3626	-0.812903	0.00643305
C2_07100W	orf19.2265	orf19.2265	-0.81081	0.000130636
C2_01390W	orf19.1444	orf19.1444	-0.810128	0.0387952
CR_05500C	orf19.5852	orf19.5852	-0.809522	0.0129269
C2_04250W	orf19.795	VPS36	-0.805082	0.00591967
C2_03150C	orf19.5780	orf19.5780	-0.803348	0.00194242
C6_01220C	orf19.132	orf19.132	-0.799871	0.00956752
C4_04250W	orf19.1424	orf19.1424	-0.799854	0.0102215
C3_04320W	orf19.5875	VAM3	-0.799723	0.040027
C2_09590C	orf19.1395	orf19.1395	-0.795195	0.00398518
C1_12350W	orf19.5229	orf19.5229	-0.791449	0.000147062
C2_00840W	orf19.2040	orf19.2040	-0.788697	0.0277087
C6_02150C	orf19.3455	orf19.3455	-0.785915	0.0126468
C1_03620C	orf19.3061.1	orf19.3061.1	-0.785777	0.00026853
C2_07490W	orf19.1880	HEM15	-0.784581	0.0208397
C2_07510W	orf19.1877	orf19.1877	-0.783745	0.0097756
C1_08040W	orf19.5076.1	orf19.5076.1	-0.780617	0.0362843
C3_03680W	orf19.6951	orf19.6951	-0.778614	0.00420596
C1_11870W	orf19.5280	MUP1	-0.776733	0.00351281
C1_01160C	orf19.3304	orf19.3304	-0.776273	0.00419465
C5_00730W	orf19.575	HYR3	-0.77623	0.000555568
C2_03210W	orf19.909.1	orf19.909.1	-0.775756	0.0211491
C6_00490W	orf19.4210	orf19.4210	-0.772516	0.0196721
CR_07510W	orf19.2621	orf19.2621	-0.769529	0.0361427
C1_03830C	orf19.1026	orf19.1026	-0.766589	0.00281868
C2_05750W	orf19.6886	orf19.6886	-0.766329	0.0397048
C4_02790C	orf19.2717	SAS10	-0.761825	0.00240476
C4_07050W	orf19.3104	YDC1	-0.761586	0.0225186
C1_03150C	orf19.3007.2	orf19.3007.2	-0.761581	0.00168242
C4_06790W	orf19.3130	orf19.3130	-0.761395	0.0137324
C4_01130C	orf19.4677	orf19.4677	-0.759353	0.0471744
C5_05140W	orf19.4006	orf19.4006	-0.754294	0.0270094
C7_02380C	orf19.6472	CYP1	-0.750565	2.16248e-06
C3_01350C	orf19.1716	URA3	-0.749666	0.0481928
C7_02960C	orf19.5165	orf19.5165	-0.749145	0.000346978
CR_03200C	orf19.2404	orf19.2404	-0.743274	0.00148605
C1_10320W	orf19.4903	orf19.4903	-0.742312	0.0237082
C5_05000C	orf19.3991	orf19.3991	-0.740364	0.000130923
C6_02470W	orf19.5516	orf19.5516	-0.73987	0.00100418
C4_05650W	orf19.1250	orf19.1250	-0.73827	0.0314459
C5_01745W	0	C5_01745W	-0.733564	0.000476845
CR_02380C	orf19.3730	orf19.3730	-0.733151	0.0279653
C1_04140W	orf19.1048	IFD6	-0.73001	0.000206915
C5_01400W	orf19.1926	SEF2	-0.728812	0.000479937
C5_04670W	orf19.3952	SRP101	-0.726071	0.000366531
C7_03680W	orf19.6703	orf19.6703	-0.726015	0.0170872
C2_08480W	orf19.3630	RRP8	-0.72417	0.00419465
C2_09690C	orf19.1383	orf19.1383	-0.72111	0.00194242
C3_02080W	orf19.1638	orf19.1638	-0.717801	0.00167074
C1_13560W	orf19.4988	orf19.4988	-0.716964	0.000746227
C1_11150W	orf19.2301	orf19.2301	-0.711636	0.0196113
C2_03830W	orf19.839	orf19.839	-0.711333	0.00614342
C2_00590W	orf19.2068	orf19.2068	-0.709992	0.0108178
C1_07440W	orf19.4423	orf19.4423	-0.708032	0.000209166
C1_10030W	orf19.4870	DBP3	-0.707605	0.0118574
C5_04540C	orf19.3940	orf19.3940	-0.705366	0.0165442
C4_05190C	orf19.6858	EDC3	-0.704772	0.0490986
C1_03630W	orf19.3062	orf19.3062	-0.70387	0.0105168
C1_01570C	orf19.3347	RPB7	-0.703768	0.013453
C5_04310W	orf19.3916	orf19.3916	-0.703475	0.0431796
C6_03940C	orf19.5771	PBP2	-0.70319	0.0195703
C2_01380W	orf19.1442	PLB4.5	-0.701997	0.00330849
C5_01765C	0	C5_01765C	-0.701954	0.036721
C1_08800W	orf19.4738	orf19.4738	-0.701413	0.000214806
C5_04290C	orf19.3914	orf19.3914	-0.698064	5.88786e-05
C1_05280W	orf19.438	orf19.438	-0.697013	0.0227423
C7_03400C	orf19.1335	orf19.1335	-0.696931	0.00155758
C5_05170W	orf19.4010	PAN3	-0.696167	0.0286654
C2_03130W	orf19.5783	orf19.5783	-0.690533	0.0177576
C2_04690C	orf19.151	TPO5	-0.68707	0.0288851
C2_05940C	orf19.5214	VPS33	-0.686957	0.011709
CR_06250W	orf19.3877	orf19.3877	-0.68679	0.00273921
C1_06760C	orf19.6234	orf19.6234	-0.686242	0.0388732
C6_02110W	orf19.3498	orf19.3498	-0.685524	0.0403021
C4_06210C	orf19.2917	orf19.2917	-0.681212	0.00299106
C1_09080C	orf19.4765	PGA6	-0.680922	0.0475265
C1_13380W	orf19.4964	orf19.4964	-0.676263	0.00362866
C1_05020C	orf19.56	ARG2	-0.674806	0.0483876
C3_02440C	orf19.232	MED7	-0.672976	0.00159057
C2_01850W	orf19.1494	RAD23	-0.671124	2.35473e-05
CR_07040W	orf19.2361	SPT10	-0.670818	0.0158357
C1_06800W	orf19.6230	orf19.6230	-0.670103	0.0430469
C2_10270W	orf19.1753	PUS7	-0.66927	0.00755945
C5_03760C	orf19.1119	MTR10	-0.668745	0.0022278
C1_09380W	orf19.4800	RIM20	-0.668539	0.0182928
C2_07210C	orf19.2277	TPK2	-0.668144	0.000187334
C1_03040W	orf19.2995	orf19.2995	-0.665007	0.0237344
C2_09900C	orf19.1361	TIM23	-0.660267	0.0099633
C2_08640C	orf19.3612	PST2	-0.659847	0.000152071
C2_05810W	orf19.5204	orf19.5204	-0.659649	0.012491
C2_05170W	orf19.3548	orf19.3548	-0.656289	0.0146681
C5_01190W	orf19.1953	orf19.1953	-0.654554	0.00974688
C4_03800C	orf19.1298	NUP84	-0.653153	0.0188375
C6_02580W	orf19.5527	orf19.5527	-0.653009	0.0477863
C4_04840C	orf19.3795	AGP3	-0.651655	0.0396632
C1_12410C	orf19.5224	PKH2	-0.649673	0.000123959
C2_02440W	orf19.1567	orf19.1567	-0.649067	0.0275117
C1_08330C	orf19.5113	ADH2	-0.648061	0.00622259
C3_02350W	orf19.1609	orf19.1609	-0.647415	0.0104603
C1_08020W	orf19.5074	UBA2	-0.646082	0.00122121
CR_03910C	orf19.470	orf19.470	-0.641762	0.0274733
C2_01190C	orf19.2006	orf19.2006	-0.641681	0.0213878
C1_10880W	orf19.2330	orf19.2330	-0.640105	0.00429231
C5_01410C	orf19.4131	orf19.4131	-0.637801	0.0305693
C1_03770W	orf19.1032	SKO1	-0.635198	0.0080382
C4_06170C	orf19.2920	orf19.2920	-0.633948	0.0214422
C1_12470W	orf19.69	orf19.69	-0.633154	0.000219645
C2_00730C	orf19.2051	orf19.2051	-0.63219	0.00434972
C1_12400C	orf19.5225	orf19.5225	-0.631731	0.0130344
C2_08160C	orf19.2168.3	orf19.2168.3	-0.629276	0.000274293
C3_01000W	orf19.2504	BMS1	-0.62861	0.00040965
C2_08820C	orf19.3589	SPO11	-0.627996	0.0270165
CR_01470W	orf19.2531	CSP37	-0.626231	0.000587682
C1_04990C	orf19.53	orf19.53	-0.62579	0.00330849
C1_05410C	orf19.424	TRP99	-0.623955	0.00147249
C2_02160W	orf19.1532	SAM37	-0.623236	0.0388951
CR_03110W	orf19.2415	orf19.2415	-0.623121	0.0239196
C2_06000W	orf19.4120	LAS1	-0.62175	0.00232985
C4_03580W	orf19.1318	orf19.1318	-0.618849	0.0125772
C5_01170W	orf19.1955	orf19.1955	-0.616691	0.0225241
C5_02260C	orf19.4232	PTH1	-0.615095	0.0118172
C1_10550C	orf19.999	GCA2	-0.614073	0.000142297
C5_01910W	orf19.3182	GIS2	-0.613114	0.00110815
C2_02400W	orf19.1563	ECM3	-0.612717	0.0289411
C1_03680W	orf19.3066	ENG1	-0.612014	0.00250164
C1_10760W	orf19.2343	VPS23	-0.610636	0.0458862
C6_01850W	orf19.3399	orf19.3399	-0.609707	0.0220331
C1_07590C	orf19.2786	orf19.2786	-0.608741	0.00239997
C2_04710C	orf19.155	URE2	-0.605119	0.0023213
C3_01090W	orf19.2511.2	orf19.2511.2	-0.604699	0.0243508
C5_01420W	orf19.4132	orf19.4132	-0.604499	0.000321311
C1_02850W	orf19.2973	orf19.2973	-0.603242	0.0323659
CR_02720C	orf19.2831	RPC31	-0.603214	0.0429269
C4_06800W	orf19.3129	orf19.3129	-0.602175	0.00555549
C5_00930C	orf19.1974	TFS1	-0.599882	6.7477e-05
CR_03360W	orf19.2386	orf19.2386	-0.597963	0.0113368
C6_04060W	orf19.1217	orf19.1217	-0.597657	0.0176724
C2_03360W	orf19.891	orf19.891	-0.59561	0.0138755
C5_05070W	orf19.3999	orf19.3999	-0.595309	0.0236256
CR_03050C	orf19.2423	ZCF11	-0.593637	0.0214145
C6_03440W	orf19.5704	orf19.5704	-0.593567	0.0187556
C1_12710C	orf19.6351	orf19.6351	-0.593443	0.0301195
C2_08730W	orf19.3603	MFG1	-0.591979	0.0139468
C1_11370C	orf19.666	orf19.666	-0.58979	0.00919382
C6_02970C	orf19.5575	orf19.5575	-0.589195	0.020451
C5_04610W	orf19.3945	orf19.3945	-0.58918	0.0498323
C1_04380W	orf19.5200	SIT4	-0.588084	0.0448626
C4_04510W	orf19.3833	orf19.3833	-0.587352	0.00557587
C2_07930C	orf19.2190	VRP1	-0.584762	0.0300635
CR_02410W	orf19.3726	orf19.3726	-0.582873	0.0218648
C1_01930W	orf19.4530.1	orf19.4530.1	-0.582205	0.000984378
C2_04130W	orf19.808	orf19.808	-0.580495	0.0020879
C1_08320W	orf19.5112	TKL1	-0.578907	1.63646e-06
C1_07950C	orf19.5066	orf19.5066	-0.578773	0.0338021
C5_02750C	orf19.4295	orf19.4295	-0.578444	0.0170872
C6_03730C	orf19.5747	orf19.5747	-0.576446	0.0247411
C6_00250W	orf19.1183	orf19.1183	-0.575686	5.81129e-05
C1_09200W	orf19.4778	LYS142	-0.572213	0.00706222
C2_03900C	orf19.835	orf19.835	-0.569594	0.0047691
C1_07910C	orf19.5064	MRPL3	-0.569321	0.0268875
C4_05610C	orf19.1246	orf19.1246	-0.565474	1.05006e-05
C1_11420W	orf19.661	KRR1	-0.565142	0.046084
C1_01470W	orf19.3333	orf19.3333	-0.564532	0.00149725
C2_08190W	orf19.2166	VMA5	-0.563696	0.0142219
CR_06810W	orf19.1853	HHT2	-0.562696	0.0146826
C1_08220W	orf19.5101	CCR4	-0.561656	0.0111135
C5_01840C	orf19.3188	TAC1	-0.561489	0.000290448
C2_05220C	orf19.3552	orf19.3552	-0.560505	0.00624336
C1_08880W	orf19.4747	HEM14	-0.560268	0.0117028
C1_05430W	orf19.422	SPT20	-0.558351	0.00416643
C1_10910C	orf19.2326	orf19.2326	-0.555449	0.0138452
C2_04790C	orf19.185	orf19.185	-0.555306	0.0245315
C3_01520C	orf19.1697	orf19.1697	-0.555131	0.0199706
C3_01660W	orf19.1678	orf19.1678	-0.55159	0.00733972
C6_00350W	orf19.1196	PKH3	-0.551539	0.0389797
C2_03800C	orf19.841	orf19.841	-0.550512	0.00264022
C2_03950W	orf19.828	orf19.828	-0.54974	0.0369422
C6_03330C	orf19.5621	orf19.5621	-0.548498	0.038636
C5_01450W	orf19.4135	PRC2	-0.54721	0.018437
C4_05430C	orf19.1799	GAP5	-0.546162	0.0270968
C1_08160W	orf19.5093	orf19.5093	-0.545464	0.016884
C4_00280W	orf19.5654	STE24	-0.54275	0.0388732
C3_02760C	orf19.267	orf19.267	-0.542079	0.0270968
C7_03030W	orf19.5158	orf19.5158	-0.54205	0.0123853
C4_03920W	orf19.1595	orf19.1595	-0.540669	0.0467794
C4_00540C	orf19.4188	NMD5	-0.536626	0.0483087
C4_05810W	orf19.1267	orf19.1267	-0.536337	0.00605564
C3_01750C	orf19.1670	BRO1	-0.536321	0.0162306
C5_01640W	orf19.6295	MAS2	-0.535076	0.0121402
C5_00640C	orf19.925	SAM51	-0.533996	0.0322699
C4_01660W	orf19.4627	orf19.4627	-0.53396	0.0300635
C4_00460C	orf19.5675	orf19.5675	-0.532004	0.0311032
C4_04550C	orf19.3827	OMA1	-0.531608	0.0350233
C2_01130W	orf19.2012	NOT3	-0.530541	0.0429115
CR_01770C	orf19.2574	orf19.2574	-0.530441	0.00216327
C6_03140C	orf19.5599	MDL2	-0.529708	0.0122554
C1_01360C	orf19.3325	orf19.3325	-0.529042	0.0124344
C1_12620W	orf19.6362	SPA2	-0.526916	0.00113708
C2_05740W	orf19.6885	SPO7	-0.525916	0.0294647
C2_08850C	orf19.225	orf19.225	-0.525467	0.000265387
C2_06070W	orf19.4114	FAA2-1	-0.525454	0.0328835
C4_06680C	orf19.3141	orf19.3141	-0.524417	0.00845339
C6_03650C	orf19.5734	POP2	-0.523882	0.0419001
C2_08710W	orf19.3605	PEX17	-0.522584	0.0100598
C1_09190C	orf19.4777	DAK2	-0.521864	0.00572522
C3_00810C	orf19.1288	FOX2	-0.521511	0.0421276
C1_04300C	orf19.1065	SSA2	-0.520082	0.000555737
C4_05210W	orf19.6860	orf19.6860	-0.519284	0.0310183
CR_04560C	orf19.547	orf19.547	-0.51885	0.0270843
CR_06710C	orf19.705	GCN5	-0.518084	0.0482111
CR_02610C	orf19.2820	orf19.2820	-0.51685	0.0498323
C4_03370C	orf19.3364	orf19.3364	-0.516298	0.0041091
C1_14550C	orf19.7272	orf19.7272	-0.515968	0.0292475
C3_02310W	orf19.1614	MEP1	-0.512895	0.0313992
C5_02740W	orf19.4294	orf19.4294	-0.512084	0.0209401
C1_10350C	orf19.4906	orf19.4906	-0.50782	0.00843534
C3_02120W	orf19.1634	orf19.1634	-0.505629	0.0144845
C6_00950C	orf19.96	TOP1	-0.504599	0.0308618
CR_02130W	orf19.2613	ECM4	-0.503962	0.00650866
C3_02540C	orf19.243	OXR1	-0.502365	0.0232506
C6_03230W	orf19.5610	ARG3	-0.501029	0.020186
C2_04200W	orf19.801	TBF1	-0.500819	0.040924
C1_05360C	orf19.429	orf19.429	-0.500489	0.0335695
C4_04560C	orf19.3826	orf19.3826	-0.499641	0.016633
C1_03870C	orf19.4459	orf19.4459	-0.494894	0.0100883
C5_01870W	orf19.3185	orf19.3185	-0.493239	0.0270099
C3_03380W	orf19.335	orf19.335	-0.492973	0.028186
C5_00770C	orf19.579	FOL1	-0.489002	0.0176607
C1_02600W	orf19.2948	SNO1	-0.487768	0.0170882
C4_04710W	orf19.3811	GYP1	-0.487499	0.0314238
C1_06910C	orf19.6220	orf19.6220	-0.486702	0.0206972
C1_11190W	orf19.2297	ARL3	-0.485029	0.0108145
C2_09170W	orf19.4079	SLP2	-0.484125	0.0478888
C1_03510C	orf19.3053	orf19.3053	-0.483946	0.0124344
C5_01780W	orf19.3197	PAP1	-0.483911	0.0149348
C6_01710C	orf19.3415	PTK2	-0.483504	0.00633225
C1_05880W	orf19.2461	PRN4	-0.482162	0.0130968
CR_01330W	orf19.3221	CPA2	-0.481649	0.0404318
C6_02630C	orf19.5533	orf19.5533	-0.481233	0.0406559
C1_08390C	orf19.384	orf19.384	-0.478239	0.013377
C1_05010C	orf19.55	orf19.55	-0.477138	0.0258622
C1_04860W	orf19.757	orf19.757	-0.475891	0.0263043
CR_03550W	orf19.4399	NCS2	-0.473326	0.0168677
C1_03050W	orf19.2996	orf19.2996	-0.471634	0.0366184
CR_05380C	orf19.5286	YCP4	-0.470656	0.00701325
C5_05340W	orf19.4029	orf19.4029	-0.470259	0.0411018
C2_02930C	orf19.5812	orf19.5812	-0.470032	0.00133808
C4_04150C	orf19.5294	PDB1	-0.46773	0.00122121
C2_08720W	orf19.3604	orf19.3604	-0.465026	0.0380614
C2_07610C	orf19.1864	orf19.1864	-0.464661	0.0224644
C1_06590C	orf19.6252	orf19.6252	-0.464577	0.0267414
C4_06650W	orf19.2867	orf19.2867	-0.462858	0.0031999
CR_03460W	orf19.4388	orf19.4388	-0.462335	0.0272164
C1_12430W	orf19.5221	orf19.5221	-0.458535	0.0102755
C5_02910C	orf19.4315	GYP8	-0.455955	0.0203626
C1_02880C	orf19.2977	MIA40	-0.455701	0.0121224
C2_05110W	orf19.3542	LEM3	-0.455646	0.0108877
C4_02850W	orf19.2711	orf19.2711	-0.453237	0.0485143
C5_01530C	orf19.4148	orf19.4148	-0.449929	0.0318609
C2_07950W	orf19.2186	SEH1	-0.449219	0.0454561
C4_03150W	orf19.2675	orf19.2675	-0.446838	0.0494304
C3_03330C	orf19.332	orf19.332	-0.446058	0.0448969
C4_05770C	orf19.1263	CFL1	-0.44304	0.0266838
C6_00210W	orf19.1180	orf19.1180	-0.442128	0.0178012
CR_01720W	orf19.2565	orf19.2565	-0.441252	0.0101405
C1_07890C	orf19.5061	ADE5,7	-0.440977	0.0269331
C5_01930W	orf19.3178	orf19.3178	-0.435416	0.0344405
C2_00830C	orf19.2041	orf19.2041	-0.433816	0.0418253
C5_02480W	orf19.4258	orf19.4258	-0.433593	0.0214422
C2_05910W	orf19.5213	orf19.5213	-0.433312	0.0153665
C1_05210C	orf19.445	orf19.445	-0.433043	0.0219457
CR_06340C	orf19.3888	PGI1	-0.432589	0.000560088
CR_06150C	orf19.3870	ADE13	-0.432436	0.000715341
C4_02620C	orf19.2737	orf19.2737	-0.430116	0.00322744
C1_01300W	orf19.3319	orf19.3319	-0.428478	0.0255438
C2_00220C	orf19.2111	orf19.2111	-0.428067	0.015345
CR_07200W	orf19.6152	orf19.6152	-0.422953	0.042912
C2_04640C	orf19.144	SNU114	-0.420826	0.0409363
C3_02450W	orf19.233.1	HRT1	-0.416438	0.00237612
C3_03350W	tE(UUC)1	tE(UUC)1	-0.41044	0.0190611
C5_02210W	orf19.4228	orf19.4228	-0.409647	0.0237344
C1_10090C	orf19.4878	orf19.4878	-0.409129	0.0300635
C4_00400W	orf19.5667	MNR2	-0.402914	0.0392914
C3_01700W	orf19.1674	CDC53	-0.401186	0.0137056
C3_01960C	orf19.1652	POX1-3	-0.398435	0.0319641
CR_05750W	orf19.6637	orf19.6637	-0.39825	0.00529641
C7_03390C	orf19.1336	PUP3	-0.393379	0.0186319
C2_08780W	orf19.3593	RPT6	-0.391806	0.0138452
C6_00370C	orf19.1199	NOP5	-0.38756	0.0227257
C7_02490W	orf19.6460	PEX1	-0.382949	0.0433635
C5_02180C	orf19.4225	LEU3	-0.378395	0.0441912
C1_09360C	orf19.4798	orf19.4798	-0.377574	0.0125687
C1_01610C	orf19.3351	orf19.3351	-0.37688	0.0034106
C4_06990W	orf19.3110	orf19.3110	-0.376266	0.0355808
C1_08180C	orf19.5095	orf19.5095	-0.375172	0.0210459
C2_01220W	orf19.2002	orf19.2002	-0.374569	0.0437319
C1_11700C	orf19.1149	MRF1	-0.372342	0.0392457
C1_06810W	orf19.6229	CAT1	-0.365911	0.00808479
C2_02770W	orf19.5828	orf19.5828	-0.364989	0.0300635
C7_03360W	orf19.1339	CPY1	-0.360882	0.0212113
C6_04600W	orf19.2157	DAC1	-0.357071	0.0470612
C1_12390C	orf19.5225.2	RPL27A	-0.347155	0.0452982
CR_01520W	orf19.2538	PTC2	-0.344201	0.0404919
C5_05380W	orf19.4032	RPN5	-0.329028	0.025298
C2_10030C	orf19.1779	MP65	-0.324085	0.00353563
CR_04090C	orf19.492	ADE17	-0.320188	0.0218229
C4_05550C	orf19.1236	GVP36	-0.320174	0.0255438
CR_03530W	orf19.4396	orf19.4396	-0.318958	0.0454046
C1_10680C	orf19.1840	orf19.1840	-0.316252	0.0225241
C2_09220W	orf19.4082	DDR48	-0.315694	0.0239018
C1_03370W	orf19.3037	orf19.3037	-0.294365	0.0176669
C2_01110C	orf19.2014	BCY1	-0.286548	0.0130518
C3_02610C	orf19.251	GLX3	-0.269882	0.0421276
C2_07400C	orf19.1891	APR1	-0.234249	0.0441084
C5_01320W	orf19.1936	SNF1	0.272906	0.0443894
C2_04620W	orf19.4488	orf19.4488	0.305181	0.0492752
C1_11210C	orf19.681	HAP43	0.311622	0.0329907
C1_14530W	orf19.7271	orf19.7271	0.314939	0.0437319
C1_11660W	orf19.1153	GAD1	0.315258	0.0127485
C3_03910W	orf19.6924	HTA1	0.318503	0.0437319
C4_05910C	orf19.4403	VPS11	0.325856	0.0444263
C1_10790W	orf19.2340	CDC48	0.327616	0.00762605
C1_08740C	orf19.4732	SEC24	0.328622	0.0456649
C6_03260W	orf19.5614	orf19.5614	0.328864	0.0194883
C1_07120W	orf19.4456	GAP4	0.331346	0.0157463
CR_02300C	orf19.3737	orf19.3737	0.331531	0.0408507
CR_08120C	orf19.6373	DCP2	0.331889	0.0322946
C4_01750C	orf19.4618	FBA1	0.331973	0.0298104
C2_06390C	orf19.18	IMH3	0.335692	0.0335695
CR_08150W	orf19.6375	RPS20	0.336008	0.0163492
CR_02970C	orf19.2857	orf19.2857	0.337279	0.0362394
C3_03480C	orf19.346	ALT1	0.342849	0.0232948
CR_04480C	orf19.539	LAP3	0.343432	0.00584761
C1_00760W	orf19.6030	orf19.6030	0.344733	0.0190611
C2_09270C	orf19.4089	SGT1	0.345106	0.0403021
C5_03140C	orf19.4346	orf19.4346	0.351111	0.00478298
C6_04250W	orf19.1082.1	orf19.1082.1	0.351172	0.00391166
C2_00930C	orf19.2031	VPS24	0.351393	0.00795828
C6_02490C	orf19.5518	orf19.5518	0.351997	0.0294958
CR_06910W	orf19.1842	BUD5	0.353001	0.0370475
C1_08940C	orf19.4752	MSN4	0.353948	0.0307189
CR_02930W	orf19.2850	orf19.2850	0.355202	0.0496837
CR_02460W	orf19.3720	orf19.3720	0.358403	0.0431796
C2_08420W	orf19.3639	orf19.3639	0.360095	0.0388732
C1_11770C	orf19.1139	orf19.1139	0.360794	0.0224993
C6_01390W	orf19.3445	HOC1	0.364906	0.0263247
C3_00940W	orf19.2498	orf19.2498	0.366696	0.0433635
C2_01890W	orf19.1499	CTF1	0.37091	0.0445251
C4_02250C	orf19.4565	BGL2	0.373746	0.0180417
C5_05440C	orf19.4043	orf19.4043	0.377365	0.0138316
C6_01100W	orf19.117	SEC9	0.379696	0.00340479
CR_07420W	orf19.6126	KGD2	0.383872	0.0284345
C1_13240W	orf19.4951	orf19.4951	0.384447	0.0271415
C2_01980C	orf19.1510	SRD1	0.386779	0.0314238
C4_02630C	orf19.2736	HFL2	0.388667	0.0200106
C2_08830W	orf19.3586	orf19.3586	0.388882	0.0207092
C6_01590W	orf19.3428	orf19.3428	0.38941	0.0479868
C1_03780C	orf19.1031	HMG1	0.393548	0.0111828
C1_03190C	orf19.3010.1	ECM33	0.395253	0.0459057
C2_10290W	orf19.1750	SLR1	0.395389	0.0259099
C2_08240W	orf19.2219	ORF298	0.396539	0.0374266
C2_09970C	orf19.1355	orf19.1355	0.396725	0.0030362
CR_05030W	orf19.649	orf19.649	0.397925	0.0292281
C5_04170W	orf19.3900	orf19.3900	0.399139	0.00859394
C5_03900W	orf19.1105.2	PGA56	0.400093	0.000694486
C4_06970C	orf19.3112	ZRT1	0.402512	0.0176384
C1_08430W	orf19.388	CAF16	0.403192	0.0060503
C4_00260W	orf19.5651	orf19.5651	0.406419	0.000997232
C1_10460W	orf19.988	orf19.988	0.407572	0.0186555
C4_05560C	orf19.1237	ARO9	0.408893	0.0288311
C3_02680C	orf19.260	SLD1	0.409459	0.0120858
C1_13120C	orf19.4939	MON2	0.411267	0.0498637
C4_00070C	orf19.374	orf19.374	0.411419	0.00260341
CR_02640W	orf19.2823	RFG1	0.411611	0.0485557
C4_07230C	orf19.3077	VID21	0.411836	0.0346263
C5_02070C	orf19.3161	orf19.3161	0.414519	0.0173089
C6_04180W	orf19.73	orf19.73	0.41532	0.0191111
C2_03250W	orf19.905	AVT7	0.415621	0.0123203
C1_05530C	orf19.412	SSH1	0.417391	0.0159918
CR_04640W	orf19.1741	DIT1	0.422588	0.0472496
C5_05470W	orf19.4045	EST1	0.423019	0.00534656
C2_07890W	orf19.2193	PRS5	0.425397	0.0303148
C6_00790C	orf19.3646	CTR1	0.425988	0.0228102
C4_00950C	orf19.4699	orf19.4699	0.426985	0.0146766
CR_02670C	orf19.2826	orf19.2826	0.427602	0.00435322
C6_03430C	orf19.5702	orf19.5702	0.428158	0.0123624
CR_06270W	orf19.3879	orf19.3879	0.43006	0.0429115
C1_08360C	orf19.5117	OLE1	0.431618	0.000650889
C7_03150W	orf19.5140	orf19.5140	0.432182	0.00842387
C7_03220C	orf19.5133	ZCF29	0.432518	0.00180927
CR_07780W	orf19.3706	orf19.3706	0.433968	0.00592865
C5_01980C	orf19.3173	orf19.3173	0.434075	0.0430305
C2_00540W	orf19.2073	orf19.2073	0.435368	0.017861
C1_10360C	orf19.4907	orf19.4907	0.436643	0.00474504
C1_02230W	orf19.3680	SEP7	0.437448	0.0265124
C1_03210C	orf19.3013	CDC12	0.437619	0.0478888
CR_01730W	orf19.2568	IFU5	0.43893	0.00841216
CR_03690W	orf19.4368	orf19.4368	0.441322	0.0113909
CR_06530W	orf19.713	orf19.713	0.441678	0.00190995
C6_02430W	orf19.5510	orf19.5510	0.44228	0.021455
C2_05270W	orf19.3556	orf19.3556	0.442435	0.00312093
C5_04600C	orf19.3944	GRR1	0.443072	0.00387461
C3_04080W	orf19.913.2	orf19.913.2	0.44316	0.00232082
C1_08400C	orf19.385	GCV2	0.444578	0.00808479
C1_01910W	orf19.4532	orf19.4532	0.445398	0.0205874
C4_04390W	orf19.1409.1	orf19.1409.1	0.44587	0.0120788
C6_04500C	orf19.2135	TSM1	0.446869	0.0086053
C4_02370C	orf19.2767	PGA59	0.447551	6.21023e-06
CR_07490C	orf19.6116	GLK4	0.448869	0.0107534
C7_03330C	orf19.1342	SHM1	0.449001	0.00364257
C6_04400W	orf19.2123	orf19.2123	0.449014	0.0263247
C2_01750C	orf19.1486	orf19.1486	0.450475	0.0261468
C6_03830W	orf19.5758	SAL6	0.45098	0.00675253
C2_04310W	orf19.1591	ERG10	0.455151	0.00031407
C2_07060W	orf19.2261	orf19.2261	0.455562	0.0289411
C1_12100C	orf19.5255	PXA2	0.455782	0.039697
C4_00040W	orf19.367	CNH1	0.458678	0.000810445
C1_07190W	orf19.4448	SOG2	0.459578	0.00406933
C5_03020W	orf19.4328	CCC2	0.463038	0.00697088
C5_04130C	orf19.3895	CHT2	0.464206	0.0301195
C4_07250C	orf19.3074	TLO10	0.464986	0.00417571
CR_06320C	orf19.3886	orf19.3886	0.465122	0.0421243
C3_04060C	orf19.2803	HEM13	0.465746	0.0136382
C5_02860C	orf19.4309	GRP2	0.465775	0.000375982
C3_02270W	orf19.1618.1	orf19.1618.1	0.468769	0.0146766
C5_00790C	orf19.581	orf19.581	0.469852	0.0032686
CR_04530W	orf19.543	FUM11	0.470696	0.00483129
C2_04400W	orf19.4513	orf19.4513	0.471042	0.00620759
C6_03930W	orf19.5770	OPT8	0.474536	0.0209591
C3_02820C	orf19.273	orf19.273	0.477048	0.0059951
C1_09370W	orf19.4799	CEF1	0.477901	0.00296847
C1_10160W	orf19.4885	MIR1	0.478587	0.0100783
C4_00670W	orf19.4175	TOK1	0.479184	0.0184588
C1_01740W	orf19.4551	CTN1	0.479535	0.0207128
CR_07150W	orf19.734	GLK1	0.481029	0.00288254
C1_09220W	orf19.4780	orf19.4780	0.48381	0.00190455
C4_02690W	orf19.2730	orf19.2730	0.486417	0.000290448
C3_03800W	orf19.6937	PTR22	0.489543	0.0271827
C3_01890C	orf19.1658	orf19.1658	0.492648	0.00113119
C3_01910C	orf19.1655.3	orf19.1655.3	0.494286	8.46892e-06
C1_08600C	orf19.407	GCD6	0.49533	0.00276641
C5_04080C	orf19.1281	orf19.1281	0.49626	0.0232475
CR_06090W	orf19.3862	orf19.3862	0.499064	0.00549223
C2_02240C	orf19.1542	HEX3	0.50052	0.00138512
C3_03370C	orf19.334	orf19.334	0.50257	0.00165045
C3_02570W	orf19.246	orf19.246	0.503494	0.00981131
C4_06610C	orf19.2871	SDH12	0.504041	0.000837272
C1_10020W	orf19.4869	SFU1	0.504289	0.00746968
C2_03520C	orf19.868	ADAEC	0.512377	0.00216327
C1_04290C	orf19.1064	ACS2	0.512485	0.000615115
CR_01240C	orf19.3230	BOI2	0.512635	0.000698566
CR_00040C	orf19.7539.1	orf19.7539.1	0.513141	0.0144459
C4_05290W	orf19.1291	ABZ1	0.51634	0.000281554
CR_02180W	orf19.2619	PHO113	0.519007	0.00121906
C5_00560W	orf19.933	orf19.933	0.519936	7.37082e-06
C2_00330C	orf19.2099	HIR1	0.52073	0.00332001
C2_01690W	orf19.1480	orf19.1480	0.521	0.00419465
C5_02190C	orf19.4225.1	orf19.4225.1	0.52181	0.00201377
CR_00200W	orf19.7514	PCK1	0.521975	0.00133808
C1_03720C	orf19.1037	orf19.1037	0.52484	0.0012162
C4_02920W	orf19.2703	orf19.2703	0.526266	0.00919382
C5_02160W	orf19.4222	SST2	0.527455	0.0380614
C1_01990W	orf19.4526	HSP30	0.528344	0.00537638
C2_03760C	orf19.846	orf19.846	0.533112	0.000310397
CR_03870W	orf19.4358	orf19.4358	0.534849	0.0218234
CR_02890C	orf19.2847	orf19.2847	0.536443	0.00457613
C1_11240C	orf19.677	CHO1	0.537189	1.66144e-05
C1_04360C	orf19.5201.1	orf19.5201.1	0.538705	1.62775e-05
C2_03400C	orf19.881	DFG16	0.542725	0.0131622
C6_03380W	orf19.5627	orf19.5627	0.543577	0.0095157
C1_04590W	orf19.6852.1	orf19.6852.1	0.544964	0.00013796
C2_07220W	orf19.2278	orf19.2278	0.545342	0.00353532
C5_02380W	orf19.4246	orf19.4246	0.545353	1.65572e-07
C4_02860W	orf19.2710	orf19.2710	0.546053	0.000532823
C1_12320C	orf19.5231.2	ATP19	0.547385	0.0227423
C3_04250W	orf19.5867	WSC1	0.547537	0.025566
C4_04160W	orf19.5293	orf19.5293	0.547919	0.00516688
C6_00850W	orf19.86	orf19.86	0.548868	1.27303e-06
C2_02170W	orf19.1533	orf19.1533	0.549978	0.0033137
C1_03360W	orf19.3035	orf19.3035	0.555248	0.0055387
C1_10270C	orf19.4897	SFH5	0.55533	0.02075
C1_10660W	orf19.1837	TBP1	0.55589	0.000235715
C3_01190C	orf19.3158	orf19.3158	0.555904	0.00232985
C7_00930W	orf19.7021	GPH1	0.556254	0.0104603
C7_03380W	orf19.1336.2	orf19.1336.2	0.557155	0.00500705
C5_05450C	orf19.4044	MUM2	0.557423	0.00936372
C5_02590C	orf19.4273	orf19.4273	0.557676	0.028186
CR_05770W	orf19.6635	orf19.6635	0.559511	0.000999072
C2_10110W	orf19.1770	CYC1	0.561232	0.0127296
C2_04050C	orf19.815	DCK1	0.562193	0.0138537
CR_08510W	orf19.6420	PGA13	0.563357	0.00897779
C4_04110W	orf19.5299.1	orf19.5299.1	0.563359	0.0311032
C5_02940C	orf19.4318	MIG1	0.564519	3.0253e-05
CR_06470W	orf19.719	orf19.719	0.565375	0.000318439
C5_03940C	orf19.3218	orf19.3218	0.569661	0.000411853
C3_02630C	orf19.254	orf19.254	0.5709	0.00220457
C2_07730W	orf19.2209	YVC1	0.57178	3.9899e-05
C5_00800C	orf19.583	orf19.583	0.573396	9.55142e-05
C7_03450C	orf19.1331	HSM3	0.574309	0.0467794
CR_10680W	orf19.7655	RPO21	0.577151	0.020663
C2_01590W	orf19.1467	COX13	0.579146	3.38095e-05
C1_06200W	orf19.2663	orf19.2663	0.579289	0.0247533
C6_00510C	orf19.4208	RAD52	0.579967	0.0015533
C4_01940W	orf19.4599	PHO89	0.58246	0.00363928
C2_02450C	orf19.1569	UTP22	0.58276	0.010246
C1_12260W	orf19.5237	VPH2	0.582837	7.39686e-07
C4_03670W	orf19.1311	SPO75	0.584369	0.019572
C2_02180W	orf19.1534	orf19.1534	0.584702	0.000127175
C6_03810W	orf19.5755	orf19.5755	0.585709	0.000115589
C5_01100C	orf19.1960	CLN3	0.58636	3.51391e-05
C2_04850C	orf19.4127	orf19.4127	0.588069	8.9157e-09
C5_03740W	orf19.1121	orf19.1121	0.589794	0.00272156
C1_13130C	orf19.4940	orf19.4940	0.589913	0.0366439
C2_03180C	orf19.5776	TOM1	0.591146	1.31129e-05
C4_01190W	orf19.4670	CAS5	0.59167	0.0270337
C7_03730C	orf19.5504	orf19.5504	0.596391	0.00674609
C3_03870C	orf19.6928	SAP9	0.599279	0.000183963
C2_09670C	orf19.1387	orf19.1387	0.600338	0.00272529
C1_01700W	orf19.3359	ARP8	0.601858	0.0012724
C4_02500C	orf19.2752	ADR1	0.602889	1.65477e-05
C2_03430W	orf19.878	NBN1	0.602949	0.00975753
C2_10590W	orf19.5338	GAL4	0.603844	0.0479108
C1_12790C	orf19.6343	FEN1	0.6057	0.0022278
C5_01810W	orf19.3193	FCR3	0.606726	4.94564e-06
C1_10290W	orf19.4899	GCA1	0.607534	0.000131463
C4_00110C	orf19.5634	FRP1	0.608241	9.39137e-06
C1_06660W	orf19.6245	orf19.6245	0.608339	1.32808e-05
C2_02370C	orf19.1559	HOM2	0.608393	0.0243508
C1_01790W	orf19.4545	SWI4	0.609369	0.00107907
C7_02200W	orf19.6494	WHI3	0.609548	0.0281437
C3_01020W	orf19.2506	orf19.2506	0.610873	0.000932623
C4_05940W	orf19.4405	PPS1	0.612	0.016458
C1_11100W	orf19.2306	orf19.2306	0.61378	0.0392066
C7_02770W	orf19.5188	CHS1	0.614068	0.0428525
C6_02500C	orf19.5519	GCV1	0.615669	0.0017577
C4_05800C	orf19.1266	orf19.1266	0.616568	0.000151081
C6_04140C	orf19.4553	orf19.4553	0.619046	1.7788e-05
C1_01840C	orf19.4539	orf19.4539	0.619212	0.00182096
CR_00310C	orf19.7502	orf19.7502	0.620041	0.00260339
C4_01760W	orf19.4617	orf19.4617	0.621177	3.30553e-05
C3_04550C	orf19.5911	CMK1	0.621427	0.0101277
C5_02790C	orf19.4304	GAP1	0.62166	0.000718907
C4_00760W	orf19.4166	ZCF21	0.62265	0.000686121
CR_05260C	orf19.1007	KCS1	0.623439	5.18471e-05
CR_07890W	orf19.610	EFG1	0.626206	0.000104559
C6_02990W	orf19.5578	orf19.5578	0.627603	0.0133944
CR_03780C	orf19.4376	orf19.4376	0.628191	0.00804318
C2_08100W	orf19.2175	orf19.2175	0.630429	9.81909e-06
CR_06100C	orf19.3863	orf19.3863	0.631733	0.0310071
C3_03050C	orf19.301	PGA18	0.631947	0.0133989
C1_05370C	orf19.428	orf19.428	0.63203	2.73851e-05
C1_12230W	orf19.5241	SNT1	0.632235	9.06399e-05
C4_05090C	orf19.736	SRB8	0.632378	3.30553e-05
C4_06620C	orf19.2870	orf19.2870	0.633101	0.0178148
C1_05460W	orf19.418	KOG1	0.633888	0.000553747
CR_10160W	orf19.7592	FAA4	0.634626	0.0163625
C5_03030W	orf19.4330	orf19.4330	0.635161	0.0120788
C4_02670W	orf19.2733	orf19.2733	0.63531	8.58415e-05
C4_06060W	orf19.4416	VPS13	0.63798	0.000822978
CR_07090W	orf19.1814	STT4	0.639976	1.40753e-06
CR_03700C	orf19.4369	orf19.4369	0.640394	9.06399e-05
C3_03460C	orf19.344	orf19.344	0.640981	0.0396276
CR_07680C	orf19.6282	orf19.6282	0.642318	1.80319e-05
CR_09880W	orf19.7561	DEF1	0.643428	5.12356e-05
C1_05150C	orf19.450	orf19.450	0.647151	0.00151308
C4_03270W	orf19.2667	RPF1	0.647895	0.00235881
C2_03220C	orf19.909	STP4	0.648317	0.00446115
C1_05700W	orf19.2480.1	AUT7	0.648586	0.000343494
C2_02380W	orf19.1560	POB3	0.650134	0.00715998
C4_00200C	orf19.5645	MET15	0.651108	0.00471442
C2_01700C	orf19.1481	HAP42	0.65256	0.000254036
CR_04510W	orf19.542	HXK2	0.652856	0.000492202
C6_00980C	orf19.100	orf19.100	0.652883	3.28954e-08
C6_00720C	orf19.3656	COX15	0.652939	3.42752e-07
C6_01650C	orf19.3422	FMP27	0.657375	0.000672878
C5_04960W	orf19.3984	orf19.3984	0.657904	9.5188e-05
CR_01680C	orf19.2559	CDC4	0.659706	6.14501e-09
C6_02340W	orf19.3476	HRR25	0.661176	1.77661e-05
C1_14180W	orf19.7225	orf19.7225	0.662778	6.48187e-05
C7_02040C	orf19.6514	CUP9	0.664102	0.00122273
CR_08210C	orf19.6385	ACO1	0.664501	1.04701e-05
CR_05100W	orf19.643	orf19.643	0.665501	0.00386943
C5_01090C	orf19.1961	orf19.1961	0.66669	1.30153e-05
C3_03250W	orf19.323	orf19.323	0.669515	0.000311081
C1_13880C	orf19.5026	orf19.5026	0.670999	0.0386481
C2_05950C	orf19.5215	TES15	0.671592	0.00194242
C4_04030W	orf19.5307	JEN2	0.672092	0.0212902
C1_01510W	orf19.3337	orf19.3337	0.674046	0.00516609
C3_06700C	orf19.7459	orf19.7459	0.674766	0.0275117
C1_12650C	orf19.6358	orf19.6358	0.675362	0.000115666
CR_07190W	orf19.730	orf19.730	0.676285	3.92361e-07
C6_03310W	orf19.5619	orf19.5619	0.679817	2.45827e-05
CR_05120W	orf19.642	orf19.642	0.680029	0.00189584
C1_01670C	orf19.3356	ESP1	0.681938	0.00147111
C2_02920W	orf19.5813	orf19.5813	0.685404	0.00808479
C3_03040W	orf19.300	AIP2	0.685896	0.00940224
C2_03320W	orf19.896	CHK1	0.687221	0.000211508
C3_02640C	orf19.255	ZCF1	0.687657	4.33404e-05
C1_11510C	orf19.1169	orf19.1169	0.687803	0.000162424
C1_12840W	orf19.4914	orf19.4914	0.688692	0.000300527
C4_00610W	orf19.4182	orf19.4182	0.688863	0.00704713
CR_08070W	orf19.6365	PTP1	0.689509	0.00112586
C2_00360C	orf19.2095	orf19.2095	0.691398	4.53765e-05
C2_00150W	orf19.2117	LEU5	0.691914	0.000525882
C4_05530W	orf19.1234	FGR6-10	0.69522	0.00406489
C5_05410C	orf19.4040	ILV3	0.696769	0.000213168
C6_01320W	orf19.139	TRA1	0.701315	3.23611e-06
C4_02430W	orf19.2760	orf19.2760	0.702157	0.000174624
C1_00710C	orf19.6034	TUB2	0.705462	0.0165461
C4_04580W	orf19.3823	ZDS1	0.706678	3.05189e-05
C3_06190C	orf19.7414	ALS6	0.706738	0.0120735
C4_05170C	orf19.747	NBP35	0.707749	0.000783704
C2_07560W	orf19.1871	SWR1	0.711922	7.34995e-05
C4_05300W	orf19.1290	XKS1	0.712492	2.6814e-08
C4_02440C	orf19.2758	PGA38	0.713643	1.35547e-05
C2_03750W	orf19.847	YIM1	0.719602	0.000226064
C1_13330C	orf19.4960	orf19.4960	0.721506	6.82806e-05
C6_03160C	orf19.5602	BMT6	0.722467	2.22489e-06
C4_06600W	orf19.2873	TOP2	0.72359	0.000937651
C2_06610C	orf19.35.1	orf19.35.1	0.725298	8.9777e-08
C4_01160W	orf19.4674.1	CRD2	0.725506	0.00132864
C1_05380C	orf19.427	orf19.427	0.725844	3.8974e-06
C6_02620C	orf19.5532	orf19.5532	0.726957	0.0107684
C1_09010W	orf19.4757	NAR1	0.727382	2.69875e-06
C3_01550C	orf19.1690	TOS1	0.728956	4.16791e-11
C4_01070W	orf19.4682	HGT17	0.729171	0.0305864
C6_01360W	orf19.3448	orf19.3448	0.730529	0.000296328
C1_08780W	orf19.4736	orf19.4736	0.73179	3.58755e-05
C1_07410C	orf19.4427	SKP1	0.734784	2.98562e-07
C4_07220C	orf19.3080	orf19.3080	0.736811	1.08736e-05
C1_08170C	orf19.5094	BUL1	0.736911	0.00116602
C3_04090W	orf19.5854	SBP1	0.737759	6.18383e-05
C1_02840W	orf19.2972	PDE2	0.738218	5.57948e-07
C2_04190C	orf19.802	UGA1	0.738938	1.98116e-07
C1_00750C	orf19.6031	VPS27	0.742428	3.03484e-06
C5_04970C	orf19.3986	PPR1	0.744185	0.000101615
C2_04110W	orf19.810	orf19.810	0.744783	0.0118574
C1_02750C	orf19.2964	orf19.2964	0.744788	1.45987e-07
CR_02360W	orf19.3733	IDP2	0.744949	8.7648e-07
C2_04540C	orf19.4496	GDT1	0.745377	5.57948e-07
C1_11400C	orf19.663	GIN4	0.745402	0.00284029
CR_06060W	orf19.3858	orf19.3858	0.748214	1.48439e-06
CR_05330W	orf19.5288.1	orf19.5288.1	0.749387	0.000229455
C1_04810W	orf19.761	TCO89	0.7513	1.59474e-06
C7_02800W	orf19.5181	NIK1	0.752368	4.66566e-09
CR_06540W	orf19.712	KIP1	0.754096	7.69096e-06
C1_13160W	orf19.4943	PSA2	0.754804	0.00363928
C3_03900C	orf19.6925	HTB1	0.757394	5.58889e-10
C6_02090C	orf19.3501	orf19.3501	0.758763	0.00123227
C2_03240C	orf19.906	ROM2	0.759368	9.61372e-06
C3_02030W	orf19.1643	orf19.1643	0.761589	0.00400141
C5_01785W	0	C5_01785W	0.762346	1.77745e-05
C2_01000W	orf19.2023	HGT7	0.762497	0.000145461
C1_01530C	orf19.3341	orf19.3341	0.762976	9.03549e-06
C1_01620C	orf19.3352	orf19.3352	0.763667	1.2767e-07
C4_03020W	orf19.2690	orf19.2690	0.764008	4.0277e-08
C6_04380W	orf19.1097	ALS2	0.767629	4.83672e-06
C2_09730C	orf19.1377	IPK2	0.768767	3.90051e-05
C1_09650W	orf19.4828	orf19.4828	0.76996	1.75132e-08
C6_01070C	orf19.113	CIP1	0.770567	8.53914e-06
CR_08690C	orf19.6445	ECI1	0.772556	0.0379402
C2_10170C	orf19.1764	orf19.1764	0.776811	8.36703e-07
C2_10050W	orf19.1777	orf19.1777	0.777823	4.11786e-08
C1_02210W	orf19.3678	orf19.3678	0.780534	6.46763e-08
C2_00410C	orf19.2090	orf19.2090	0.782153	0.00183552
C7_00910C	orf19.7023	orf19.7023	0.782262	0.00319647
C5_04490C	orf19.3934	CAR1	0.785688	0.0056889
C5_04090C	orf19.1280	SUI1	0.789473	0.000631319
C1_05350W	orf19.430	YPT53	0.789514	8.46892e-06
C1_02420C	orf19.2929	GSC1	0.789828	1.17481e-09
C6_01720C	orf19.3414	SUR7	0.792516	4.16322e-08
C4_07210W	orf19.3084	orf19.3084	0.792525	2.69966e-05
C1_11200W	orf19.2296	orf19.2296	0.793207	5.98443e-09
C2_05070W	orf19.3538	FRE9	0.795686	9.08064e-06
C1_01270W	orf19.3315	CTA9	0.796275	1.18291e-07
C3_04920C	orf19.5961	orf19.5961	0.797564	0.0190543
C7_00390W	orf19.7081	SPL1	0.799561	0.0280157
C7_03480W	orf19.6705	orf19.6705	0.799665	6.19151e-07
C1_11640C	orf19.1155	DPP2	0.801028	0.00419093
C1_13420C	orf19.4969	KEM1	0.80141	1.07271e-09
C7_03160W	orf19.5139	orf19.5139	0.801454	7.026e-07
C1_13510C	orf19.4982	TGL99	0.801922	6.21891e-08
C7_02220C	orf19.6492	orf19.6492	0.802263	1.14292e-06
C6_03200W	orf19.5607	orf19.5607	0.804242	1.35845e-05
C5_02720W	orf19.4292	PEP12	0.804476	2.55733e-06
CR_06570C	orf19.915	orf19.915	0.808415	2.30888e-06
C1_00650C	orf19.6040	SNF7	0.808427	1.05459e-05
C5_00670C	orf19.921	HMS1	0.810024	2.55793e-06
C6_00320C	orf19.1192	DNA2	0.810045	5.78852e-05
C5_01850C	orf19.3187	ZNC1	0.811781	1.63057e-06
C4_00960W	orf19.4698	PTC8	0.814791	0.0325455
C1_06520C	orf19.6261	BPH1	0.818887	3.0213e-07
C4_02000C	orf19.4593	RGA2	0.819753	0.000553782
CR_10070C	orf19.7583	ZCF39	0.820914	0.0108877
C4_01400W	orf19.4646	UEC1	0.824464	8.97619e-05
C6_02050W	orf19.3506	DBR1	0.825573	0.010502
C5_00680W	orf19.920	RMT2	0.825731	0.000266357
C7_02610C	orf19.2371	orf19.2371	0.8268	1.1476e-08
C4_06760W	orf19.3133	GUT2	0.827922	0.000279696
C5_04320C	orf19.3919	orf19.3919	0.829317	2.57029e-06
C1_09850C	orf19.4850	orf19.4850	0.829536	1.08508e-08
C1_11690W	orf19.1150	orf19.1150	0.830705	0.000140785
C1_09240C	orf19.4783	orf19.4783	0.830776	2.30824e-05
C2_06590C	orf19.34	GIT1	0.831358	0.0459525
C3_00920W	orf19.6169	ATO1	0.832275	2.06344e-06
C6_00820W	orf19.3642	SUN41	0.832673	1.40251e-13
CR_08060C	orf19.589	VPS21	0.833298	5.85898e-08
C5_04830W	orf19.3969	SFL2	0.835302	0.000104988
C1_04220C	orf19.1057	orf19.1057	0.83587	0.000119989
C1_14290C	orf19.7239	MDG1	0.837783	0.000125268
C2_06010W	orf19.4119	SPO72	0.839277	4.80179e-07
C1_01890C	orf19.4534	orf19.4534	0.839509	5.24176e-06
CR_01580C	orf19.2545	DOT6	0.840467	3.58603e-08
C1_09140C	orf19.4772	SSU81	0.840921	0.000139232
C2_04060C	orf19.814	SSY1	0.84201	5.02497e-06
C2_08700C	orf19.3606	orf19.3606	0.843365	1.17376e-07
C2_03690C	orf19.851	orf19.851	0.844441	4.07138e-05
C1_08770W	orf19.4735	orf19.4735	0.845354	0.00403498
C2_01560W	orf19.1464	BMT5	0.845588	0.0178512
C1_12850W	orf19.4914.1	BLP1	0.846386	9.97817e-09
C4_05110C	orf19.740	HAP41	0.847644	1.88953e-05
CR_07920W	orf19.606	orf19.606	0.851133	1.10595e-08
CR_10060W	orf19.7581	orf19.7581	0.853146	0.00632247
C5_01070C	orf19.1964	orf19.1964	0.855375	0.0180503
C3_01130C	orf19.2515	orf19.2515	0.857552	3.05643e-08
C3_04330C	orf19.5876	orf19.5876	0.858757	0.000121177
C2_09130C	orf19.4072	IFF6	0.85928	1.48248e-07
CR_05730C	orf19.6639	orf19.6639	0.861032	4.30752e-10
C4_00980C	orf19.4691	MRV1	0.862548	0.0143525
C5_03870C	orf19.1107	orf19.1107	0.862556	5.57948e-07
C4_02540W	orf19.2747	RGT1	0.863048	1.2116e-05
C2_06860W	orf19.2238	LTE1	0.86338	0.00157782
C2_01120W	orf19.2013	KAR2	0.863964	4.25707e-07
C7_00880C	orf19.7027	orf19.7027	0.864083	0.000130018
C4_04380C	orf19.1409.2	orf19.1409.2	0.866162	6.08431e-05
C2_04660C	orf19.147	YAK1	0.867096	9.06905e-06
C1_10300W	orf19.4900	MNN12	0.867578	3.3155e-09
C2_10180W	orf19.1763	IFR1	0.867709	5.93338e-07
C2_03790C	orf19.842	ASR3	0.868055	2.58234e-11
C2_02740C	orf19.5832	HPT1	0.868108	4.66555e-10
C6_04490W	orf19.2133	LIP4	0.868341	5.5154e-06
C3_02220W	orf19.1623	CAP1	0.869232	1.25746e-08
C1_10840C	orf19.2333	orf19.2333	0.869327	2.62337e-08
C5_03960W	orf19.3215	orf19.3215	0.869429	1.22669e-08
C2_08120W	orf19.2173	MAF1	0.869589	3.88813e-06
C1_04760C	orf19.768	SYG1	0.86999	2.57774e-06
C1_13530W	orf19.4984	orf19.4984	0.870755	2.04016e-13
C1_12860C	orf19.4916	orf19.4916	0.871447	4.03546e-07
C7_02890C	orf19.5171	PMT1	0.872089	0.00142384
C6_04270W	orf19.1084	CDC39	0.872659	1.41764e-10
C1_04500W	orf19.6844	ICL1	0.872699	0.000366547
CR_02750C	orf19.2833	PGA34	0.873237	0.000654431
C1_12360C	orf19.5228	RIB3	0.873662	3.36139e-09
C5_00690C	orf19.567	TFB3	0.873766	3.5395e-09
C4_05590W	orf19.1240	orf19.1240	0.874044	3.16421e-09
C5_04980W	orf19.3988	orf19.3988	0.87405	2.38218e-06
C2_01020W	orf19.2020	HGT6	0.874151	9.71367e-10
C5_04920C	orf19.3980	orf19.3980	0.874256	4.18214e-06
C2_00490W	orf19.2078	orf19.2078	0.874788	2.07571e-08
C5_04810W	orf19.3967	PFK1	0.875408	1.46537e-05
C3_02920W	orf19.285	orf19.285	0.881063	3.98825e-05
C1_01720C	snR5a	snR5a	0.881666	9.40902e-06
C2_09460C	orf19.1604	orf19.1604	0.882935	0.00122121
C1_14210C	orf19.7229	IML2	0.883585	0.0322699
C6_04570W	orf19.2151	NAG6	0.88406	6.52674e-15
C2_00140W	orf19.2119	NDT80	0.884144	2.49574e-06
C2_07700C	orf19.2212	orf19.2212	0.884405	0.00391835
C2_00950C	orf19.2029	RFC5	0.885683	1.09895e-07
C6_00330C	orf19.1193	GNP1	0.885816	4.3706e-08
C4_03080W	orf19.2684	orf19.2684	0.888189	3.90826e-12
C1_10860C	orf19.2331	ADA2	0.888616	3.86269e-08
C1_12250C	orf19.5238	orf19.5238	0.889802	1.40817e-09
C3_03890W	orf19.6926	CSC25	0.890078	1.13071e-07
C1_13500C	snR3a	snR3a	0.893965	0.0202502
CR_05800C	orf19.6630	orf19.6630	0.894433	0.000137775
C2_05770W	orf19.6888	orf19.6888	0.89492	1.24469e-06
C4_04240C	orf19.1426	orf19.1426	0.898233	1.47642e-09
C2_03420C	orf19.879	orf19.879	0.900645	5.66518e-07
C3_00980W	orf19.2501	FLC1	0.901055	6.5486e-10
C2_07090C	orf19.2264	OLE2	0.903217	4.70754e-06
C1_05940W	orf19.2454	PHO87	0.90369	0.000101355
C1_04750W	orf19.769	IFE1	0.905131	3.88892e-07
CR_02650C	orf19.2825	DRE2	0.905677	4.90752e-09
C5_01260W	orf19.1943	orf19.1943	0.90673	4.61682e-06
C2_01710W	orf19.1482	HSK3	0.90677	5.96572e-05
CR_07480W	orf19.6117	orf19.6117	0.908598	8.93841e-09
C6_04420W	orf19.2125	orf19.2125	0.910364	2.93234e-05
C6_00290W	orf19.1189	orf19.1189	0.911141	1.78349e-08
CR_10340W	orf19.7610	PTP3	0.91117	0.00026926
C2_00740C	orf19.2050	orf19.2050	0.911892	9.1999e-10
C3_02650W	orf19.257	orf19.257	0.912767	8.61801e-06
C2_00600C	orf19.2067	orf19.2067	0.912814	1.12317e-05
C2_07640W	orf19.1861	orf19.1861	0.913278	6.357e-08
C1_07370C	orf19.4433	CPH1	0.913314	0.000753656
C1_00270W	orf19.6079	orf19.6079	0.913884	1.23516e-07
CR_04960C	orf19.633	CRG1	0.91508	1.71141e-05
CR_07800W	orf19.3708	SAP2	0.915618	2.1061e-07
C5_00390C	orf19.951	orf19.951	0.917336	0.000584275
CR_07560W	orf19.729.1	RGD3	0.918132	1.87446e-07
C1_06130C	orf19.2432	HAC1	0.918798	0.00144417
C5_02630C	orf19.4279	MNN1	0.92009	3.65066e-09
C3_00880W	orf19.6165	KGD1	0.920255	1.11722e-09
C4_04470W	orf19.3839	SAP10	0.920905	0.023145
C3_07090W	orf19.6791	HHT1	0.921254	6.60766e-09
CR_06560C	orf19.916	orf19.916	0.924789	9.13998e-10
C1_07490C	orf19.2796	orf19.2796	0.924819	0.0210367
C3_06100C	orf19.7392	DED1	0.924964	0.00113174
C1_07130C	orf19.4455	orf19.4455	0.925366	1.81489e-05
C3_06550C	orf19.7444	orf19.7444	0.926524	2.45819e-06
CR_02490W	orf19.176	OPT4	0.927136	7.84077e-05
C6_03090W	orf19.5592	orf19.5592	0.927763	0.0428525
C5_05350W	orf19.4030	orf19.4030	0.929324	0.0437319
CR_08160W	orf19.6376	PTC5	0.931011	7.09864e-10
C2_10280C	orf19.1751	SPT23	0.934247	4.81141e-09
C3_02290W	orf19.1617	orf19.1617	0.936816	5.79113e-09
C3_03850C	orf19.6930	SOL1	0.938507	0.0330197
C5_00590W	orf19.930	PET9	0.940378	6.50543e-17
C1_03390W	orf19.3040	EHT1	0.940707	1.95631e-09
CR_02160W	orf19.2616	UGT51C1	0.943333	2.85988e-06
C1_01060W	orf19.3294	MBF1	0.946315	5.05526e-12
C5_01650C	orf19.6294	MYO1	0.946652	4.82165e-09
C2_00650W	orf19.2063	orf19.2063	0.949085	5.21868e-07
C2_01200C	orf19.2005	REG1	0.950082	5.08318e-09
CR_04600W	orf19.551	orf19.551	0.95207	5.09708e-09
C1_03560C	orf19.3059	SUA71	0.959812	1.28637e-08
C1_00840C	orf19.6022	NRM1	0.964683	0.000300764
C1_00290W	orf19.6078	POL93	0.96482	1.83235e-06
CR_07400C	orf19.6127	LPD1	0.966714	1.82814e-17
CR_07810W	orf19.3710	YHB5	0.968268	1.59477e-09
C4_06580W	orf19.2876	CBF1	0.968861	0.000137374
CR_06490C	orf19.717	HSP60	0.970143	1.98212e-17
CR_07960C	orf19.600	TRK1	0.971438	3.83763e-10
C1_08230C	orf19.5102	PLB5	0.972015	6.3755e-17
C6_03300C	orf19.5618	orf19.5618	0.973926	5.75511e-10
C3_01770C	orf19.1668	orf19.1668	0.976932	4.16348e-06
C3_06560W	orf19.7445	orf19.7445	0.976997	5.12356e-05
C4_06420W	orf19.2892	orf19.2892	0.977389	0.0147872
C3_04910C	orf19.5960	NCE102	0.977397	1.68853e-06
C4_02340W	orf19.2769	orf19.2769	0.978609	3.16687e-09
C5_04250W	orf19.3908	MRV8	0.979545	0.000351359
C3_01820W	orf19.1664	orf19.1664	0.980103	3.93602e-08
CR_09640C	orf19.6599.1	orf19.6599.1	0.980384	0.0130557
C1_04950C	orf19.48	RPM2	0.983718	1.08233e-07
C1_06180W	orf19.2661	TLO34	0.984858	1.06946e-05
CR_05920C	orf19.6621	MHP1	0.984985	9.2744e-08
C5_04360C	orf19.3922	orf19.3922	0.984987	3.25045e-09
C2_06570C	orf19.33	orf19.33	0.985471	3.72402e-06
C4_00600C	orf19.4183	MUC1	0.98663	3.02715e-08
C7_03890C	orf19.7193	orf19.7193	0.988902	0.000811661
C6_01450C	orf19.3439	orf19.3439	0.990034	1.76825e-09
CR_04200W	orf19.506	YDJ1	0.990446	4.24843e-11
C4_01580C	snR73	snR73	0.992841	0.0341177
CR_08270W	orf19.6391	orf19.6391	0.993052	1.13504e-05
C1_04330W	orf19.1069	RPN4	0.993974	1.51806e-10
C1_12290C	orf19.5234	RBD1	0.99418	2.62337e-08
CR_03710C	orf19.4370	orf19.4370	0.995955	3.93602e-08
C1_12960C	orf19.4927	BNI1	0.997121	6.36067e-05
C3_05780C	orf19.7359	CRZ1	0.999496	0.0129675
CR_04870C	orf19.6306	orf19.6306	1.00171	0.0472496
C1_02110C	orf19.3668	HGT2	1.00393	8.70871e-14
C2_03030W	orf19.5798	LIG4	1.00425	3.58603e-08
CR_07000C	orf19.2365	POL2	1.00858	5.13174e-07
C3_05220W	orf19.6000	CDR1	1.00865	1.80955e-11
C4_05310W	orf19.1789	orf19.1789	1.00904	2.71247e-05
C1_03120W	orf19.3004	orf19.3004	1.0096	8.87111e-12
C4_06190C	orf19.2919	MPH1	1.01033	3.27329e-05
CR_00320C	orf19.7501	NAP1	1.01043	0.00931917
C1_08960W	snR190	snR190	1.01079	4.28902e-11
CR_04590C	orf19.550	PDX3	1.01226	7.90217e-14
CR_00520C	orf19.7483	CRM1	1.01233	0.000347366
C5_01240W	orf19.1945	AUR1	1.01522	1.17939e-07
C5_00490C	orf19.940	BUD2	1.01558	0.000335322
C7_02450W	orf19.6464	orf19.6464	1.01625	1.53334e-08
C1_04010C	orf19.4476	orf19.4476	1.017	9.66732e-09
C5_05390C	orf19.4035	PGA4	1.01826	2.61542e-15
C2_10690W	orf19.5348	TPS3	1.01833	0.0149348
C6_02590C	orf19.5528	MOB1	1.01976	0.0460813
C1_12580W	orf19.3758	orf19.3758	1.02004	1.13528e-16
C3_07790W	orf19.6173	STD1	1.02209	0.00721792
C4_01720C	orf19.4622	orf19.4622	1.02255	5.16779e-12
C1_10710C	orf19.2350	orf19.2350	1.02347	0.00762605
C5_05190W	orf19.4012	PCL5	1.0239	9.36656e-06
C6_04110W	orf19.1210	orf19.1210	1.02617	4.81549e-09
C5_03300C	orf19.2650	orf19.2650	1.02721	3.96346e-11
C1_04310C	orf19.1066	GIG1	1.02818	0.00107641
C1_06980C	orf19.6209	orf19.6209	1.02836	3.64115e-12
CR_00100C	orf19.7529	EPL1	1.03004	1.58885e-07
CR_02090C	orf19.2609	CET1	1.03035	7.56673e-08
C7_03490W	orf19.6706	GYP7	1.03328	9.62731e-13
C7_01500W	orf19.6579	orf19.6579	1.03451	0.0386658
C1_10560C	orf19.1002	orf19.1002	1.03515	0.00213513
C2_03390C	orf19.882	HSP78	1.03773	2.32969e-09
C4_03070W	orf19.2685	PGA54	1.03832	1.85496e-15
C7_03280C	orf19.5125	orf19.5125	1.03938	4.56024e-12
C1_00990C	orf19.3288	NMA111	1.04164	0.00841969
C1_09250W	orf19.4784	CRP1	1.04376	2.07041e-10
C2_09950W	orf19.1357	FCY21	1.04404	5.85898e-08
C5_01460W	orf19.4136	YBL053	1.04657	0.00181391
C6_02930W	orf19.5569	orf19.5569	1.04821	1.70204e-16
C2_09750W	orf19.1375	LEU42	1.04876	1.93654e-11
C1_04100C	orf19.1042	POR1	1.05259	3.02072e-18
C2_04970W	orf19.3529	ABP2	1.05396	2.8173e-05
C2_00480C	orf19.2079	PHHB	1.05592	5.13839e-10
C1_02700C	orf19.2959.1	orf19.2959.1	1.05733	6.07688e-21
C1_14190C	orf19.7227	orf19.7227	1.0591	4.95168e-07
C4_03600C	orf19.1314	orf19.1314	1.06012	1.73979e-17
C5_01800C	orf19.3195	HIP1	1.06127	3.9112e-11
C3_06470W	orf19.7436	AAF1	1.064	6.40884e-05
C3_00800W	orf19.3071	MIH1	1.06432	2.56458e-07
C7_01920W	orf19.6529	CDC34	1.06468	0.000154844
C1_02630C	orf19.2952	EXG2	1.06557	0.00010106
C1_11320C	orf19.670.2	orf19.670.2	1.06675	1.6914e-21
C4_05150W	orf19.745	VAC8	1.06735	1.54666e-08
C6_02210W	orf19.3461	orf19.3461	1.0676	0.0444263
C1_01100W	orf19.3298	CCH1	1.06861	6.52113e-07
C4_05670W	orf19.1252	YME1	1.06915	2.92709e-13
C1_08590C	orf19.406	ERG1	1.06956	7.90217e-14
C2_08980C	orf19.207	PGA55	1.07131	2.8104e-10
C1_10890C	orf19.2328	orf19.2328	1.07386	1.82395e-18
C2_06510W	orf19.27	orf19.27	1.07395	0.0064612
CR_09040W	orf19.7300	orf19.7300	1.07903	0.000678032
CR_02820W	orf19.2841	PGM2	1.07981	1.57941e-17
C5_04440C	orf19.3931	SFC1	1.08184	4.63673e-05
C1_12870C	orf19.4917	orf19.4917	1.08425	0.00570674
CR_02100C	orf19.2610	orf19.2610	1.0863	1.49406e-07
C1_05840W	orf19.2467	PRN1	1.09165	1.16258e-05
C1_05910W	orf19.2458	SIP5	1.09452	3.46515e-11
C4_02900C	orf19.2706	CRH11	1.09455	1.2882e-07
C2_07430C	orf19.1888	orf19.1888	1.09466	9.99335e-12
C2_09710C	orf19.1381	orf19.1381	1.09791	1.70263e-11
C3_00170C	orf19.5455	orf19.5455	1.09852	0.0218516
C1_04210C	orf19.1055	CDC3	1.09949	1.393e-19
C4_01220C	orf19.4668	orf19.4668	1.10195	3.79664e-12
C1_06100C	orf19.2435	MSI3	1.10207	1.46322e-14
C1_08950W	orf19.4753	PFK26	1.10602	1.38294e-14
C2_10540W	orf19.5326	orf19.5326	1.10703	0.0390794
C7_00260C	orf19.7096	orf19.7096	1.1084	0.0212013
C2_03500W	orf19.871	orf19.871	1.10989	1.12708e-10
C7_01840W	orf19.6536	IQG1	1.11005	0.00457613
C2_04500W	orf19.4502	orf19.4502	1.11112	6.47347e-16
C6_00170C	orf19.6319	orf19.6319	1.11164	5.99865e-09
C1_09930W	orf19.4861	orf19.4861	1.11403	0.00223365
C3_04000C	orf19.2809	CTN3	1.11407	2.60786e-08
C3_02370C	orf19.1607	ALR1	1.11434	2.24141e-11
C6_01520W	orf19.3432	orf19.3432	1.11601	2.19493e-05
C6_00590W	orf19.4199	SLY41	1.11676	4.98855e-12
C1_01980W	orf19.4527	HGT1	1.11782	1.93761e-18
C4_06890W	orf19.3122	ARR3	1.11888	1.95228e-10
CR_03130W	orf19.2412	orf19.2412	1.11907	5.09019e-12
CR_09790W	orf19.7551	ALO1	1.12179	4.77792e-07
C5_02640W	orf19.4280	orf19.4280	1.12311	6.47637e-11
C1_03500W	orf19.3052	YPT1	1.12423	2.1852e-12
C1_00350C	orf19.6073	HMX1	1.12456	0.0163625
C4_04120C	orf19.5297	orf19.5297	1.12896	4.00224e-13
C3_01360C	orf19.1715	IRO1	1.13122	0.0032438
C2_05700W	orf19.6882	OSM1	1.13182	1.92254e-07
C2_04800C	orf19.184	MDM10	1.13236	6.37174e-07
C3_02330C	orf19.1611	orf19.1611	1.13261	1.46588e-07
C1_10850W	orf19.2332	orf19.2332	1.13268	0.0325374
C6_02610C	orf19.5531	CDC37	1.13599	1.1759e-21
C1_03490W	orf19.3051	orf19.3051	1.1367	8.7648e-07
C4_06540W	orf19.2881	MNN4	1.13762	2.15279e-10
C2_00940W	orf19.2030	orf19.2030	1.13769	9.05012e-13
C5_02890W	orf19.4311	YNK1	1.13784	2.57815e-13
C2_01990C	orf19.1513	FAB1	1.13858	3.99518e-16
C2_03040W	orf19.5797	PLC2	1.13994	8.39805e-07
C2_04740C	orf19.193	orf19.193	1.14233	4.3198e-12
C3_04930C	orf19.5962	HGT4	1.14364	7.98516e-05
C2_03010C	orf19.5801	RNR21	1.14379	4.66265e-12
C1_00880W	orf19.6017	orf19.6017	1.14386	0.00252349
C1_08970W	snR128	snR128	1.14398	5.03786e-20
C2_08920W	orf19.215	orf19.215	1.14794	1.70055e-10
C6_01870C	orf19.3395	orf19.3395	1.14928	4.34677e-07
C6_00810C	orf19.3643	orf19.3643	1.15108	3.41035e-10
C1_09400C	orf19.4802	FTH1	1.15335	7.90217e-14
C1_07680W	orf19.1228	HAP2	1.15355	2.54051e-15
C4_01860C	orf19.4607	orf19.4607	1.15497	8.20904e-10
C1_08540C	orf19.399	orf19.399	1.15825	5.49778e-12
C4_01710C	orf19.4623	orf19.4623	1.15887	1.62916e-08
C5_00980W	orf19.1971	TRY3	1.159	4.24843e-11
C4_02610C	orf19.2738	SUL2	1.16137	0.0278098
C4_02390W	orf19.2765	PGA62	1.16438	1.58964e-09
C5_01790C	orf19.3196	orf19.3196	1.16809	0.0449209
CR_08300C	orf19.6396	orf19.6396	1.16863	2.01418e-09
C2_03530W	orf19.867	orf19.867	1.17275	5.35851e-21
C1_07520C	orf19.2792	IST2	1.17345	6.37787e-10
CR_06550C	orf19.711	orf19.711	1.17662	1.40835e-05
C1_12270W	orf19.5236	SRT1	1.17856	1.25189e-15
C1_02990C	orf19.2990	XOG1	1.17931	2.48345e-06
CR_02520W	orf19.172	RPC19	1.17985	5.6838e-10
C1_03320C	orf19.3029	EHD3	1.18132	0.0225241
CR_05990C	orf19.454	SFL1	1.18369	1.18261e-09
C7_02420C	orf19.6469	orf19.6469	1.18681	2.04918e-06
C1_00210C	orf19.6082	orf19.6082	1.19479	0.00524002
C6_02800W	orf19.5553	orf19.5553	1.19484	3.35279e-14
CR_07250C	orf19.6143	orf19.6143	1.19916	6.94064e-21
C3_04760C	orf19.5938	SEN1	1.19952	7.4847e-05
CR_07060C	orf19.2356	CRZ2	1.20042	2.99951e-10
C6_01860C	orf19.3396	HCH1	1.20218	6.25008e-11
C3_00720W	orf19.5383	PMA1	1.20251	2.04772e-20
C4_02530W	orf19.2748	ARG83	1.2034	1.08354e-12
C6_00260W	orf19.1185	orf19.1185	1.20632	2.24536e-17
CR_03120W	orf19.2414	orf19.2414	1.20913	6.2727e-14
CR_05430W	orf19.3512	CSP1	1.2092	3.1055e-11
C1_13140C	orf19.4941	TYE7	1.21041	1.06518e-14
C6_03770C	orf19.5751	ORM1	1.21112	5.36952e-13
C1_08700W	orf19.4728	orf19.4728	1.21366	3.88064e-16
CR_08340W	orf19.6402	CYS3	1.21913	5.41038e-15
CR_03260W	orf19.2397.3	orf19.2397.3	1.22032	9.62143e-14
C6_03750C	orf19.5749	SBA1	1.22355	1.16206e-10
C2_05040C	orf19.3535	orf19.3535	1.22361	6.10515e-09
CR_09460C	orf19.7341.1	orf19.7341.1	1.22541	1.30741e-08
C5_02000C	orf19.3171	ACH1	1.22882	6.29958e-18
C5_03150W	orf19.4347	orf19.4347	1.22956	1.00038e-12
C4_01620C	snR77	snR77	1.23265	0.00306315
CR_06080W	orf19.3861	SIS1	1.2367	7.59264e-12
CR_07050C	orf19.2360	URA2	1.23745	7.3878e-15
C2_00130W	orf19.1906	orf19.1906	1.2383	0.00093082
C6_01400W	orf19.3444	orf19.3444	1.23993	3.93744e-13
C3_00360W	orf19.5431	orf19.5431	1.24003	0.0163854
C1_05540C	orf19.411	orf19.411	1.24043	6.78146e-13
C2_08870C	orf19.220	PIR1	1.24213	4.14269e-17
CR_06640C	orf19.698	orf19.698	1.24325	3.95966e-13
C7_00360W	orf19.7084	DFI1	1.24439	2.56083e-09
CR_07840C	orf19.3713	orf19.3713	1.24536	6.34504e-08
CR_10360C	orf19.7612	CTM1	1.24566	5.69588e-09
C2_01660C	orf19.1477	orf19.1477	1.24879	9.88311e-05
C5_03500W	orf19.6659	GAP6	1.24939	4.90537e-08
C2_07330W	orf19.2290	TOR1	1.24975	2.81996e-13
C1_01540W	orf19.3342	orf19.3342	1.24984	2.27869e-13
C1_11850W	orf19.5282	orf19.5282	1.25039	3.41289e-17
C2_08310W	orf19.1352	TIM22	1.25087	1.1458e-17
CR_08710W	orf19.6448	orf19.6448	1.25092	0.00177318
C7_00660W	orf19.7053	GAC1	1.25344	5.88605e-11
C5_04380C	orf19.3924	orf19.3924	1.25568	3.50527e-13
C4_02220C	orf19.4568	ZCF25	1.25585	0.0401772
C5_01360W	orf19.1932	CFL4	1.25607	1.56748e-12
CR_00780C	orf19.3278	GSY1	1.25643	4.19476e-09
C4_03430W	orf19.3369	MOH1	1.25725	6.74576e-10
C3_04480C	orf19.5902	RAS2	1.25778	4.28976e-05
C6_01440C	orf19.3440	FRP5	1.26366	5.93719e-07
C6_02420W	orf19.3483	orf19.3483	1.2653	6.93269e-17
C1_06840C	orf19.6225.1	orf19.6225.1	1.26544	6.87855e-05
CR_09180W	orf19.7314	CDG1	1.26572	0.000300527
C1_07450W	snR42a	snR42a	1.268	4.57946e-12
C6_03800C	orf19.5754	orf19.5754	1.26952	4.84129e-17
C4_01600C	snR75	snR75	1.26994	0.0180648
CR_03730C	orf19.4372	orf19.4372	1.27825	1.73979e-17
CR_08770W	RDN18	RDN18	1.27921	1.22517e-07
C2_04750W	orf19.192	orf19.192	1.27997	6.82535e-12
C4_01380W	orf19.4649	ZCF27	1.28228	1.85746e-11
C6_00280W	orf19.1187	CPH2	1.28267	4.92443e-18
CR_02560C	orf19.166	ASG1	1.2827	1.25669e-18
C5_03570W	orf19.6668	orf19.6668	1.28352	0.0011346
C5_01950C	orf19.3176	RIM21	1.28535	1.0749e-14
C3_05360C	orf19.6973	orf19.6973	1.28582	2.25762e-08
C1_04110W	orf19.1043	orf19.1043	1.28868	8.58899e-15
C4_05130C	orf19.742	ALD6	1.29052	3.31619e-11
CR_09920W	orf19.7566	orf19.7566	1.29053	0.000188386
C3_05930W	orf19.7374	CTA4	1.29392	8.42124e-10
C2_09150W	orf19.4077	MIT1	1.29409	3.27613e-19
C1_11270W	orf19.675	orf19.675	1.29692	2.79412e-17
C1_07970C	orf19.5068	IRE1	1.29703	2.02554e-18
C1_11330C	orf19.670	SMT3	1.29847	0.000128064
C6_03690W	orf19.5736	ALS5	1.30029	1.92164e-10
C1_03380W	orf19.3038	TPS2	1.30038	1.88145e-14
C1_02180W	orf19.3675	GAL7	1.30071	2.35591e-12
C1_13480W	orf19.4980	HSP70	1.3029	1.89977e-15
C2_01180W	orf19.2006.1	COX17	1.30423	3.88064e-16
CR_09030C	orf19.7299.1	orf19.7299.1	1.30517	8.09895e-05
C3_02300W	orf19.1616	FGR23	1.30639	2.55357e-13
CR_07460C	orf19.6119	orf19.6119	1.31234	1.48595e-12
C6_00920W	orf19.93	orf19.93	1.3148	6.00545e-20
C3_03490W	orf19.347	RSN1	1.31489	1.8255e-09
CR_02220C	orf19.3749	OPT3	1.31575	1.2027e-08
C1_04480C	orf19.6842	TUS1	1.31626	4.6613e-13
C1_07030C	orf19.6202	RBT4	1.32013	1.84517e-11
CR_10670W	orf19.7654	CPR6	1.32063	6.27697e-06
C5_02470W	orf19.4257	INT1	1.32536	3.52886e-14
C2_08290C	orf19.1354	UCF1	1.32751	6.24935e-20
C7_00920C	orf19.7022	orf19.7022	1.32822	0.000974273
C2_09720W	orf19.1378	SUP35	1.33394	1.14792e-30
C1_06850W	orf19.6225	PCL7	1.33524	1.24698e-17
C5_05480W	orf19.4048	DES1	1.33579	3.73854e-18
C7_00770W	orf19.7042	orf19.7042	1.33877	0.00513553
CR_07910C	orf19.607	orf19.607	1.33911	2.23482e-12
C1_09320C	orf19.4792	orf19.4792	1.34132	8.66212e-12
C1_13350W	orf19.4961	STP2	1.34283	3.63481e-15
C7_01780W	orf19.6544	LPI9	1.34321	2.2157e-09
C7_02600C	orf19.2372	orf19.2372	1.34506	1.99096e-16
C2_08580W	orf19.3621	orf19.3621	1.34536	4.18123e-08
C1_02710W	orf19.2960	FRS2	1.34701	1.05545e-12
C5_01490C	orf19.4144	orf19.4144	1.34792	6.29891e-30
CR_07830C	orf19.3712	orf19.3712	1.34917	1.71091e-09
C2_08330W	orf19.1350	orf19.1350	1.35473	3.62051e-22
C1_11300C	orf19.672	orf19.672	1.35633	7.85061e-10
C5_00880C	orf19.1979	GIT3	1.35646	2.3872e-16
C1_11310C	orf19.671	PSP1	1.35718	1.8603e-20
C1_00780C	orf19.6028	HGC1	1.35734	5.54457e-14
CR_05050W	orf19.646	GLN1	1.35756	7.96911e-26
C2_01780W	orf19.1490	MSB2	1.35899	2.79412e-17
C7_02850W	orf19.5177	orf19.5177	1.35909	8.81742e-17
C3_02950C	orf19.288	MET13	1.35917	0.0497104
C5_04880C	orf19.3974	PUT2	1.35963	1.40249e-12
C1_05550C	snR60	snR60	1.36055	9.81977e-09
C2_07570W	orf19.1868	RNR22	1.36139	1.46454e-13
C5_02680W	orf19.4286	orf19.4286	1.36343	7.07155e-12
C2_09880C	orf19.1363	orf19.1363	1.36381	1.44975e-16
C2_10600W	orf19.5339	orf19.5339	1.36526	5.82446e-08
C4_04590W	orf19.3822	SCS7	1.36698	4.56024e-12
CR_05340C	orf19.5288	IFE2	1.36936	0.0013977
C4_01000C	orf19.4689	PGA57	1.37446	6.23888e-05
C1_11480W	orf19.655	PHO84	1.37668	1.16106e-25
C2_06880C	orf19.2242	PRB1	1.37717	1.3434e-16
C5_04060C	orf19.1283	MEC1	1.37943	2.08619e-20
CR_02200C	orf19.3752	RAD51	1.38035	9.60555e-17
C7_03020C	orf19.5159	DUG3	1.38094	1.73979e-17
C6_04350C	orf19.1093	FLO8	1.38191	7.89439e-18
C3_05410W	orf19.6979	orf19.6979	1.38212	1.22645e-07
C5_04560C	orf19.3940.1	CUP1	1.38234	1.08751e-32
C2_00250W	orf19.2107.1	STF2	1.384	7.29176e-16
C2_00240C	orf19.2108	SOD6	1.38483	3.84424e-14
C1_01920W	orf19.4531	ROA1	1.38516	1.08459e-17
C1_07870C	orf19.5058	SMI1	1.38592	2.4805e-20
C5_04050W	orf19.1285	orf19.1285	1.38644	6.13088e-15
C1_05440C	orf19.419	orf19.419	1.38682	1.12347e-14
CR_04610C	orf19.552	orf19.552	1.38914	8.52011e-13
C1_11340W	orf19.669	PRM1	1.38923	4.51897e-10
CR_01640C	orf19.2553	orf19.2553	1.3911	0.0352622
CR_02900W	orf19.2847.1	orf19.2847.1	1.39392	3.039e-09
C4_04450C	orf19.3841	ATG1	1.39428	2.53148e-10
C6_01740C	orf19.3412	ATG15	1.39536	1.69441e-15
C4_01610C	snR76	snR76	1.39655	0.0270968
C2_08300C	orf19.1353	orf19.1353	1.39896	1.2464e-28
C2_10570W	orf19.5335	SGS1	1.40049	0.00213682
CR_07240C	orf19.6146	CLG1	1.40055	9.1282e-15
C1_07220W	orf19.4445	orf19.4445	1.40153	3.12346e-05
C1_00390W	orf19.6070	ENA2	1.4034	4.2599e-08
C4_00680W	orf19.4174	orf19.4174	1.40395	2.27486e-15
C5_05430W	orf19.4041	PEX4	1.40827	9.90448e-10
CR_06660W	orf19.700	SEO1	1.40868	0.0086399
C2_00750W	orf19.2049	orf19.2049	1.4087	0.0109395
C1_05340C	orf19.431	ZCF2	1.41161	2.41318e-15
CR_09340W	orf19.7329	orf19.7329	1.41292	1.2976e-06
C7_01700W	orf19.6554	orf19.6554	1.41294	2.11569e-13
C5_03890C	orf19.1105.3	orf19.1105.3	1.41825	0.000335902
C5_02020C	orf19.3169	orf19.3169	1.42003	4.14269e-17
C2_08340C	orf19.1349	orf19.1349	1.421	0.00205896
CR_06000W	orf19.451	SOK1	1.42266	1.11543e-12
C1_07380C	orf19.4432	KSP1	1.42414	8.42124e-10
C6_04200C	orf19.1075.1	orf19.1075.1	1.42492	2.12974e-22
C1_03750W	orf19.1034	orf19.1034	1.42501	3.58007e-21
C6_02060W	orf19.3505	SLM2	1.42639	1.14045e-10
CR_06440C	orf19.723	BCR1	1.42785	9.68424e-16
C1_08460C	orf19.391	UPC2	1.43126	1.32731e-18
C1_12510W	orf19.3765	RAX2	1.43146	1.88036e-21
CR_08250C	orf19.6387	HSP104	1.43225	2.25842e-14
CR_08990C	orf19.7296	orf19.7296	1.43394	3.21864e-09
C7_00870W	orf19.7029	orf19.7029	1.43932	0.0088635
CR_03840C	orf19.4355	orf19.4355	1.43954	2.22847e-12
C1_01710W	orf19.3360	orf19.3360	1.44023	1.08101e-17
C4_05350W	orf19.1793	orf19.1793	1.44102	1.89823e-20
C1_09130W	orf19.4771	orf19.4771	1.44233	8.13825e-20
C5_05050W	orf19.3997	ADH1	1.44498	1.06708e-20
C5_03080C	orf19.4337	orf19.4337	1.44695	5.62354e-17
CR_09170C	orf19.7313	SSU1	1.44771	0.00231793
C7_02910W	orf19.5170	ENA21	1.44945	3.52771e-21
C4_04660C	orf19.3815	orf19.3815	1.45193	9.86138e-18
C1_10180C	orf19.4887	ECM21	1.45214	2.70462e-17
C2_03770C	orf19.844	STE11	1.45246	9.06784e-14
C5_00190C	orf19.979	FAS1	1.45334	3.66678e-06
C1_08130C	orf19.5089	TERT	1.45356	1.68294e-16
C1_08610C	orf19.409	orf19.409	1.45418	8.44785e-19
C2_05690C	orf19.6881	YTH1	1.4549	4.29584e-08
C4_02300W	orf19.2772	HOS3	1.45922	4.17668e-23
CR_10270C	orf19.7602	AHA1	1.46248	0.0117912
C7_00350C	orf19.7085	orf19.7085	1.46318	5.81434e-12
C1_02170C	orf19.3674	GAL102	1.467	1.71091e-09
C5_01250W	orf19.1944	GPR1	1.47279	1.70204e-16
CR_02270C	orf19.3742	orf19.3742	1.48328	1.46172e-09
C3_07270C	orf19.6771	UBI4	1.4837	4.03428e-29
C5_03240W	orf19.2655	BUB3	1.48373	6.02479e-15
C4_06820C	orf19.3127	CZF1	1.48441	1.68744e-13
C1_06230C	orf19.1826	MDM34	1.48723	1.22519e-17
CR_02350C	orf19.3734	GEF2	1.48767	7.63417e-37
CR_09930W	orf19.7567	orf19.7567	1.48923	2.70301e-14
CR_03250C	orf19.2398	orf19.2398	1.49069	1.37173e-14
C1_03470C	orf19.3049	orf19.3049	1.49078	3.03484e-06
C4_00150C	orf19.5640	PEX5	1.49598	4.36961e-26
C6_03860C	orf19.5762	PGA61	1.49666	0.0011346
C4_03360C	orf19.3363	VTC4	1.49733	5.0645e-24
C1_05560W	orf19.410.3	RIB4	1.4981	3.86482e-23
C4_01230C	orf19.4666	orf19.4666	1.50481	1.34373e-22
C3_05700W	orf19.7349	CHS4	1.50511	2.73192e-16
C6_02790C	orf19.5552	orf19.5552	1.50749	5.62966e-18
C4_03990C	orf19.1208	orf19.1208	1.51286	0.000108697
C4_02060C	orf19.4585	TFG1	1.51362	1.11541e-20
C2_08390W	orf19.1433	orf19.1433	1.5147	5.2527e-24
C7_00430W	orf19.7077	orf19.7077	1.51892	0.0486011
C4_06130W	orf19.4715	orf19.4715	1.52196	5.67654e-26
CR_03240C	orf19.2399	orf19.2399	1.52352	1.17511e-20
C1_10190W	orf19.4888	orf19.4888	1.52507	2.82312e-18
CR_02070C	orf19.2608	ADH5	1.53083	3.14579e-26
C1_08350C	orf19.5114.1	orf19.5114.1	1.53084	2.12455e-32
C1_05160C	orf19.449	orf19.449	1.5317	6.45252e-21
CR_02510W	orf19.173	orf19.173	1.53303	9.00482e-19
CR_07120C	orf19.9	orf19.9	1.53443	1.26932e-09
C6_03170C	orf19.5604	MDR1	1.53629	8.76275e-12
C1_10040W	orf19.4871	ERO1	1.53702	3.78837e-20
C1_08570C	orf19.403	PCL2	1.53747	0.000322764
C2_08960C	orf19.210	orf19.210	1.53805	4.81612e-19
C2_06600W	orf19.35	orf19.35	1.53863	6.07688e-21
C3_07020W	orf19.6798	SSN6	1.5403	3.36949e-05
C4_01530C	orf19.4631	ERG251	1.54105	2.62057e-24
C4_02360W	orf19.2768	AMS1	1.54141	1.6914e-21
C4_03510C	orf19.3380	HWP2	1.54426	0.000362296
C1_06350W	orf19.6276	orf19.6276	1.55038	7.98696e-11
C1_07530W	orf19.2800	orf19.2800	1.55106	4.65731e-14
C7_02430C	orf19.6465	orf19.6465	1.55602	5.05842e-05
C6_03060W	orf19.5588	PGA60	1.5563	1.1193e-05
C1_01350C	orf19.3324	TIF	1.55743	1.66265e-11
C3_05210C	orf19.5999	DYN1	1.55829	0.0392686
CR_05420W	orf19.5284	orf19.5284	1.55895	1.90361e-07
C1_01140C	orf19.3302	orf19.3302	1.55936	2.57235e-11
C4_03890W	orf19.5045	PTP2	1.56061	1.75648e-16
C1_02130C	orf19.3670	GAL1	1.56167	1.04511e-20
C2_08910C	orf19.216	orf19.216	1.56241	3.07854e-22
C2_00760C	orf19.2048	orf19.2048	1.56488	2.70735e-07
CR_04040C	orf19.487	SPT14	1.56524	0.0159732
C6_02320C	orf19.3474	IPL1	1.56848	4.68335e-17
CR_04970C	orf19.634	orf19.634	1.57072	1.58885e-07
C5_04510W	orf19.3936	GDE1	1.5715	5.72371e-06
C6_03700W	orf19.5741	ALS1	1.57209	9.54379e-10
CR_02470W	snR33a	snR33a	1.57558	2.18028e-19
C1_09900W	orf19.4856	LIP3	1.58362	1.78026e-05
C3_06620W	orf19.7451	FUN31	1.58686	1.48715e-06
C1_03960C	orf19.4471	orf19.4471	1.59056	8.83432e-19
CR_02660C	snR5c	snR5c	1.59302	0.000136829
C1_13810W	orf19.5019	orf19.5019	1.59442	5.04638e-17
CR_07440W	orf19.6124	ACE2	1.59482	6.57384e-15
C1_06970C	orf19.6211	orf19.6211	1.5978	3.85487e-28
C1_11470C	orf19.656	DPP1	1.59888	0.0164822
CR_04820W	orf19.6311	orf19.6311	1.60287	1.88856e-25
C1_13450W	orf19.4975	HYR1	1.60621	4.91379e-20
C6_03370W	orf19.5626	orf19.5626	1.6065	1.48601e-20
CR_02240C	orf19.3746	OPT2	1.61064	1.08087e-07
C4_04530C	orf19.3829	PHR1	1.61283	1.18163e-40
C3_02710W	orf19.263.1	orf19.263.1	1.61344	1.9707e-25
C4_05440C	orf19.1800	orf19.1800	1.61726	1.43728e-28
C1_14340C	orf19.7247	RIM101	1.62182	6.78146e-13
CR_06650C	orf19.699	orf19.699	1.62407	1.76115e-14
C2_10610W	orf19.5340	GYP5	1.62443	3.59832e-26
C2_09010W	orf19.203	STB3	1.62637	2.03912e-17
C3_06320W	orf19.7400	ALS7	1.62921	7.75948e-13
C2_02860W	orf19.5818	SUR2	1.62925	1.29748e-21
C6_04150W	orf19.77.1	orf19.77.1	1.63014	0.0320802
C1_02150W	orf19.3672	GAL10	1.63065	1.85568e-23
CR_07530C	orf19.2623	ECM22	1.63121	8.41156e-18
C2_07710W	orf19.2211	orf19.2211	1.63262	4.88797e-11
C7_02030W	orf19.6515	HSP90	1.63381	0.0202634
C1_08070W	orf19.5079	CDR4	1.63902	1.58201e-23
CR_00800C	orf19.3276	PWP2	1.63974	0.00750972
C1_01950C	orf19.4528	orf19.4528	1.65021	0.0245315
CR_02910W	orf19.2848	orf19.2848	1.65026	4.02869e-26
C2_04010C	orf19.822	HSP21	1.65166	8.86134e-27
CR_04680C	orf19.1736	orf19.1736	1.65439	5.93338e-07
C1_12970C	orf19.4928	SEC2	1.65621	2.79412e-17
C1_04490W	orf19.6843	orf19.6843	1.65652	2.46828e-26
CR_07110C	orf19.8	orf19.8	1.65907	5.25843e-13
C1_07640C	orf19.2781	orf19.2781	1.66297	1.61326e-26
C1_10580C	orf19.1830	orf19.1830	1.66854	2.17325e-16
C3_06950W	orf19.6805	orf19.6805	1.67498	8.41547e-10
CR_09650W	orf19.6598	WAL1	1.67667	1.25323e-09
C5_01820W	orf19.3192	STI1	1.68335	4.72937e-29
C4_00720W	orf19.4170	CSP2	1.68544	1.71808e-14
C2_02390W	orf19.1562	orf19.1562	1.68637	5.01419e-25
C1_01130W	orf19.3301	orf19.3301	1.69313	1.6914e-21
C4_02510W	orf19.2751	orf19.2751	1.69408	4.83694e-24
C4_04260C	orf19.1422	FZO1	1.69483	1.32486e-26
C4_02520C	orf19.2749	orf19.2749	1.69485	6.9676e-29
C3_02720W	orf19.264	orf19.264	1.69902	5.87508e-27
C1_09150W	orf19.4773	AOX2	1.70013	1.16422e-25
C6_03030W	orf19.5585	SAP5	1.70029	1.84517e-11
C2_04000C	orf19.823	orf19.823	1.70249	1.12733e-19
CR_09690C	orf19.6594	PLB3	1.70353	6.30121e-13
C6_00840W	orf19.85	GPX2	1.70536	9.2297e-36
C6_00150W	orf19.6322	ARD	1.71102	4.71478e-29
C3_06790W	orf19.6824	TRY6	1.71753	0.0331752
C5_04040C	orf19.1286	orf19.1286	1.71877	6.14875e-12
C4_01240C	orf19.4665	orf19.4665	1.71987	4.29214e-33
CR_08810W	RDN25	RDN25	1.72001	6.05678e-21
C3_02280C	orf19.1618	GFA1	1.72433	2.07887e-35
C4_02030W	orf19.4590	RFX2	1.7244	5.28635e-11
C5_03600W	orf19.6672	MDJ1	1.72642	6.21565e-09
CR_04670C	orf19.1737	orf19.1737	1.72722	0.000170638
C1_12830C	orf19.4913	orf19.4913	1.72817	1.07649e-19
C3_04070C	orf19.918	CDR11	1.72881	2.44918e-13
C4_00840W	orf19.4711	orf19.4711	1.72914	1.78427e-20
CR_08790W	RDN58	RDN58	1.73174	7.98516e-05
CR_04830C	orf19.6310	orf19.6310	1.73202	0.0379402
C4_01300W	orf19.4657	orf19.4657	1.73294	8.50161e-24
C1_08340C	orf19.5114	orf19.5114	1.73504	4.53084e-38
C2_09980W	orf19.1785	orf19.1785	1.73824	1.95743e-24
C1_12560C	orf19.3760	DLH1	1.73874	1.16122e-05
C2_05260W	orf19.3555	BUD14	1.74029	1.90752e-28
C6_03850C	orf19.5760	IHD1	1.74643	8.0341e-58
C1_10050W	orf19.4872	orf19.4872	1.75313	5.24965e-10
C2_04940C	orf19.3526	ITR1	1.7641	5.37446e-20
C1_02690C	orf19.2959	orf19.2959	1.77115	7.46023e-08
C4_01420W	orf19.4643	orf19.4643	1.78225	4.74712e-25
C1_08620W	orf19.4720	CTR2	1.79162	1.51787e-26
CR_05940W	orf19.460	CEK2	1.79404	3.81684e-11
C4_02450W	orf19.2757	orf19.2757	1.7992	4.53678e-07
C1_11720W	orf19.1146	orf19.1146	1.80122	3.28714e-11
C1_00190C	orf19.6084	orf19.6084	1.80659	1.15655e-23
CR_05540C	orf19.5848	orf19.5848	1.80718	4.60841e-35
C3_06660C	orf19.7455	orf19.7455	1.80908	0.0425976
C1_09780C	orf19.4843	orf19.4843	1.81024	2.14378e-16
C4_03280W	orf19.2665	MSN5	1.81612	8.6472e-22
CR_01630C	orf19.2552	orf19.2552	1.81801	5.6428e-06
C1_10070C	orf19.4874	MNN23	1.82597	2.30898e-34
C1_02040C	orf19.3661	orf19.3661	1.83394	8.80422e-27
C6_00160W	orf19.6321	PGA48	1.83614	1.8792e-31
CR_08780W	ITS1	ITS1	1.83689	0.000608491
C3_06000W	orf19.7381	AHR1	1.8395	9.01559e-17
C7_01940C	orf19.6527	orf19.6527	1.84041	4.97798e-31
C1_01780C	orf19.4546	HOL4	1.8425	7.35903e-31
C1_11730W	orf19.1144	orf19.1144	1.86014	2.44381e-31
C3_02790W	orf19.270	orf19.270	1.8609	3.6165e-22
C2_04910W	orf19.3522	orf19.3522	1.86107	0.000537826
C6_02780C	orf19.5551	MIF2	1.87222	1.43728e-28
CR_08420W	orf19.6408	orf19.6408	1.88946	1.79313e-15
C4_01170C	orf19.4673	BMT9	1.89359	5.70618e-30
C1_07980C	orf19.5069	orf19.5069	1.89909	1.7879e-22
C4_05340W	orf19.1792	orf19.1792	1.89968	2.63028e-15
C1_13090W	orf19.4936	orf19.4936	1.89988	2.87639e-22
CR_02210W	orf19.3751	orf19.3751	1.9029	1.05872e-26
C1_05870W	orf19.2462	PRN3	1.90405	1.50113e-24
C1_11080W	orf19.2308	orf19.2308	1.91318	7.16948e-33
C2_08950W	orf19.211	orf19.211	1.91521	4.06598e-19
C1_06090C	orf19.2436	orf19.2436	1.91776	1.40135e-28
C3_07580W	orf19.6731.1	orf19.6731.1	1.91854	0.00177179
C1_03480C	orf19.3050	AGE1	1.92331	1.27236e-27
C2_07900W	orf19.2192	GDH2	1.92613	3.15389e-33
C4_03460C	orf19.3373	orf19.3373	1.93008	4.74712e-25
C1_07160C	orf19.4450.1	orf19.4450.1	1.9352	3.89655e-19
C4_02330C	orf19.2770	orf19.2770	1.96201	3.32042e-25
CR_05370W	TER1	TER1	2.00653	1.0052e-24
CR_08800W	ITS2	ITS2	2.0099	8.97322e-09
C2_07720C	orf19.2210	orf19.2210	2.01604	2.58219e-25
C5_04690C	orf19.3954.1	orf19.3954.1	2.02116	1.1156e-08
CR_07070C	orf19.1816	ALS3	2.02142	9.04797e-33
C2_02550C	orf19.1580	orf19.1580	2.02892	4.64602e-35
C1_07990C	orf19.5070	orf19.5070	2.0295	8.95959e-31
C1_02070W	orf19.3664	HSP31	2.03958	2.24309e-19
CR_07540C	orf19.2624	orf19.2624	2.04662	1.55259e-08
C1_02530C	orf19.2942	DIP5	2.05388	8.16432e-25
CR_03670W	orf19.4366	orf19.4366	2.0696	0.00129537
C1_05520W	orf19.413	orf19.413	2.07577	9.12006e-24
C3_01250W	orf19.1727	PMC1	2.0765	4.23125e-18
C5_02600W	orf19.4274	PUT1	2.07792	3.29599e-30
C5_00520W	orf19.937	orf19.937	2.08585	0.0270099
C1_08370W	orf19.5118	SDS24	2.09096	3.99106e-30
C5_01220W	orf19.1948	orf19.1948	2.10832	2.40996e-58
C7_00630C	orf19.7056	orf19.7056	2.11518	0.0212821
C1_07360W	orf19.4435	orf19.4435	2.11555	1.44767e-21
C1_14350W	orf19.7250	orf19.7250	2.1185	3.14579e-26
CR_03890W	orf19.467	WOR3	2.12052	1.09151e-36
C4_01960C	orf19.4596	orf19.4596	2.12789	6.94878e-37
CR_10790W	orf19.7668	MAL2	2.16432	3.62027e-05
C1_10220C	orf19.4892	TPK1	2.17569	1.68507e-32
C3_02750W	orf19.265	orf19.265	2.17658	8.24423e-50
C1_06780W	orf19.6232	NPR1	2.18112	4.31274e-31
C5_04390C	orf19.3925	orf19.3925	2.18198	0.0203106
C6_00830C	orf19.84	CAN3	2.19199	3.01577e-48
CR_09440C	orf19.7341	orf19.7341	2.20623	0.0104603
C3_00010C	orf19.5474	orf19.5474	2.21088	0.0337168
C5_04220W	orf19.3905	MRV5	2.21475	1.56996e-23
C4_04050C	orf19.5305	RHD3	2.21675	2.79412e-17
C4_05900C	orf19.1277	orf19.1277	2.21896	2.4015e-25
C1_10060C	orf19.4873	orf19.4873	2.2297	1.09422e-36
C2_08590W	orf19.3618	YWP1	2.23076	2.72968e-43
C4_03200C	orf19.2670	orf19.2670	2.25296	4.92725e-20
C1_07150W	orf19.4450.2	orf19.4450.2	2.25482	6.98184e-13
C5_04370C	orf19.3923	PGA37	2.25952	1.08173e-40
C4_04080C	orf19.5302	PGA31	2.26228	0.0111171
C5_04210C	orf19.3904	MRV4	2.2638	8.26825e-37
C1_06280C	orf19.1822	UME6	2.26876	2.6884e-32
C1_12450C	orf19.5219	IRA2	2.27681	1.49526e-45
C3_04530C	orf19.5908	TEC1	2.27684	1.28401e-17
C5_04190W	orf19.3902	MRV2	2.27796	2.15354e-45
C3_06290W	orf19.7403	orf19.7403	2.28207	2.56716e-09
CR_02740W	orf19.2832	INN1	2.28932	5.05703e-34
C2_00690W	orf19.2059	orf19.2059	2.29641	4.12896e-36
C5_04940W	orf19.3982	orf19.3982	2.30295	1.38565e-11
C4_01970W	orf19.4595	orf19.4595	2.31385	2.43489e-19
C1_10010C	orf19.4867	SWE1	2.33442	5.07496e-51
CR_00990W	orf19.3259	orf19.3259	2.34826	0.0099633
C1_09210C	orf19.4779	orf19.4779	2.35108	2.28354e-47
C1_11680C	orf19.1150.1	orf19.1150.1	2.35252	7.2693e-09
C6_03500C	orf19.5716	SAP4	2.36476	2.51078e-11
C7_03410C	orf19.1334	orf19.1334	2.36871	1.13323e-35
C1_11350C	orf19.668	TOS4	2.40609	5.60319e-48
C2_06670C	orf19.1223	DBF2	2.4075	3.09247e-39
C1_05760C	orf19.2475	PGA26	2.42826	0.0131481
C1_09090C	orf19.4766	ARG81	2.43674	6.91865e-37
C5_04930C	orf19.3981	MAL31	2.44277	4.29541e-30
C4_01250W	orf19.4664	NAT4	2.4506	9.98388e-59
C1_11670W	orf19.1152	orf19.1152	2.45317	3.40144e-53
C6_02100W	orf19.3499	orf19.3499	2.4675	1.91676e-21
C2_06740W	orf19.3148	orf19.3148	2.4678	8.19678e-38
C1_10590W	snR62	snR62	2.53922	0.00173471
C6_02710C	orf19.5542	SAP6	2.54042	1.23553e-30
C4_04790W	orf19.3801	FAV1	2.54212	1.04034e-06
C2_00680C	orf19.2060	SOD5	2.59702	5.85771e-52
C2_02040W	orf19.1519	orf19.1519	2.60065	4.43036e-53
C2_00670C	orf19.2061	orf19.2061	2.62811	3.78291e-05
C3_03990C	orf19.2810	AAP1	2.71154	1.87694e-50
C4_03570W	orf19.1321	HWP1	2.74418	4.13943e-60
C5_03950W	orf19.3216	orf19.3216	2.75691	2.75084e-63
CR_02440W	orf19.3721	orf19.3721	2.77577	6.94472e-07
C1_14090W	orf19.7215.3	orf19.7215.3	2.80777	1.12034e-05
CR_05810C	tP(UGG)5	tP(UGG)5	2.80957	0.00870546
C4_03470C	orf19.3374	ECE1	2.82699	4.15961e-46
C1_07040C	orf19.6200	orf19.6200	2.86119	6.34695e-06
C3_00830C	orf19.6155	orf19.6155	2.92695	8.26552e-64
C5_02780W	orf19.4301	orf19.4301	2.9304	1.09066e-72
CR_07790C	orf19.3707	YHB1	3.00517	1.41466e-52
C5_00510W	orf19.938	orf19.938	3.00538	2.4173e-09
C5_04230W	orf19.3906	MRV6	3.22396	4.40199e-56
C7_01800C	orf19.6540	PFK2	3.32181	0.000237954
CR_03270W	orf19.2397	orf19.2397	3.45492	4.12409e-60
C3_07570C	orf19.6732	orf19.6732	3.52229	2.02993e-05
C1_04820C	orf19.760	orf19.760	3.63818	2.97477e-05
C4_01210C	tS(UGA)3	tS(UGA)3	4.28168	0.0100883
C1_13100W	orf19.4936.1	orf19.4936.1	4.59433	5.16725e-138
C3_00990C	orf19.2503	orf19.2503	5.07843	0.000855758
C5_04200W	orf19.3903	MRV3	6.06758	4.30692e-05
CR_00240W	orf19.7509.2	LSM6	-5.39828	NA
C4_01740W	orf19.4620	TIM12	-4.85694	NA
C1_01310W	orf19.3320	orf19.3320	-4.18925	NA
C2_00630C	orf19.2065	orf19.2065	-3.97001	NA
C3_05120C	orf19.5985	orf19.5985	-3.9027	NA
C4_04360W	orf19.1411	orf19.1411	-3.66589	NA
C1_09890C	tS(CGA)1	tS(CGA)1	-3.63327	NA
C2_06400C	snR54	snR54	-3.53699	NA
C2_00440W	orf19.2087	SAS2	-3.53195	NA
C3_00510W	orf19.5412	orf19.5412	-3.47916	NA
CR_08670C	orf19.6443	orf19.6443	-3.33572	NA
C7_03040W	orf19.5157	orf19.5157	-3.3196	NA
C2_05520W	orf19.3582	orf19.3582	-3.16086	NA
CR_09350C	orf19.7330	orf19.7330	-3.15171	NA
CR_01840W	orf19.2583.1	orf19.2583.1	-3.14221	NA
CR_00750C	orf19.3281	orf19.3281	-3.13615	NA
C7_02130W	orf19.6502	orf19.6502	-3.13183	NA
C4_07260W	orf19.3073	orf19.3073	-3.12176	NA
C3_00380C	orf19.5429	orf19.5429	-3.08123	NA
C7_00590W	orf19.7060	orf19.7060	-2.96756	NA
C5_02090W	orf19.3159.4	orf19.3159.4	-2.94728	NA
C3_05340W	orf19.6971	DIE2	-2.94151	NA
C3_03740W	orf19.6943	orf19.6943	-2.93597	NA
CR_10400W	orf19.7617	orf19.7617	-2.90789	NA
C5_05280C	orf19.4022	SDH4	-2.86008	NA
C4_00870W	tG(UCC)2	tG(UCC)2	-2.83405	NA
C4_00210W	orf19.5646	orf19.5646	-2.81768	NA
CR_01160W	orf19.3238	orf19.3238	-2.78319	NA
C3_02050C	tE(UUC)2	tE(UUC)2	-2.77897	NA
C4_04230W	orf19.1427	orf19.1427	-2.76645	NA
C2_02630W	orf19.1589	orf19.1589	-2.76415	NA
CR_00660W	orf19.7463	orf19.7463	-2.69881	NA
CR_02290W	orf19.3738	PGA22	-2.69866	NA
CR_10180W	orf19.7594	orf19.7594	-2.69542	NA
C3_05140C	orf19.5987	orf19.5987	-2.66347	NA
C2_05190W	orf19.3549	CDC21	-2.63176	NA
C3_04510W	orf19.5905	orf19.5905	-2.57628	NA
C6_03510C	orf19.5717	orf19.5717	-2.55729	NA
C2_01140C	orf19.2010	orf19.2010	-2.55701	NA
CR_05600C	tC(GCA)1	tC(GCA)1	-2.5567	NA
CR_02480W	orf19.3719	orf19.3719	-2.55358	NA
C3_05620W	orf19.6997	ATO5	-2.48986	NA
C1_07620C	orf19.2783	PIR32	-2.46763	NA
C1_10370W	orf19.4908	orf19.4908	-2.44086	NA
C1_11830W	tY(GUA)4	tY(GUA)4	-2.43456	NA
C7_01040C	orf19.7010	orf19.7010	-2.41664	NA
C3_03560W	orf19.354	orf19.354	-2.37388	NA
C1_13730C	orf19.5010	DIM1	-2.36531	NA
C3_06800C	orf19.6822	orf19.6822	-2.34797	NA
CR_08190W	orf19.6379	orf19.6379	-2.34162	NA
C5_01120W	orf19.1958	orf19.1958	-2.33872	NA
C1_13970C	orf19.5035	HPC2	-2.31895	NA
C1_04250C	orf19.1060	orf19.1060	-2.30597	NA
CR_00130C	orf19.7522	orf19.7522	-2.25689	NA
C4_04540C	orf19.3828	orf19.3828	-2.24131	NA
C4_03840C	orf19.5039	RRP42	-2.20834	NA
C4_04630C	orf19.3819	orf19.3819	-2.20629	NA
C2_00290W	orf19.2104	orf19.2104	-2.19636	NA
CR_01120C	orf19.3242	orf19.3242	-2.1949	NA
C7_00130W	orf19.7110	orf19.7110	-2.18281	NA
C4_04640C	orf19.3818	GOA1	-2.16769	NA
C1_07800W	orf19.5050	MTO1	-2.1646	NA
C3_01280W	orf19.1723	orf19.1723	-2.16437	NA
C2_04070C	SNRNAU2	SNRNAU2	-2.15877	NA
C6_02550W	orf19.5524	orf19.5524	-2.15744	NA
CR_10020C	orf19.7578	orf19.7578	-2.15309	NA
C4_03760W	orf19.1302	orf19.1302	-2.13494	0.0669037
C3_06530W	orf19.7442	orf19.7442	-2.13393	NA
C1_01660C	tS(UGA)1	tS(UGA)1	-2.11125	NA
C3_04610W	orf19.5919	MEA1	-2.10219	NA
C1_09600C	orf19.4823	LIP6	-2.07909	NA
C3_03000W	orf19.296	orf19.296	-2.07014	NA
C1_14310W	orf19.7243	orf19.7243	-2.06069	NA
C3_03720W	orf19.6947	GTT11	-2.05801	NA
C2_01630W	orf19.1473	orf19.1473	-2.0569	NA
CR_08500W	orf19.6418	orf19.6418	-2.03707	NA
C4_03480C	orf19.3375	orf19.3375	-2.0314	0.158566
C7_00250C	orf19.7097	orf19.7097	-2.02814	NA
C6_00060W	tL(CAA)5	tL(CAA)5	-2.02485	NA
C4_02080W	orf19.4583	orf19.4583	-2.02465	NA
CR_10500C	orf19.7627	orf19.7627	-2.01514	NA
C7_04120W	orf19.7163	orf19.7163	-2.00751	NA
CR_00280C	orf19.7506	orf19.7506	-2.00589	NA
C2_10730W	orf19.5353	orf19.5353	-2.00066	NA
C3_05090C	orf19.5980	orf19.5980	-1.99702	NA
C1_02340C	tR(CCG)1	tR(CCG)1	-1.99479	NA
C3_00340W	orf19.5433	orf19.5433	-1.98644	NA
C1_00420W	orf19.6065	orf19.6065	-1.97959	NA
CR_08750C	tG(GCC)6	tG(GCC)6	-1.97212	NA
C2_02470C	orf19.1571	ATO7	-1.97212	NA
C2_06790W	orf19.2230	orf19.2230	-1.97188	NA
C4_02830C	orf19.2712	HCA4	-1.96392	NA
CR_09740W	orf19.7546	orf19.7546	-1.9614	NA
C7_00580C	orf19.7061	orf19.7061	-1.95163	NA
C2_01530C	orf19.1460	orf19.1460	-1.93047	NA
C1_10260C	orf19.4896	RPA34	-1.9081	NA
C3_01300C	orf19.1721	NCE103	-1.90503	NA
C7_04200C	orf19.7153	orf19.7153	-1.9026	NA
C3_05510W	orf19.6986	orf19.6986	-1.90198	NA
CR_05270W	orf19.1008	orf19.1008	-1.88585	NA
C2_02330W	orf19.1551	orf19.1551	-1.87747	NA
C3_05070W	orf19.5977	CEM1	-1.86385	NA
C2_01540W	orf19.1461	orf19.1461	-1.8612	NA
C1_03250C	orf19.3018	SPP1	-1.85463	NA
C2_02910W	orf19.5814.1	orf19.5814.1	-1.84274	NA
C2_10760C	orf19.5358	orf19.5358	-1.8375	NA
C6_04070C	orf19.1215	orf19.1215	-1.81941	0.0866254
C1_14580C	orf19.7277	orf19.7277	-1.81903	NA
C7_01870W	orf19.6533	MSK1	-1.81567	NA
C3_00350W	orf19.5432	TPT1	-1.81021	NA
C5_02960C	orf19.4321	orf19.4321	-1.80361	NA
C3_04700W	orf19.5930	orf19.5930	-1.80288	NA
C1_06490C	snR189a	snR189a	-1.80226	NA
CR_06830C	orf19.1850	SIW14	-1.79901	NA
C1_03640C	orf19.3063	HFL1	-1.79511	NA
C5_00180W	orf19.980	AFL1	-1.79288	NA
C7_01160C	orf19.6898.1	orf19.6898.1	-1.77948	NA
C1_10170W	orf19.4886	orf19.4886	-1.77122	0.103044
C3_04990W	orf19.5967	FGR44	-1.77057	NA
C6_00080C	orf19.6329	orf19.6329	-1.76617	NA
CR_01530C	orf19.2539	orf19.2539	-1.75472	NA
C2_00450C	orf19.2084	CDH1	-1.73776	0.1021
C5_03410C	orf19.2639	orf19.2639	-1.73764	NA
C2_10810W	orf19.5364	orf19.5364	-1.72632	NA
C1_08140W	orf19.5090	orf19.5090	-1.69839	0.14526
CR_10510W	orf19.7629	orf19.7629	-1.69791	NA
CR_01460C	orf19.2530	orf19.2530	-1.69397	NA
C1_09670C	orf19.4830	orf19.4830	-1.69397	NA
C2_02070W	orf19.1524	SPR3	-1.67364	NA
C2_00780W	orf19.2046	POT1-2	-1.66866	NA
C1_09410W	orf19.4803	orf19.4803	-1.6601	0.0747084
C3_03120C	orf19.309	DAL5	-1.63921	NA
C2_05490W	orf19.3578	orf19.3578	-1.63044	NA
C3_07660W	orf19.6722	orf19.6722	-1.62802	NA
C2_00620C	orf19.2066	orf19.2066	-1.62565	NA
CR_08180C	orf19.6378	TRM9	-1.62333	NA
CR_00830W	orf19.3272	orf19.3272	-1.62228	NA
C3_07390C	orf19.6752	orf19.6752	-1.62205	NA
C2_09910C	orf19.1360.1	orf19.1360.1	-1.62081	NA
C4_02650C	snR79	snR79	-1.61315	NA
C1_12150C	orf19.5249	orf19.5249	-1.61234	NA
CR_10100C	orf19.7585	INO1	-1.61205	0.318137
CR_05960W	orf19.458.1	orf19.458.1	-1.60815	NA
C5_03450W	snR40	snR40	-1.60059	NA
C5_03650C	orf19.6678	orf19.6678	-1.59724	NA
C2_08070C	orf19.2178	MRS4	-1.59584	NA
C2_02800W	orf19.5825.1	orf19.5825.1	-1.58894	NA
C5_03530C	orf19.6662	orf19.6662	-1.57601	NA
C2_10770W	orf19.5360	RPC11	-1.5747	NA
C1_13870W	orf19.5025	MET3	-1.57111	NA
C2_05440W	orf19.3573	PEX6	-1.56965	NA
C7_01520W	orf19.6577	FLU1	-1.56455	NA
C5_03290C	orf19.2650.1	orf19.2650.1	-1.56347	NA
C1_12720C	orf19.6350	orf19.6350	-1.55999	0.159162
C2_01800W	orf19.1490.1	orf19.1490.1	-1.55744	NA
C4_01820C	orf19.4611	orf19.4611	-1.55578	NA
C2_01460C	orf19.1450	orf19.1450	-1.54742	NA
C5_03050C	orf19.4334	PGA58	-1.54742	NA
C6_00450C	orf19.4214	orf19.4214	-1.54742	NA
C1_13740W	orf19.5011	KAR9	-1.53968	0.100714
C1_14160W	orf19.7223	orf19.7223	-1.53704	NA
C6_01050W	orf19.109	orf19.109	-1.53193	NA
CR_10130W	orf19.7589	orf19.7589	-1.51985	NA
C1_13720W	orf19.5009	orf19.5009	-1.51944	NA
CR_08170C	orf19.6377	orf19.6377	-1.51907	NA
C2_05670C	orf19.6879	orf19.6879	-1.51078	NA
C4_06900W	orf19.3121	GST1	-1.50467	NA
C4_04210C	orf19.1429	SOH1	-1.49744	NA
C3_06680C	orf19.7457	orf19.7457	-1.49038	NA
C4_07160W	orf19.3087.2	orf19.3087.2	-1.47582	0.06891
C3_06340W	orf19.7419	HNT2	-1.47489	NA
C4_07010C	orf19.3108	orf19.3108	-1.47287	NA
CR_09220C	orf19.7320	LIP7	-1.46915	NA
C2_09210W	orf19.4081	orf19.4081	-1.46915	NA
CR_09290W	orf19.7324	THI13	-1.46477	0.106957
C2_06240W	orf19.5486.1	SMD2	-1.45724	0.119778
C2_00030W	orf19.1923	RRN3	-1.44739	NA
C3_07770C	orf19.6170	orf19.6170	-1.44116	NA
C5_01160C	snR69	snR69	-1.43749	0.263738
CR_08940W	orf19.7291	orf19.7291	-1.43575	NA
C1_12420C	orf19.5223	orf19.5223	-1.43511	0.217043
C2_05130W	orf19.3544	orf19.3544	-1.4208	NA
C5_00320W	orf19.961.2	orf19.961.2	-1.42017	NA
C3_03530W	orf19.351	orf19.351	-1.4193	NA
C1_14390W	orf19.7255	RPC10	-1.41337	NA
C2_01510C	orf19.1458	orf19.1458	-1.4114	NA
C2_06980W	orf19.2252	orf19.2252	-1.4083	NA
C1_11180C	snR64	snR64	-1.37941	0.150054
C3_04840C	orf19.5952	orf19.5952	-1.36607	NA
C7_00690W	orf19.7050	NOP15	-1.3655	NA
C3_03570C	orf19.355	orf19.355	-1.36284	NA
C4_04520W	orf19.3831	orf19.3831	-1.36088	0.120753
C1_12950W	orf19.4924	orf19.4924	-1.35963	NA
C5_04650C	orf19.3950	MSM1	-1.35793	0.214997
CR_05160C	orf19.639	orf19.639	-1.35473	NA
C7_03650W	orf19.6699	orf19.6699	-1.35427	NA
CR_03340C	orf19.2389	orf19.2389	-1.35235	0.106979
C1_00560W	orf19.6052	CNS1	-1.35213	NA
C1_04150C	orf19.1049	orf19.1049	-1.34799	NA
CR_01030W	orf19.3252	DAL81	-1.3475	NA
C3_05720C	orf19.7353	KIP3	-1.3461	NA
C1_07060C	orf19.6198.1	orf19.6198.1	-1.34583	0.379947
C4_00640W	orf19.4179	orf19.4179	-1.34335	NA
C5_04860C	orf19.3972	orf19.3972	-1.34152	0.110645
CR_09890C	orf19.7563	BET2	-1.33963	NA
CR_10120C	orf19.7588	orf19.7588	-1.3328	NA
CR_00900W	orf19.3265	TRM1	-1.32992	NA
CR_02780W	orf19.2836	orf19.2836	-1.32872	0.149982
C3_01930W	orf19.1655	PXP2	-1.32309	0.0551966
C3_00330W	orf19.5436	UTP8	-1.32053	NA
C1_13770C	orf19.5014	orf19.5014	-1.31773	NA
C2_07360W	orf19.1900	orf19.1900	-1.31233	0.0561846
C5_03480C	orf19.6656	orf19.6656	-1.30781	0.207713
C7_04190C	orf19.7154	UTP18	-1.30411	NA
C2_10700C	orf19.5350	orf19.5350	-1.30151	NA
C5_03510C	orf19.6660	orf19.6660	-1.30035	0.0635771
C1_13610C	orf19.4997	KIS2	-1.29976	0.119135
C7_00950W	orf19.7019	YML6	-1.29873	NA
C2_04320W	orf19.1590	orf19.1590	-1.29562	NA
C6_01060C	orf19.111	CAN2	-1.29436	NA
CR_10260W	orf19.7601	orf19.7601	-1.29151	0.126357
CR_03590C	orf19.4383	orf19.4383	-1.28948	0.231685
C2_05340C	orf19.3564	RPC40	-1.28917	NA
CR_04520W	orf19.542.2	MIM1	-1.28853	0.191446
C7_02880C	orf19.5172	LIP9	-1.285	0.283559
C3_00390W	orf19.5428	orf19.5428	-1.27983	NA
C2_09800C	orf19.1370	orf19.1370	-1.27457	0.169631
C1_00510W	orf19.6057	orf19.6057	-1.27438	NA
C3_07750W	orf19.6710	UTP9	-1.27235	NA
C4_04290W	orf19.1418	SEC15	-1.27201	0.0625896
CR_10000C	orf19.7576	orf19.7576	-1.27141	NA
C3_06260C	orf19.7406	orf19.7406	-1.27136	NA
CR_09230C	orf19.7321	orf19.7321	-1.2665	NA
C1_00630W	orf19.6043	orf19.6043	-1.26573	NA
C2_09380W	orf19.563	RRP15	-1.26325	0.327677
CR_09900C	orf19.7564	DPB2	-1.25121	NA
C1_13790C	orf19.5016	orf19.5016	-1.24396	NA
CR_09730C	orf19.6589	SSF1	-1.24256	NA
C1_02890C	orf19.2978	orf19.2978	-1.24119	NA
C7_00090C	orf19.7114	CSA1	-1.2394	0.157739
C7_01350C	orf19.6916	orf19.6916	-1.23612	NA
CR_02880W	orf19.2846	orf19.2846	-1.23342	0.0546261
C7_00970C	orf19.7017	YOX1	-1.23289	NA
C5_01730W	orf19.3202	orf19.3202	-1.22875	0.0714627
C4_02050W	orf19.4587	HGH1	-1.22596	NA
C1_11390W	orf19.664	orf19.664	-1.2221	NA
C6_03220W	orf19.5609	orf19.5609	-1.22129	NA
C1_00970W	orf19.6008.3	orf19.6008.3	-1.21983	NA
C2_10430C	orf19.5316	FGR29	-1.21567	NA
C3_06540C	orf19.7443	orf19.7443	-1.21494	NA
C2_03170W	orf19.5777	orf19.5777	-1.21171	0.221093
CR_00530W	orf19.7482	orf19.7482	-1.20496	0.22859
C2_01430W	orf19.1448	APT1	-1.18747	NA
C3_06040W	orf19.7385	orf19.7385	-1.18509	NA
CR_02600W	orf19.2819	orf19.2819	-1.18287	0.116511
C7_04110W	orf19.7164	orf19.7164	-1.17511	NA
CR_09390C	orf19.7336	orf19.7336	-1.1693	0.249508
C3_06160C	orf19.7397.1	orf19.7397.1	-1.16857	NA
C5_03860W	orf19.1108	HAM1	-1.16273	NA
C1_04270C	orf19.1062	orf19.1062	-1.15854	NA
C2_10250C	orf19.1755	SET2	-1.15279	0.167085
C2_00080C	orf19.1914	FAV3	-1.14956	0.246924
C1_10610W	orf19.1832	FCY23	-1.14772	NA
C1_08830C	orf19.4741	orf19.4741	-1.1475	NA
C4_05120C	orf19.741	orf19.741	-1.14718	NA
C4_03040W	orf19.2687.1	orf19.2687.1	-1.14675	NA
C4_02950C	orf19.2698	orf19.2698	-1.14587	0.119384
C1_10600C	orf19.1831	orf19.1831	-1.14097	NA
C3_04370C	orf19.5884	orf19.5884	-1.13861	NA
C2_03880C	orf19.836.1	orf19.836.1	-1.13843	0.145614
C7_03570W	orf19.6689	ARG4	-1.13233	NA
C3_05060W	orf19.5976	orf19.5976	-1.13149	NA
C7_03590C	orf19.6691	orf19.6691	-1.13125	NA
CR_10590W	orf19.7642	orf19.7642	-1.1306	NA
C3_05870C	orf19.7367	UBP1	-1.1306	0.146105
C4_03530W	orf19.1326	orf19.1326	-1.1265	NA
C2_09960W	orf19.1356	orf19.1356	-1.12625	0.142741
C1_06380C	orf19.6273	orf19.6273	-1.12206	NA
C4_07140W	orf19.3089	orf19.3089	-1.11996	0.229565
C7_01730C	orf19.6551.1	STE18	-1.11703	0.19422
C2_09250W	orf19.4086	orf19.4086	-1.11694	NA
C5_00340W	orf19.955	orf19.955	-1.11518	NA
C2_05620W	orf19.6873.1	KTI11	-1.11408	NA
C4_01890C	orf19.4603	ARL1	-1.11383	0.256309
C3_03640W	orf19.6956	DAL9	-1.11369	NA
C7_03690W	orf19.5508	orf19.5508	-1.11243	NA
C7_03790W	orf19.7203	MRP7	-1.11186	NA
C1_12300W	orf19.5233	orf19.5233	-1.10472	NA
C2_05240C	tQ(UUG)3	tQ(UUG)3	-1.10472	NA
C4_03160C	orf19.2674	orf19.2674	-1.10106	0.0680076
CR_01220W	orf19.3232	orf19.3232	-1.10079	NA
CR_00450C	snR35a	snR35a	-1.0993	NA
C1_05830W	orf19.2468	orf19.2468	-1.09885	NA
C3_04870W	orf19.5954	orf19.5954	-1.09534	NA
C6_04050W	orf19.1219	orf19.1219	-1.09516	0.185968
C3_05540C	orf19.6989	orf19.6989	-1.09511	NA
C5_02870C	orf19.4310	orf19.4310	-1.0926	NA
C3_04690C	orf19.5929	orf19.5929	-1.08998	NA
CR_01260W	orf19.3228	orf19.3228	-1.08834	NA
C3_05990C	orf19.7380	orf19.7380	-1.08616	NA
C1_04940C	orf19.750	orf19.750	-1.08503	0.0546261
C2_08350C	orf19.1348	orf19.1348	-1.08497	NA
C5_00250C	orf19.970	orf19.970	-1.08453	NA
CR_00210W	orf19.7513	ALK2	-1.07548	NA
C1_13950C	orf19.5033	orf19.5033	-1.07456	NA
C3_00310C	orf19.5438	orf19.5438	-1.07184	NA
CR_07500W	orf19.2620	orf19.2620	-1.07044	NA
C2_05300C	orf19.3559	orf19.3559	-1.06702	NA
C7_00170W	orf19.7106	VPS70	-1.0647	NA
C6_02080W	orf19.3503	orf19.3503	-1.06467	NA
C5_05310W	orf19.4025	PRE1	-1.06438	NA
C1_11500C	orf19.1170	ARO7	-1.06045	NA
C6_01200W	orf19.131	orf19.131	-1.05856	0.103891
CR_04300W	orf19.518	orf19.518	-1.05854	NA
C7_04090C	orf19.7166	orf19.7166	-1.05708	NA
C3_07340W	orf19.6757	GCY1	-1.05408	NA
C7_03900W	orf19.7192	orf19.7192	-1.05253	NA
C5_00920W	orf19.1975	orf19.1975	-1.05233	0.225269
CR_10610C	orf19.7644	orf19.7644	-1.05094	NA
C2_08460C	orf19.3633	orf19.3633	-1.04866	NA
C2_01040W	orf19.2018.1	orf19.2018.1	-1.04801	0.187262
C7_01360C	orf19.6917	orf19.6917	-1.04394	NA
C1_12980W	snR41b	snR41b	-1.04092	0.114628
C3_04710W	orf19.5931	ARV1	-1.0401	NA
C5_01150C	snR189c	snR189c	-1.0401	NA
C1_05220C	orf19.444	orf19.444	-1.0383	0.0918432
CR_01020C	orf19.3254	orf19.3254	-1.03787	NA
CR_00190W	orf19.7516	NGS1	-1.03778	0.326744
C6_01480W	orf19.3436	orf19.3436	-1.03404	0.29835
CR_05620C	orf19.6653	MTG2	-1.03377	0.0701446
C4_06640C	orf19.2868	orf19.2868	-1.03204	NA
C2_05680W	orf19.6880	COG4	-1.02854	NA
C2_10480W	orf19.5323	MDH1-3	-1.02582	NA
C1_14270W	orf19.7237	orf19.7237	-1.02458	NA
CR_00680W	orf19.3287	BUD22	-1.01925	NA
CR_10720W	orf19.7661	HMI1	-1.01831	NA
C6_01310W	orf19.138	FIG1	-1.01504	0.150992
CR_06210C	snR57	snR57	-1.01454	NA
[truncated: 4,424 more rows]

## Sheet: brg1rme1 vs WT
Differential expression of SC5314 brg1Δ/Δ rme1Δ/Δ mutant and wild type strain (DeSeq2 results)
			log2FoldChange	padj
Gene	orf number	Gene name	brg1Δ/Δ rme1Δ/Δ vs WT	brg1Δ/Δ rme1Δ/Δ vs WT
C1_05140W	orf19.4056	BRG1	-15.2989	5.94164e-48
C1_07330W	orf19.4438	RME1	-10.0263	1.11511e-14
C5_05320C	orf19.4026	HIS1	-8.10954	7.83189e-09
C4_03480C	orf19.3375	orf19.3375	-7.69198	7.259e-12
C7_01450C	orf19.6584	PRT1	-7.21291	NA
C1_12600C	orf19.3756	CHR1	-7.10941	0
CR_02310C	tV(AAC)3	tV(AAC)3	-6.31021	0.000215788
CR_10100C	orf19.7585	INO1	-5.86911	1.39506e-06
C2_07700C	orf19.2212	orf19.2212	-5.26096	3.81646e-106
C7_03190C	orf19.5137	orf19.5137	-5.21554	NA
C7_00210C	orf19.7101	orf19.7101	-5.09296	NA
C6_00060W	tL(CAA)5	tL(CAA)5	-5.02896	NA
C4_05580C	orf19.1239	orf19.1239	-5.02815	1.36496e-24
C2_07710W	orf19.2211	orf19.2211	-4.97709	5.57221e-126
C3_02050C	tE(UUC)2	tE(UUC)2	-4.92454	NA
C1_05890W	orf19.2460	orf19.2460	-4.9	1.99017e-09
C5_02960C	orf19.4321	orf19.4321	-4.76109	0.0161008
C1_12150C	orf19.5249	orf19.5249	-4.75572	0.0159128
CR_02480W	orf19.3719	orf19.3719	-4.72433	0.0182052
C1_06290C	orf19.1821	orf19.1821	-4.72346	NA
C2_02230C	orf19.1541	orf19.1541	-4.62987	6.4222e-25
CR_09350C	orf19.7330	orf19.7330	-4.55322	NA
C1_00720W	tP(UGG)3	tP(UGG)3	-4.4717	NA
CR_02210W	orf19.3751	orf19.3751	-4.34262	1.10362e-146
C2_04070C	SNRNAU2	SNRNAU2	-4.29258	0.0287464
CR_06670W	orf19.701	CFL11	-4.28379	NA
C5_00960W	tE(UUC)4	tE(UUC)4	-4.22943	NA
C4_00870W	tG(UCC)2	tG(UCC)2	-4.20104	NA
CR_04620C	orf19.553	orf19.553	-4.17665	8.9807e-14
C1_12460C	orf19.69.2	orf19.69.2	-3.9546	2.08241e-27
C4_07260W	orf19.3073	orf19.3073	-3.9465	0.0256663
C2_02850W	orf19.5820	UGA6	-3.92401	1.08281e-21
C2_09800C	orf19.1370	orf19.1370	-3.87568	2.51442e-07
C2_07690W	orf19.2213	orf19.2213	-3.87416	1.9869e-68
C1_01310W	orf19.3320	orf19.3320	-3.78754	NA
C7_01280C	orf19.6908	orf19.6908	-3.77353	NA
C2_05870W	orf19.5210.1	orf19.5210.1	-3.7709	NA
C1_13450W	orf19.4975	HYR1	-3.76173	1.155e-108
C2_05430C	tI(AAU)3	tI(AAU)3	-3.69743	NA
C5_00360C	tS(CAG)1	tS(CAG)1	-3.69556	NA
C1_11710C	orf19.1148	orf19.1148	-3.69371	2.02319e-14
CR_08190W	orf19.6379	orf19.6379	-3.67775	NA
C2_10500W	tF(GAA)4	tF(GAA)4	-3.67343	0.000151309
C5_01380W	orf19.1930	CFL5	-3.64361	7.92292e-20
C3_02730C	tF(GAA)1	tF(GAA)1	-3.63224	NA
CR_10400W	orf19.7617	orf19.7617	-3.62861	0.0653338
C1_12330W	orf19.5231	orf19.5231	-3.5755	0.00295246
C4_03470C	orf19.3374	ECE1	-3.54906	8.28232e-85
C1_13080W	orf19.4934	OP4	-3.52292	6.05002e-36
C1_12020W	orf19.5264	orf19.5264	-3.49249	NA
C5_02090W	orf19.3159.4	orf19.3159.4	-3.48756	NA
CR_04610C	orf19.552	orf19.552	-3.46001	5.699e-92
C3_03970W	orf19.6922	orf19.6922	-3.4328	NA
C4_02030W	orf19.4590	RFX2	-3.41864	2.4554e-60
CR_00240W	orf19.7509.2	LSM6	-3.41448	0.373715
C2_05520W	orf19.3582	orf19.3582	-3.40765	NA
CR_08670C	orf19.6443	orf19.6443	-3.39655	NA
C3_00510W	orf19.5412	orf19.5412	-3.3728	NA
C1_07130C	orf19.4455	orf19.4455	-3.34932	1.53354e-69
C6_03090W	orf19.5592	orf19.5592	-3.33237	2.33177e-22
C1_06280C	orf19.1822	UME6	-3.33017	8.06618e-86
C1_12760W	orf19.6346	orf19.6346	-3.32704	3.94769e-52
C4_01210C	tS(UGA)3	tS(UGA)3	-3.32485	0.00022712
C1_11180C	snR64	snR64	-3.31887	4.06074e-05
C1_04770C	orf19.767	ERG3	-3.30182	2.87157e-87
C5_05280C	orf19.4022	SDH4	-3.28863	NA
CR_07820W	orf19.3711	orf19.3711	-3.2683	1.05677e-68
CR_02320W	snR71	snR71	-3.26205	9.7641e-20
C2_03350W	orf19.893	PGA17	-3.26097	9.4303e-22
C1_04570C	orf19.6851	CHL4	-3.24254	5.05175e-34
C6_00480C	orf19.4211	FET31	-3.23254	4.94242e-25
C1_14390W	orf19.7255	RPC10	-3.2162	NA
C2_10770W	orf19.5360	RPC11	-3.21116	NA
C4_02240C	orf19.4566	orf19.4566	-3.20929	NA
C1_13040C	snR87	snR87	-3.20849	4.34081e-12
CR_08520C	orf19.6419.1	orf19.6419.1	-3.19641	0.017694
CR_07970C	orf19.599	orf19.599	-3.18461	NA
C3_03640W	orf19.6956	DAL9	-3.18293	0.0329775
C6_00840W	orf19.85	GPX2	-3.17763	9.34945e-133
C7_00090C	orf19.7114	CSA1	-3.1569	2.76245e-05
C4_04360W	orf19.1411	orf19.1411	-3.15506	NA
C1_12610W	orf19.3755	orf19.3755	-3.1441	5.32639e-63
C3_00990C	orf19.2503	orf19.2503	-3.12511	2.21368e-05
C4_06640C	orf19.2868	orf19.2868	-3.10583	0.11941
C7_02130W	orf19.6502	orf19.6502	-3.09758	NA
C4_06120W	orf19.4716	GDH3	-3.08298	4.84319e-08
C6_02550W	orf19.5524	orf19.5524	-3.06807	NA
C5_03450W	snR40	snR40	-3.06775	NA
C3_01930W	orf19.1655	PXP2	-3.02631	7.00719e-07
C4_00720W	orf19.4170	CSP2	-3.01853	3.97617e-47
C3_04900W	orf19.5959	NOP14	-3.0183	6.2099e-16
CR_10320W	orf19.7608	orf19.7608	-2.9864	NA
CR_09120C	orf19.7308	TUB1	-2.9835	1.57957e-13
C1_02340C	tR(CCG)1	tR(CCG)1	-2.97619	0.106953
C4_04400C	orf19.1409.3	orf19.1409.3	-2.97015	0.0189552
C3_05630W	orf19.6998	GTT1	-2.96722	NA
C1_09420W	orf19.4804	LIP2	-2.94988	4.62036e-07
CR_05960W	orf19.458.1	orf19.458.1	-2.94976	NA
CR_05070W	tH(GUG)1	tH(GUG)1	-2.94856	NA
C1_04580C	orf19.6852	orf19.6852	-2.94809	3.66304e-33
C5_03650C	orf19.6678	orf19.6678	-2.93828	NA
C4_03570W	orf19.1321	HWP1	-2.91709	3.66905e-69
CR_00500C	SNRNAU5	SNRNAU5	-2.91685	NA
C3_04050W	tA(AGC)2	tA(AGC)2	-2.91684	NA
C1_00090W	orf19.6103	orf19.6103	-2.91621	NA
C3_04610W	orf19.5919	MEA1	-2.90889	0.0950893
C4_04540C	orf19.3828	orf19.3828	-2.90489	0.163827
C3_04530C	orf19.5908	TEC1	-2.88967	2.80211e-33
C6_01540C	snR189d	snR189d	-2.88637	NA
CR_06870C	orf19.1844	orf19.1844	-2.85569	0.00343129
C1_02520W	orf19.2941	SCW4	-2.84285	0.0431545
C1_13090W	orf19.4936	orf19.4936	-2.83804	2.12082e-63
C1_08590C	orf19.406	ERG1	-2.83254	3.51303e-96
C3_05770C	orf19.7358	SAM50	-2.80733	8.81452e-06
CR_06220C	snR57b	snR57b	-2.78338	NA
C7_01230C	orf19.6905	orf19.6905	-2.77658	1.35683e-11
C3_06240C	orf19.7409.1	orf19.7409.1	-2.77502	NA
C3_03000W	orf19.296	orf19.296	-2.772	NA
CR_10500C	orf19.7627	orf19.7627	-2.77064	NA
CR_00250W	orf19.7509.1	ATP17	-2.76836	0.0311535
C3_05990C	orf19.7380	orf19.7380	-2.75745	0.0838823
C2_04050C	orf19.815	DCK1	-2.75551	2.7877e-47
C7_01220W	orf19.6904	GCN3	-2.75147	0.0437703
C2_00290W	orf19.2104	orf19.2104	-2.73425	NA
CR_02080W	tL(AAG)1	tL(AAG)1	-2.73059	0.0112317
C1_08730W	orf19.4731	orf19.4731	-2.72123	2.592e-36
C1_11730W	orf19.1144	orf19.1144	-2.71878	1.35854e-69
C5_05130C	orf19.4005	orf19.4005	-2.71685	NA
C1_03880C	orf19.4461	orf19.4461	-2.71439	0.024063
CR_04520W	orf19.542.2	MIM1	-2.71079	0.00154379
C3_04560W	orf19.5912	MAK21	-2.69899	3.5929e-07
C3_06660C	orf19.7455	orf19.7455	-2.69677	1.73455e-05
C1_08240C	orf19.5103	orf19.5103	-2.68497	1.03884e-18
C1_09890C	tS(CGA)1	tS(CGA)1	-2.67951	NA
CR_07260C	orf19.6142	orf19.6142	-2.66804	NA
CR_00750C	orf19.3281	orf19.3281	-2.66625	0.136125
C3_03120C	orf19.309	DAL5	-2.66452	0.0885083
C2_06400C	snR54	snR54	-2.66113	0.18929
C4_06900W	orf19.3121	GST1	-2.64599	NA
C5_00380W	orf19.952	orf19.952	-2.64569	5.17077e-18
CR_08230C	tK(UUU)4	tK(UUU)4	-2.63384	NA
C1_01020W	tA(AGC)4	tA(AGC)4	-2.63003	NA
C5_03750W	orf19.1120	FAV2	-2.61556	8.4041e-28
CR_04670C	orf19.1737	orf19.1737	-2.60371	2.12604e-13
C5_02460C	orf19.4255	ECM331	-2.60304	4.68145e-28
C1_11720W	orf19.1146	orf19.1146	-2.60141	2.30188e-25
C3_05950W	orf19.7376	orf19.7376	-2.59946	0.0659028
CR_09780C	orf19.7550	IFA14	-2.59272	NA
C2_06590C	orf19.34	GIT1	-2.58576	2.56157e-14
C5_04130C	orf19.3895	CHT2	-2.58356	1.03914e-46
C5_00660C	orf19.922	ERG11	-2.57911	2.77271e-74
C2_01940C	orf19.1506	orf19.1506	-2.56859	0.0234822
CR_04440C	orf19.535	RBR1	-2.56768	0.365327
C6_03850C	orf19.5760	IHD1	-2.55379	1.4578e-125
C4_06920C	orf19.3117	CSA2	-2.54883	0.0169958
C2_05710C	orf19.6882.1	orf19.6882.1	-2.54878	0.0504688
C3_04980W	orf19.5966	orf19.5966	-2.54404	NA
C2_10430C	orf19.5316	FGR29	-2.53931	0.0425679
CR_05270W	orf19.1008	orf19.1008	-2.53525	0.150344
CR_00970W	orf19.3261	ATO9	-2.52402	NA
C7_00920C	orf19.7022	orf19.7022	-2.51704	1.2559e-15
C7_02880C	orf19.5172	LIP9	-2.51667	0.0179466
C2_03720W	orf19.848	PGA16	-2.5014	NA
C4_04740W	tI(AAU)4	tI(AAU)4	-2.5014	NA
CR_09180W	orf19.7314	CDG1	-2.4899	2.31642e-15
C1_05960W	orf19.2451	PGA45	-2.48768	1.05913e-20
C2_02330W	orf19.1551	orf19.1551	-2.48365	NA
C4_04230W	orf19.1427	orf19.1427	-2.47383	NA
C1_07140C	orf19.4451	RIA1	-2.47207	7.26897e-14
C1_09410W	orf19.4803	orf19.4803	-2.4658	0.00483289
C1_12750C	orf19.6347	orf19.6347	-2.44248	2.60359e-43
C3_04690C	orf19.5929	orf19.5929	-2.4344	NA
C3_02690C	orf19.261	orf19.261	-2.42949	4.95314e-60
CR_04690C	tS(GCU)2	tS(GCU)2	-2.42442	NA
CR_00280C	orf19.7506	orf19.7506	-2.39765	NA
C1_11050W	orf19.2310	orf19.2310	-2.39315	0.000901724
C2_01140C	orf19.2010	orf19.2010	-2.39314	NA
C5_00120W	orf19.5684.1	orf19.5684.1	-2.39166	NA
C3_03240C	orf19.322	orf19.322	-2.37585	9.06506e-11
CR_02400W	orf19.3727	PHO112	-2.34908	3.29654e-05
C1_03470C	orf19.3049	orf19.3049	-2.34101	1.94281e-20
C1_00200C	orf19.6083	orf19.6083	-2.33569	0.0162031
C2_06990W	orf19.2253	orf19.2253	-2.32953	7.85746e-08
CR_09530C	orf19.6608	orf19.6608	-2.32935	6.15381e-12
C2_07720C	orf19.2210	orf19.2210	-2.32568	6.35435e-34
C3_05140C	orf19.5987	orf19.5987	-2.32533	NA
C2_09910C	orf19.1360.1	orf19.1360.1	-2.32301	NA
CR_08980C	orf19.7295	orf19.7295	-2.31242	NA
CR_04680C	orf19.1736	orf19.1736	-2.31114	7.80418e-17
C2_08070C	orf19.2178	MRS4	-2.27904	0.112471
C1_07800W	orf19.5050	MTO1	-2.26756	0.0973602
C4_07040W	orf19.3105	orf19.3105	-2.267	5.05649e-14
CR_02750C	orf19.2833	PGA34	-2.25992	5.28859e-23
C2_02800W	orf19.5825.1	orf19.5825.1	-2.25845	0.144322
CR_06130C	orf19.3868	orf19.3868	-2.25833	0.0558128
C7_01400C	orf19.6921	orf19.6921	-2.25536	0.0746085
CR_08080W	orf19.6366	orf19.6366	-2.25197	2.85094e-16
CR_01840W	orf19.2583.1	orf19.2583.1	-2.24943	NA
C3_04510W	orf19.5905	orf19.5905	-2.24608	NA
C7_00650W	orf19.7054	orf19.7054	-2.22684	NA
C2_09920W	orf19.1360	orf19.1360	-2.22591	NA
C5_00180W	orf19.980	AFL1	-2.21822	0.150441
CR_03240C	orf19.2399	orf19.2399	-2.21341	1.96319e-44
CR_00130C	orf19.7522	orf19.7522	-2.20325	NA
C2_08055W	RPR1	RPR1	-2.18261	NA
CR_07070C	orf19.1816	ALS3	-2.17134	1.52477e-38
C2_05340C	orf19.3564	RPC40	-2.16286	NA
C3_05720C	orf19.7353	KIP3	-2.15373	NA
CR_10180W	orf19.7594	orf19.7594	-2.14401	NA
C1_01700W	orf19.3359	ARP8	-2.14369	2.65212e-37
CR_09560C	orf19.6606	orf19.6606	-2.13823	0.133726
C4_03180W	orf19.2672	NCP1	-2.1344	5.31436e-52
C7_01390W	orf19.6920	orf19.6920	-2.1217	0.00161913
C4_02930W	orf19.2701	orf19.2701	-2.11976	7.14851e-06
C4_02660W	orf19.2734	orf19.2734	-2.11829	1.76424e-05
C1_12010C	orf19.5265	KIP4	-2.11474	0.00671505
C3_07140C	orf19.6786	orf19.6786	-2.10872	NA
C2_05240C	tQ(UUG)3	tQ(UUG)3	-2.0972	NA
C3_06130W	orf19.7395	orf19.7395	-2.09719	NA
C3_04850C	tK(CUU)2	tK(CUU)2	-2.09719	NA
C4_00450C	orf19.5674	PGA10	-2.09335	3.2424e-18
C5_03060C	orf19.4335	TNA1	-2.0928	1.5455e-06
CR_08310C	orf19.6398	orf19.6398	-2.09208	0.0865803
C7_04110W	orf19.7164	orf19.7164	-2.08506	0.175354
C4_00550C	tG(CCC)1	tG(CCC)1	-2.08264	NA
C2_07200W	orf19.2276	orf19.2276	-2.08119	NA
C1_05150C	orf19.450	orf19.450	-2.08025	1.49552e-32
CR_07790C	orf19.3707	YHB1	-2.07569	1.14212e-25
CR_02330C	orf19.3736	KAR4	-2.06726	1.14373e-10
C3_07500W	orf19.6738	VAN1	-2.06221	0.0182366
C7_00890C	orf19.7025	MCM1	-2.05083	0.000204442
CR_09160C	orf19.7312	ERG13	-2.04554	0.0314825
CR_03410W	orf19.2381	orf19.2381	-2.04432	2.89031e-14
C1_11260C	orf19.675.1	orf19.675.1	-2.03873	0.00298129
C5_00870C	orf19.1980	GIT4	-2.03824	1.2723e-08
C2_05440W	orf19.3573	PEX6	-2.03672	0.104793
C4_01220C	orf19.4668	orf19.4668	-2.03094	1.0347e-40
CR_09430C	orf19.7340	orf19.7340	-2.02838	NA
CR_07900C	orf19.609	orf19.609	-2.0214	0.000227429
[truncated: 6,182 more rows]

## Sheet: Iron homeostasis genes
	log2FoldChange	padj		log2FoldChange	padj		log2FoldChange	padj		log2FoldChange	padj
[truncated: 19 more rows]
