# Supplementary material for: A Brg1-Rme1 circuit in Candida albicans hyphal gene regulation
Source: mBio. 2024 Jul 30;15(9):e01872-24. doi: 10.1128/mbio.01872-24 (PMC11389389; doi:10.1128/mbio.01872-24)
Supplement: Table S3 — Strains, primers, and plasmids. [file mbio.01872-24-s0005.xlsx]

## Sheet: Legend
Table S3. Strains, primers, and plasmids.
Individual tabs list the strains used and their genotypes, the sequences of primers used, and the plasmids used.

## Sheet: Strains
Strain Number	Parent Strain	Markers	Description / Genotype	Notes	Reference
MC46	N/A		Clinical isolate L26		Hirakawa et al., 2015
MC22	N/A		SC5314 wild-type		Fonzi et al., 1993
MC102	N/A		Clinical isolate P87		Hirakawa et al., 2015
MC28	N/A		Clinical isolate GC75		Hirakawa et al., 2015
MC32	N/A		Clinical isolate P37037		Hirakawa et al., 2015
MC29	N/A		Clinical isolate P37039		Hirakawa et al., 2015
MC45	N/A		Clinical isolate P75016		Hirakawa et al., 2015
MC59	N/A		Clinical isolate P75063		Hirakawa et al., 2015
MC30	N/A		Clinical isolate 12C		Hirakawa et al., 2015
MC31	N/A		Clinical isolate P37005		Hirakawa et al., 2015
MC48	N/A		Clinical isolate 19F		Hirakawa et al., 2015
MC47	N/A		Clinical isolate P57072		Hirakawa et al., 2015
MC63	N/A		Clinical isolate P75010		Hirakawa et al., 2015
MC69	N/A		Clinical isolate P57055		Hirakawa et al., 2015
MC128	N/A		Clinical isolate P78048		Hirakawa et al., 2015
MC99	N/A		Clinical isolate P76067		Hirakawa et al., 2015
MC146	N/A		Clinical isolate P78042		Hirakawa et al., 2015
MC1	MC99	His+, NatR	P76067 his1Δ::r3NAT1r3/his1Δ::r3NAT1r3	P76067 his1Δ/Δ mutant	Cravener et al., 2023
MC2	MC69	His+, NatR	P57055 his1Δ::r3NAT1r3/his1Δ::r3NAT1r3	P57055 his1Δ/Δ mutant	Cravener et al., 2023
MC3	MC102	His+, NatR	P87 his1Δ::r3NAT1r3/his1Δ::r3NAT1r3	P87 his1Δ/Δ mutant	Cravener et al., 2023
MC4	MC63	His+, NatR	P75010 his1Δ::r3NAT1r3/his1Δ::r3NAT1r3	P75010 his1Δ/Δ mutant	Cravener et al., 2023
MC5	MC22	His+, NatR	SC5314 his1Δ::r3NAT1r3/his1Δ::r3NAT1r3	SC5314 his1Δ/Δ mutant	Cravener et al., 2023
MC74	MC146	His+, NatR	P78042 his1Δ::r3NAT1r3/his1Δ::r3NAT1r3	P78042 his1Δ/Δ mutant	Cravener et al., 2023
MC75	MC128	His+, NatR	P78048 his1Δ::r3NAT1r3/his1Δ::r3NAT1r3	P78048 his1Δ/Δ mutant	Cravener et al., 2023
MC53	MC46	His+, NatR	L26 his1Δ::r3NAT1r3/his1Δ::r3NAT1r3	L26 his1Δ/Δ mutant	Cravener et al., 2023
MC177	MC5	His+, NatS	ece1Δ::r1HIS1r1/ece1Δ::r1HIS1r1, his1Δ::r3/his1Δ::r3	SC5314 ece1Δ/Δ mutant	This study
MC207	MC53	His+, NatS	ece1Δ::r1HIS1r1/ece1Δ::r1HIS1r1, his1Δ::r3/his1Δ::r3	L26 ece1Δ/Δ mutant	This study
MC240	MC22	NatR	rme1pΔ:NAT1-TDH3p/rme1pΔ:NAT1-TDH3p	SC5314 wild-type + PTDH3-RME1 mutant	This study
MC244	MC46	NatR	rme1pΔ:NAT1-TDH3p/rme1pΔ:NAT1-TDH3p	L26 wild-type + PTDH3-RME1 mutant	This study
MC285	MC5	His+, NatR	mdr1Δ::BMT4(P78042)HIS1/mdr1Δ::BMT4(P78042)HIS1, his1Δ::r3NAT1r3/his1Δ::r3NAT1r3	SC5314 BMT4 ectopic expression mutant	This study
MC289	MC53	His+, NatR	mdr1Δ::BMT4(P78042)HIS1/mdr1Δ::BMT4(P78042)HIS1, his1Δ::r3NAT1r3/his1Δ::r3NAT1r3	L26 BMT4 ectopic expression mutant	This study
MC292	MC5	His+, NatR	mdr1Δ::BMT9(P78042)HIS1/mdr1Δ::BMT9(P78042)HIS1, his1Δ::r3NAT1r3/his1Δ::r3NAT1r3	SC5314 BMT9 ectopic expression mutant	This study
MC296	MC53	His+, NatR	mdr1Δ::BMT9(P78042)HIS1/mdr1Δ::BMT9(P78042)HIS1, his1Δ::r3NAT1r3/his1Δ::r3NAT1r3	L26 BMT9 ectopic expression mutant	This study
MC347	MC5	His+, NatR	rme1Δ::r1HIS1r1/rme1Δ::r1HIS1r1, his1Δ::r3NAT1r3/his1Δ::r3NAT1r3	SC5314 rme1Δ/Δ mutant	This study
MC342	MC1	His+, NatR	rme1Δ::r1HIS1r1/rme1Δ::r1HIS1r1, his1Δ::r3NAT1r3/his1Δ::r3NAT1r3	P76067 rme1Δ/Δ mutant	This study
MC345	MC2	His+, NatR	rme1Δ::r1HIS1r1/rme1Δ::r1HIS1r1, his1Δ::r3NAT1r3/his1Δ::r3NAT1r3	P57055 rme1Δ/Δ mutant	This study
MK971	MC3	His+, NatR	rme1Δ::r1HIS1r1/rme1Δ::r1HIS1r1, his1Δ::r3NAT1r3/his1Δ::r3NAT1r3	P87 rme1Δ/Δ mutant	This study
MK978	MC4	His+, NatR	rme1Δ::r1HIS1r1/rme1Δ::r1HIS1r1, his1Δ::r3NAT1r3/his1Δ::r3NAT1r3	P75010 rme1Δ/Δ mutant	This study
MC316	MC74	His+, NatR	rme1Δ::r1HIS1r1/rme1Δ::r1HIS1r1, his1Δ::r3NAT1r3/his1Δ::r3NAT1r3	P78042 rme1Δ/Δ mutant	This study
MC339	MC75	His+, NatR	rme1Δ::r1HIS1r1/rme1Δ::r1HIS1r1, his1Δ::r3NAT1r3/his1Δ::r3NAT1r3	P78048 rme1Δ/Δ mutant	This study
FUN44	MC5	His+, NatS	brg1Δ::r1HIS1r1/brg1Δ::r1HIS1r1, his1Δ::r3/his1Δ::r3	SC5314 brg1Δ/Δ mutant	Huang et al., 2019
FUN45	MC1	His+, NatS	brg1Δ::r1HIS1r1/brg1Δ::r1HIS1r1, his1Δ::r3/his1Δ::r3	P76067 brg1Δ/Δ mutant	Huang et al., 2019
FUN46	MC2	His+, NatS	brg1Δ::r1HIS1r1/brg1Δ::r1HIS1r1, his1Δ::r3/his1Δ::r3	P57055 brg1Δ/Δ mutant	Huang et al., 2019
FUN47	MC3	His+, NatS	brg1Δ::r1HIS1r1/brg1Δ::r1HIS1r1, his1Δ::r3/his1Δ::r3	P87 brg1Δ/Δ mutant	Huang et al., 2019
FUN48	MC4	His+, NatS	brg1Δ::r1HIS1r1/brg1Δ::r1HIS1r1, his1Δ::r3/his1Δ::r3	P75010 brg1Δ/Δ mutant	Huang et al., 2019
MK939	FUN44	His+, NatR	brg1Δ::r1HIS1r1/brg1Δ::r1HIS1r1, rme1Δ::NAT1/rme1Δ::NAT1, his1Δ::r3/his1Δ::r3	SC5314 brg1Δ/Δ rme1Δ/Δ mutant	This study
MK955	FUN45	His+, NatR	brg1Δ::r1HIS1r1/brg1Δ::r1HIS1r1, rme1Δ::NAT1/rme1Δ::NAT1, his1Δ::r3/his1Δ::r3	P76067 brg1Δ/Δ rme1Δ/Δ mutant	This study
MK957	FUN46	His+, NatR	brg1Δ::r1HIS1r1/brg1Δ::r1HIS1r1, rme1Δ::NAT1/rme1Δ::NAT1, his1Δ::r3/his1Δ::r3	P57055 brg1Δ/Δ rme1Δ/Δ mutant	This study
MK958	FUN47	His+, NatR	brg1Δ::r1HIS1r1/brg1Δ::r1HIS1r1, rme1Δ::NAT1/rme1Δ::NAT1, his1Δ::r3/his1Δ::r3	P87 brg1Δ/Δ rme1Δ/Δ mutant	This study
MK961	FUN48	His+, NatR	brg1Δ::r1HIS1r1/brg1Δ::r1HIS1r1, rme1Δ::NAT1/rme1Δ::NAT1, his1Δ::r3/his1Δ::r3	P75010 brg1Δ/Δ rme1Δ/Δ mutant	This study
MK987	MK939	His+, NatR, KanR	brg1Δ::r1HIS1r1/brg1Δ::r1HIS1r1, his1Δ::r3/his1Δ::r3, rme1Δ::RME1-KAN/rme1Δ::NAT1	SC5314 brg1Δ/Δ rme1Δ/Δ + RME1 mutant	This study

## Sheet: Primers
Name	Sequence (5' → 3')
CaCas9/F	ATCTCATTAGATTTGGAACTTGTGGGTT
CaCas9/R	TTCGAGCGTCCCAAAACCTTCT
SNR52/F	AAGAAAGAAAGAAAACCAGGAGTGAA
sgRNA/R	ACAAATATTTAAACTCGGGACCTGG
SNR52/N	GCGGCCGCAAGTGATTAGACT
sgRNA/N	GCAGCTCAGTGATTAAGAGTAAAGATGG
ECE1 sgRNA/F	ttctggagcatggtggatgaGTTTTAGAGCTAGAAATAGCAAGTTAAA
ECE1 SNR52/R	tcatccaccatgctccagaaCAAATTAAAAATAGTTTACGCAAGTC
ECE1 Del rHIS1r SapI/F	attgttttatttttgtttatctctacaacaaacaactttcctttattttactaccaactattttccattcgttaaaatgaCTCGAGGTCGACGGTATCG
ECE1 Del rHIS1r Kpn1/R	gttacagcaaaagtgtcacaagacttatggaataaaagattaagcttgtggaaaacaaatttttatctgctgagcatttaCCAATACGCAAACCGCC
ECE1 chk up/F	cgcccacaaatcttacatacaggtg
ECE1 chk int/R	gcagtattgaattcttgaggtgcagg
HIS1 CRIME/R	GAGCTACAGGGCTTGACC
RME1pro sgRNA/F	ggtaagctgaataatggtgtGTTTTAGAGCTAGAAATAGCAAGTTAAA
RME1pro SNR52/R	acaccattattcagcttaccCAAATTAAAAATAGTTTACGCAAGTC
RME1pro OE TDH3-NAT1/F	gaaaggaaaagcaactaccttcatataataatatcactatcaattatcatcaccactacctcctccaccaccaccattagATCAAGCTTGCCTCGTCCCC
RME1pro OE TDH3-NAT1/R	ctgttgctgttaaggtggtgacggctatgatgatgatttaaataacctgcattattggactctaaattataagaaaacatTGTTAATTAATTTGATTGTAAAGTTTGTTGATG
RME1pro chk up/F	CTCACCATGAACAGTTTTAGAATTAGTGTCAAAC
RME1pro chk int/R	GGGTGTGTGTATATGTGCTGGTGG
RME1pro chk dwn/R	CATGGCCATGGTATGGTGGATG
MDR1 sgRNA/F	atcggactgaaaaccaatggGTTTTAGAGCTAGAAATAGCAAGTTAAA
MDR1 SNR52/R	ccattggttttcagtccgatCAAATTAAAAATAGTTTACGCAAGTC
MDR1 pSN adpt/F	attgccccaatagcaatacatatacttacatagaacttcataatgcattacagatttttgagagatagttttgttggtagTTTCCCAGTCACGACGTT
BMT4 pSN adapt/R	ttgtttgtttgtttgtttagttttgttgaacaattaaatacgagatgagataacgataatctatttttggaatacaatccGTGGAATTGTGAGCGGATA
BMT9 pSN adapt/R	caggctctcatcatcttccttactacttcttgtcatatttcattccccgcttcaaacaaattacttcaagtcagatatagGTGGAATTGTGAGCGGATA
BMT4 upst/F	GGATTGTATTCCAAAAATAGATTATCGTTATCTCATCTCG
BMT9 upst/F	CTAGAACTACAAACGTCTTCCATTTAGTTTCAATC
BMT4 MDR1 adapt/R	gaatcagtccttttctctttttaattattgattaatgtatctataacacgatatatctataggaaaacaatgacacctccGGAAACCAAATTTGACGAACGAACG
BMT9 MDR1 adapt/R	gaatcagtccttttctctttttaattattgattaatgtatctataacacgatatatctataggaaaacaatgacacctccGCGAACAAGGCTAATGATGGGAATC
MDR1 chk int/R	CTAGGACCACAAACAGCACC
MDR1 chk up/F	GTGTTGTAACCACAGTTCTTACAACCTTCAAG
BMT4 check int /F	GATATTGTAGATTGATTTGATTATTACAGATCGCC
BMT9 check int /F	GTTGATTATCAACCTCCTCCAAGATAAGAATTCC
MDR1 chk dwn/R	CACCGTAATGTAATTGGTAGCAGTAGGC
RME1 sgRNA/F	aatctgctatcctccaatggGTTTTAGAGCTAGAAATAGCAAGTTAAA
RME1 SNR52/R	ccattggaggatagcagattCAAATTAAAAATAGTTTACGCAAGTC
RME1 Del rHIS1r SapI/F	tttgtctttggaaagcttattttctttttgttatttcagttcagttcagtctactgccccttccatttcctctcctttccCTCGAGGTCGACGGTATCG
RME1 Del rHIS1r Kpn1/R	aataaaaaaataaaaactttttctgttttaataccgaaaacttgattcttttcccgtataatgttggaggacgaaaggaaCCAATACGCAAACCGCC
RME1 Del Nat1/F	tttgtctttggaaagcttattttctttttgttatttcagttcagttcagtctactgccccttccatttcctctcctttccTTTCCCAGTCACGACGTT
RME1 Del Nat1/R	aataaaaaaataaaaactttttctgttttaataccgaaaacttgattcttttcccgtataatgttggaggacgaaaggaaGTGGAATTGTGAGCGGATA
RME1 chk up/F	CACACACTTAACCCACCAGCAC
RME1 chk int/R	GTTAACAGGTGAACCTAATGAGCAAGAGTC
NAT1 chk int/R	TCAATGGTGGATCAACTGGAACTTC
RME1 5'/F	TCCACTTTCAGTACTGGGGT
RME1 3' -> CaKan 5'/R	caaaaaacgtgaactttgaaaaaggggaagaacagatacattgaagttagccatttccactgatcgtcacaacatatctgGGTTCTTCTCTTCTCATTCTCATTCTC
CaKan adapt/F	CAGATATGTTGTGACGATCAGTGG
CaKan 3' -> RME1 adapt/R	atgttggtgatttatttatgcgaaatctttctttttttttcggacgtgtttcattgttttcttttagttttgttttctttAGCGGATAACAATTTCACACAGG
RME1 far chk up/F	ATCACCACTACCTCCTCCAC
CaKan chk int/R	GTTATTCATACGAGATTGGGCCT

## Sheet: Plasmids
Plasmid Name	Description	Marker	Reference
pV1093	CaCas9/sgRNA expression vector	AmpR	Vyas et al., 2015
pMH01	pRS424 carrying C.d.HIS1 from pSN52 at KpnI site	AmpR	Huang et al., 2017
pMH02	pRS424 carrying C.d.HIS1 from pSN52 at SapI site	AmpR	Huang et al., 2017
pNAT	NAT1 marker	AmpR	Min et al., 2016
pCJN542	NAT1-TDH3 promoter	AmpR	Nobile et al., 2008
pSFS2A-CaKan	Codon optomized Kan resistance gene in the pSFS2A flipper backbone	AmpR	Park et al., 2022
